# Supplementary material for: ELLIPSIS: robust quantification of splicing in scRNA-seq
Source: Bioinformatics. 2025 Feb 12;41(2):btaf028. doi: 10.1093/bioinformatics/btaf028 (PMC11878791; doi:10.1093/bioinformatics/btaf028)
Supplement: btaf028_Supplementary_Data [file btaf028_supplementary_data.zip]

Archive with 8 entries (8 files):
- 5ce06_SupplementaryTableD.xlsx
- a51eb_SupplementaryTableE.xlsx
- aa61b_paperSplicingSupplementary.pdf
- adadd_SupplementaryTableA.xlsx
- 45935_SupplementaryTableC.xlsx
- 372a8_SupplementaryTableG.xlsx
- 427f3_SupplementaryTableF.xlsx
- bf9a0_SupplementaryTableB.xlsx
