# Supplementary material for: ELLIPSIS: robust quantification of splicing in scRNA-seq
Source: Bioinformatics. 2025 Feb 12;41(2):btaf028. doi: 10.1093/bioinformatics/btaf028 (PMC11878791; doi:10.1093/bioinformatics/btaf028)
Supplement: btaf028_Supplementary_Data [file btaf028_supplementary_data.zip › 5ce06_SupplementaryTableD.xlsx]

## Sheet: Sheet1
ID	Description	GeneRatio	BgRatio	pvalue	p.adjust	qvalue	geneID	Count
GO:0002181	cytoplasmic translation	32/220	154/16768	1.78E-29	5.41E-26	4.90E-26	RPS20/RPL31/RPLP0/RPS19/RPL34/RPS13/RPS12/RPL24/RPS15/RPS10/RPL36/RPL35/RPLP1/RPL11/RPS27A/RPL32/RPL37/RPL30/RPL27A/RPS21/RPL38/RPLP2/RPS27/RPL35A/RPS26/RPL37A/RPL39/RACK1/RPS29/RPL41/RPS18/RPS28	32
GO:0010001	glial cell differentiation	15/220	249/16768	1.06E-06	0.001051877878821	0.00095135215356	CNTN1/PTN/MDK/NCAN/BCAN/CRB1/SERPINE2/ASCL1/HAPLN1/NTRK2/LGI4/PLPP3/GPR37L1/GAP43/KCNJ10	15
GO:0042255	ribosome assembly	8/220	62/16768	1.42E-06	0.001051877878821	0.00095135215356	RPLP0/RPS19/RPL24/RPS15/RPL11/RPL38/RPS27/RPS28	8
GO:0000028	ribosomal small subunit assembly	5/220	17/16768	2.02E-06	0.001051877878821	0.00095135215356	RPS19/RPS15/RPL38/RPS27/RPS28	5
GO:0098712	L-glutamate import across plasma membrane	5/220	17/16768	2.02E-06	0.001051877878821	0.00095135215356	ATP1A2/SLC1A3/SLC1A2/SLC7A11/KCNJ10	5
GO:0042063	gliogenesis	17/220	334/16768	2.08E-06	0.001051877878821	0.00095135215356	CNTN1/PTN/MDK/ATP1B2/NCAN/BCAN/CRB1/SERPINE2/ASCL1/HAPLN1/NTRK2/LGI4/PLPP3/GPR37L1/GAP43/KCNJ10/NDN	17
GO:0051960	regulation of nervous system development	19/220	458/16768	1.02E-05	0.004424236881768	0.004001421999716	TRPC5/BMP7/PTN/MDK/NCAN/BCAN/SERPINE2/ASCL1/HES6/HAPLN1/NTRK2/LGI4/SEMA3D/BTG2/B2M/GPR37L1/ANXA2/IL1RAP/S100A10	19
GO:0050767	regulation of neurogenesis	17/220	382/16768	1.23E-05	0.004682225822	0.004234755487211	TRPC5/BMP7/PTN/MDK/NCAN/BCAN/SERPINE2/ASCL1/HES6/HAPLN1/NTRK2/SEMA3D/BTG2/B2M/GPR37L1/ANXA2/S100A10	17
GO:0015800	acidic amino acid transport	7/220	65/16768	2.22E-05	0.007499576176585	0.006782857677715	ATP1A2/SLC1A3/SLC1A2/NTRK2/SLC7A11/GJA1/KCNJ10	7
GO:0015813	L-glutamate transmembrane transport	5/220	29/16768	3.41E-05	0.01037413864676	0.009382704343953	ATP1A2/SLC1A3/SLC1A2/SLC7A11/KCNJ10	5
GO:1901798	positive regulation of signal transduction by p53 class mediator	5/220	30/16768	4.05E-05	0.010935299508737	0.009890236259287	RPS20/RPS15/MYC/RPL11/RPL37	5
GO:2000177	regulation of neural precursor cell proliferation	8/220	98/16768	4.42E-05	0.010935299508737	0.009890236259287	PTN/MDK/NCAN/BCAN/ASCL1/HAPLN1/BTG2/GPR37L1	8
GO:0089718	amino acid import across plasma membrane	6/220	50/16768	4.68E-05	0.010935299508737	0.009890236259287	ATP1A2/SLC1A3/SLC1A2/SLC7A11/KCNJ10/SLC38A3	6
GO:0042274	ribosomal small subunit biogenesis	8/220	102/16768	5.89E-05	0.012639034885182	0.011431149279812	RPS19/RPS13/RPS12/RPS15/RPS21/RPL38/RPS27/RPS28	8
GO:0010721	negative regulation of cell development	13/220	271/16768	6.24E-05	0.012639034885182	0.011431149279812	TRPC5/BMP7/PTN/TMEM176B/MDK/MYC/TTPA/SEMA3D/BTG2/B2M/GPR37L1/IL17D/IFNA2	13
GO:1990845	adaptive thermogenesis	10/220	166/16768	6.90E-05	0.013101600171983	0.011849508188788	ZNF423/PPARGC1A/THRA/NOVA1/GJA1/S100B/ALDH1A1/CKB/GATM/CEBPB	10
GO:0007405	neuroblast proliferation	7/220	79/16768	7.92E-05	0.014155898428522	0.01280304940973	PTN/NCAN/BCAN/ASCL1/HAPLN1/BTG2/ACSL6	7
GO:0051938	L-glutamate import	5/220	39/16768	0.000148715475928	0.024126745711944	0.021821004085733	ATP1A2/SLC1A3/SLC1A2/SLC7A11/KCNJ10	5
GO:0006865	amino acid transport	9/220	149/16768	0.000155946051178	0.024126745711944	0.021821004085733	ATP1A2/SLC1A3/SLC1A2/SLC6A11/NTRK2/SLC7A11/GJA1/KCNJ10/SLC38A3	9
GO:2000179	positive regulation of neural precursor cell proliferation	6/220	62/16768	0.00015872859021	0.024126745711944	0.021821004085733	MDK/NCAN/BCAN/ASCL1/HAPLN1/GPR37L1	6
GO:0010976	positive regulation of neuron projection development	9/220	154/16768	0.000200013118814	0.028954280056881	0.026187181270282	CNTN1/BMP7/PTN/MDK/DPYSL3/CNR1/ATP1B2/NTRK2/NEGR1	9
GO:0050890	cognition	13/220	308/16768	0.000223120432108	0.029993529061491	0.027127111464201	ATP1A2/PTN/MDK/CNR1/THRA/PPP1R1B/NTRK2/SLC7A11/BTG2/S100B/B2M/FAM107A/GATM	13
GO:0007611	learning or memory	12/220	268/16768	0.000226924726452	0.029993529061491	0.027127111464201	ATP1A2/PTN/MDK/CNR1/THRA/PPP1R1B/NTRK2/SLC7A11/BTG2/S100B/B2M/GATM	12
GO:0051933	amino acid neurotransmitter reuptake	3/220	10/16768	0.000249767882922	0.031637265170099	0.02861375921894	ATP1A2/SLC6A11/KCNJ10	3
GO:0006835	dicarboxylic acid transport	7/220	96/16768	0.000269733656502	0.032799612630686	0.029665023611964	ATP1A2/SLC1A3/SLC1A2/NTRK2/SLC7A11/GJA1/KCNJ10	7
GO:0001504	neurotransmitter uptake	5/220	45/16768	0.000296060318637	0.033494109940095	0.030293149294851	ATP1A2/SLC1A3/SLC1A2/SLC6A11/KCNJ10	5
GO:0042254	ribosome biogenesis	13/220	318/16768	0.00030387209792	0.033494109940095	0.030293149294851	RPLP0/RPS19/RPS13/RPS12/RPL24/RPS15/RPL35/RPL11/RPS21/RPL38/RPS27/RPL35A/RPS28	13
GO:0140115	export across plasma membrane	6/220	70/16768	0.000310335095986	0.033494109940095	0.030293149294851	ATP1A2/ATP1B2/GJA1/KCNA2/SLC30A10/FXYD1	6
GO:0061351	neural precursor cell proliferation	9/220	164/16768	0.00031951618035	0.033494109940095	0.030293149294851	PTN/MDK/NCAN/BCAN/ASCL1/HAPLN1/BTG2/ACSL6/GPR37L1	9
GO:1902475	L-alpha-amino acid transmembrane transport	6/220	71/16768	0.000335318402777	0.033696036001393	0.030475777713171	ATP1A2/SLC1A3/SLC1A2/SLC7A11/KCNJ10/SLC38A3	6
GO:0000027	ribosomal large subunit assembly	4/220	26/16768	0.000343610893435	0.033696036001393	0.030475777713171	RPLP0/RPL24/RPL11/RPL38	4
GO:0003333	amino acid transmembrane transport	7/220	101/16768	0.000368337964494	0.034992106626898	0.031647985633469	ATP1A2/SLC1A3/SLC1A2/SLC6A11/SLC7A11/KCNJ10/SLC38A3	7
GO:0001503	ossification	15/220	417/16768	0.000417089746861	0.038422813044205	0.034750826756047	WWTR1/FGFR3/SNX10/BMP7/PTN/MDK/RPS15/THRA/RSPO2/RANBP3L/TPM4/S1PR1/CEBPB/RPL38/FAM20C	15
GO:0042273	ribosomal large subunit biogenesis	6/220	76/16768	0.000484805562584	0.042899260559024	0.038799469729976	RPLP0/RPL24/RPL35/RPL11/RPL38/RPL35A	6
GO:1901796	regulation of signal transduction by p53 class mediator	7/220	106/16768	0.000493905960383	0.042899260559024	0.038799469729976	RPS20/USP2/RPS15/MYC/RPL11/RPL37/MIF	7
GO:0010996	response to auditory stimulus	4/220	29/16768	0.000529336394743	0.043882053570689	0.039688339309778	ATP1A2/SLC1A3/PTN/MDK	4
GO:1902692	regulation of neuroblast proliferation	5/220	51/16768	0.000534090783591	0.043882053570689	0.039688339309778	PTN/NCAN/BCAN/HAPLN1/BTG2	5
GO:0002028	regulation of sodium ion transport	6/220	79/16768	0.000596667902737	0.047031330365111	0.042536646438251	CNTN1/ATP1A2/ATP1B2/SERPINE2/AHCYL1/FXYD1	6
GO:0030534	adult behavior	8/220	143/16768	0.000603362461921	0.047031330365111	0.042536646438251	ATP1A2/SLC1A2/BBS2/PPP1R1B/SLC7A11/LGI4/UCHL1/KCNJ10	8
