# Supplementary material for: ELLIPSIS: robust quantification of splicing in scRNA-seq
Source: Bioinformatics. 2025 Feb 12;41(2):btaf028. doi: 10.1093/bioinformatics/btaf028 (PMC11878791; doi:10.1093/bioinformatics/btaf028)
Supplement: btaf028_Supplementary_Data [file btaf028_supplementary_data.zip › a51eb_SupplementaryTableE.xlsx]

## Sheet: Blad1
	trajectory_waldStat	trajectory_df	trajectory_pvalue	trajectory_meanLogFC	trajectory_p.adjust	endVsStart_waldStat	endVsStart_df	endVsStart_pvalue	endVsStart_logFClineage1	endVsStart_p.adjust
ENSG00000115414.21	687.642	5	0	16.5062	0	43.6993	1	3.82901e-11	22.4486	3.64668e-09
ENSG00000125144.14	139.572	5	0	8.89615	0	150.717	1	0	16.3097	0
ENSG00000123689.6	197.86	5	0	4.58911	0	21.6346	1	3.29845e-06	8.18607	9.56074e-05
ENSG00000137801.11	998.917	5	0	16.7885	0	21.2144	1	4.10661e-06	25.2945	0.00011251
ENSG00000038427.16	1156.73	5	0	4.99674	0	53.6926	1	2.34479e-13	11.0184	2.60532e-11
ENSG00000125148.7	182.933	5	0	4.40125	0	56.6441	1	5.21805e-14	7.05737	7.45435e-12
ENSG00000109321.11	260.317	5	0	12.4658	0	30.4219	1	3.47588e-08	16.8006	1.65518e-06
ENSG00000129538.14	322.494	5	0	5.48494	0	41.5637	1	1.14093e-10	9.55762	9.92114e-09
ENSG00000117394.24	148.776	5	0	18.3106	0	14.3386	1	0.000152703	20.0948	0.00234974
ENSG00000090382.7	271.381	5	0	1.9923	0	15.5297	1	8.12208e-05	4.94568	0.00138839
ENSG00000275302.2	458.025	5	0	1.37624	0	7.76603	1	0.00532379	-2.41986	0.0369708
ENSG00000205358.4	98.7489	5	0	12.6153	0	45.7749	1	1.32651e-11	22.1103	1.32651e-09
ENSG00000135094.11	270.951	5	0	10.5715	0	12.423	1	0.000424068	12.6053	0.00507866
ENSG00000138135.7	501.665	5	0	5.11924	0	61.6323	1	4.10783e-15	-16.6529	6.84638e-13
ENSG00000163734.4	280.073	5	0	7.48553	0	30.0584	1	4.19231e-08	15.557	1.9056e-06
ENSG00000111640.15	916.317	5	0	2.73023	0	56.1756	1	6.62803e-14	3.89922	8.83738e-12
ENSG00000147872.10	107.602	5	0	2.47009	0	34.2379	1	4.87705e-09	3.52737	3.25137e-07
ENSG00000136235.17	190.103	5	0	5.57903	0	18.2272	1	1.96063e-05	5.84777	0.000455961
ENSG00000176046.9	252.488	5	0	23.653	0	17.7994	1	2.45459e-05	23.4731	0.00055786
ENSG00000120708.17	1758.3	5	0	12.5648	0	140.159	1	0	16.6726	0
ENSG00000073737.17	297.836	5	0	2.59946	0	7.08883	1	0.00775658	-4.27122	0.0480839
ENSG00000143546.10	343.784	5	0	3.27335	0	30.4784	1	3.37602e-08	8.69825	1.64684e-06
ENSG00000136158.12	102.938	5	0	2.5025	0	17.4793	1	2.9046e-05	-3.9711	0.000645002
ENSG00000148773.14	217.381	5	0	11.7473	0	7.80173	1	0.00521964	18.3557	0.036629
ENSG00000134207.17	95.3707	5	0	3.86635	0	17.4505	1	2.94884e-05	-10.8092	0.000645002
ENSG00000117984.15	292.421	5	0	2.08135	0	33.3861	1	7.55627e-09	2.96267	4.72267e-07
ENSG00000168329.14	481.408	5	0	1.95413	0	19.1263	1	1.22348e-05	-5.06101	0.000305871
ENSG00000134333.14	393.503	5	0	3.41227	0	69.419	1	1.11022e-16	5.87528	2.22045e-14
ENSG00000142794.19	110.819	5	0	19.8435	0	83.6238	1	0	-23.854	0
ENSG00000101463.6	267.635	5	0	3.80615	0	11.3968	1	0.000735718	-10.3561	0.0073719
ENSG00000171848.16	107.814	5	0	12.598	0	22.3429	1	2.28051e-06	16.7943	7.12659e-05
ENSG00000164023.14	127.751	5	0	42.9276	0	8.02442	1	0.00461509	50.0932	0.0332021
ENSG00000131747.15	131.928	5	0	11.7273	0	18.6723	1	1.5522e-05	16.6005	0.000365223
ENSG00000067798.16	173.994	5	0	2.33291	0	9.72827	1	0.00181456	-7.61451	0.0155904
ENSG00000163220.11	526.188	5	0	19.4207	0	105.761	1	0	25.8782	0
ENSG00000074706.13	405.735	5	0	1.9066	0	11.8621	1	0.00057289	4.49991	0.00622706
ENSG00000026025.16	1107.71	5	0	10.8282	0	180.436	1	0	14.0359	0
ENSG00000102760.13	161.775	5	0	11.5353	0	99.9932	1	0	13.2387	0
ENSG00000170345.10	277.6	5	0	2.12582	0	16.2083	1	5.6745e-05	2.55816	0.00106065
ENSG00000135046.14	566.452	5	0	6.25498	0	80.2911	1	0	9.33677	0
ENSG00000039560.14	133.995	5	0	37.6727	0	9.12332	1	0.00252371	43.372	0.0208571
ENSG00000170458.14	189.824	5	0	1.9221	0	21.8623	1	2.92929e-06	3.32399	8.74416e-05
ENSG00000141837.22	326.618	5	0	2.63356	0	7.64753	1	0.00568501	-5.45553	0.0390723
ENSG00000279602.1	99.5076	5	0	1.65937	0	12.3193	1	0.000448305	-4.7812	0.00524334
ENSG00000169860.7	160.265	5	0	27.3042	0	40.3061	1	2.17134e-10	-26.2643	1.80945e-08
ENSG00000151240.17	93.8831	5	0	3.84981	0	17.496	1	2.87918e-05	-15.5024	0.000645002
ENSG00000109794.13	90.9077	5	0	2.06996	0	11.0772	1	0.000873967	-6.53461	0.00852651
ENSG00000286403.1	256.597	5	0	4.26517	0	17.8376	1	2.40584e-05	-11.8733	0.000553067
ENSG00000187193.9	128.961	5	0	4.25198	0	108.303	1	0	7.64038	0
ENSG00000261026.1	202.388	5	0	3.35549	0	18.8578	1	1.40834e-05	-11.3331	0.000347738
ENSG00000102265.12	353.594	5	0	1.75001	0	12.8514	1	0.000337219	3.82738	0.00426859
ENSG00000169313.10	537.77	5	0	2.3878	0	29.3898	1	5.91875e-08	-6.43014	2.63056e-06
ENSG00000165140.12	104.554	5	0	2.97482	0	31.8788	1	1.64095e-08	7.1975	9.65529e-07
ENSG00000167900.12	194.737	5	0	11.4434	0	16.9222	1	3.89436e-05	16.48	0.000811325
ENSG00000125384.7	113.715	5	0	12.4392	0	21.9746	1	2.76277e-06	20.3691	8.50082e-05
ENSG00000120885.22	119.426	5	0	4.89622	0	7.096	1	0.0077256	6.76197	0.0480839
ENSG00000197061.5	110.119	5	0	3.21376	0	61.7359	1	3.88578e-15	5.4208	6.84638e-13
ENSG00000152952.12	203.58	5	0	10.7674	0	8.23375	1	0.00411184	13.569	0.0302341
ENSG00000166825.15	854.464	5	0	9.74125	0	11.9235	1	0.000554293	14.7732	0.00609113
ENSG00000135269.18	117.384	5	0	2.74747	0	13.6321	1	0.000222348	5.82269	0.00310976
ENSG00000105366.15	340.1	5	0	3.81647	0	39.2345	1	3.75844e-10	-15.6108	3.00675e-08
ENSG00000198876.13	119.864	5	0	13.6886	0	15.8046	1	7.02317e-05	16.0787	0.00124304
ENSG00000160593.19	197.976	5	0	9.08415	0	16.1004	1	6.00728e-05	13.8407	0.00110225
ENSG00000146090.16	266.46	5	0	3.15091	0	13.213	1	0.00027801	-8.78114	0.00363411
ENSG00000116774.12	227.988	5	0	1.62684	0	13.2963	1	0.000265924	-4.29614	0.00357956
ENSG00000265972.6	90.2605	5	0	3.31478	0	53.0687	1	3.22076e-13	5.67257	3.39027e-11
ENSG00000135929.9	107.288	5	0	12.9836	0	25.8701	1	3.65177e-07	15.6863	1.32792e-05
ENSG00000130208.10	486.215	5	0	2.13024	0	7.12145	1	0.00761672	1.70737	0.0479039
ENSG00000197859.11	155.447	5	0	3.77635	0	12.5108	1	0.000404599	-13.1619	0.00490422
ENSG00000146670.10	117.356	5	0	56.3534	0	19.79	1	8.64345e-06	66.944	0.000221627
ENSG00000135678.12	120.542	5	0	4.22966	0	15.2057	1	9.64121e-05	5.09466	0.00156768
ENSG00000088827.13	172.632	5	0	6.7508	0	15.8232	1	6.95443e-05	9.23735	0.00124186
ENSG00000102038.16	82.03	5	3.33067e-16	4.01024	5.46945e-15	15.4116	1	8.64545e-05	-17.5936	0.00145302
ENSG00000183578.8	78.6518	5	1.55431e-15	3.47894	2.51091e-14	78.6427	1	0	-6.37803	0
ENSG00000183258.12	73.4206	5	1.9873e-14	3.57283	3.03751e-13	30.2149	1	3.86721e-08	5.6273	1.7987e-06
ENSG00000136169.16	71.9021	5	4.11893e-14	4.83967	6.24756e-13	8.84257	1	0.00294285	8.38393	0.0230684
ENSG00000145730.21	70.3236	5	8.77076e-14	8.47352	1.32027e-12	13.291	1	0.000266677	10.3366	0.00357956
ENSG00000100292.18	69.7076	5	1.17906e-13	3.56937	1.76149e-12	13.87	1	0.000195903	4.38156	0.00279861
ENSG00000154451.14	69.4198	5	1.35336e-13	7.55586	2.00681e-12	9.24399	1	0.00236269	10.47	0.0196074
ENSG00000187715.13	69.219	5	1.48992e-13	7.04245	2.19294e-12	34.6359	1	3.975e-09	-14.2475	2.8809e-07
ENSG00000250722.6	67.9779	5	2.69895e-13	2.7075	3.8861e-12	7.77654	1	0.00529292	-8.36035	0.0368927
ENSG00000078053.17	67.2836	5	3.76255e-13	11.7429	5.26491e-12	11.8928	1	0.000563522	19.0064	0.00615871
ENSG00000160326.14	65.8999	5	7.29083e-13	26.8655	1.00603e-11	11.7399	1	0.000611727	40.3948	0.00653178
ENSG00000121966.7	65.3365	5	9.54348e-13	4.13091	1.30779e-11	14.3201	1	0.000154212	4.29397	0.00235438
ENSG00000135245.10	60.8571	5	8.08287e-12	6.42394	1.05662e-10	60.7085	1	6.66134e-15	11.7736	1.02482e-12
ENSG00000127824.15	60.3964	5	1.00652e-11	15.8524	1.30716e-10	14.6321	1	0.000130669	22.9188	0.00207411
ENSG00000204389.10	58.1781	5	2.8903e-11	3.0165	3.63483e-10	9.25374	1	0.00235015	3.66438	0.0195846
ENSG00000132002.9	57.0411	5	4.95923e-11	4.11047	6.12049e-10	12.7474	1	0.0003565	4.96076	0.00448428
ENSG00000169902.15	56.8023	5	5.55439e-11	10.5221	6.8127e-10	16.8344	1	4.07874e-05	13.6627	0.000823988
ENSG00000170677.6	54.0039	5	2.09195e-10	1.85486	2.50404e-09	54.0911	1	1.91402e-13	-3.4009	2.37588e-11
ENSG00000138623.10	52.5673	5	4.12658e-10	4.53232	4.85178e-09	10.1414	1	0.0014498	-19.615	0.0132401
ENSG00000143333.7	51.9194	5	5.60417e-10	1.21239	6.43669e-09	9.79547	1	0.00174943	-4.80655	0.0151465
ENSG00000072858.11	51.6714	5	6.30017e-10	2.96564	7.15339e-09	7.21135	1	0.00724439	-10.7608	0.0464384
ENSG00000117632.23	51.3956	5	7.17618e-10	4.38067	8.05597e-09	20.8371	1	5.00045e-06	6.3542	0.000133345
ENSG00000026950.17	51.0365	5	8.50114e-10	21.5379	9.48976e-09	16.3424	1	5.28672e-05	23.9956	0.00101668
ENSG00000186197.15	48.0198	5	3.51898e-09	7.1188	3.71927e-08	53.9856	1	2.0195e-13	13.0511	2.37588e-11
ENSG00000128849.11	47.7006	5	4.08849e-09	7.83046	4.2757e-08	26.4983	1	2.63767e-07	-15.8779	1.0122e-05
ENSG00000102743.15	47.4879	5	4.51811e-09	10.0389	4.70026e-08	20.6124	1	5.62314e-06	16.479	0.000147977
ENSG00000112699.11	47.0451	5	5.56241e-09	12.9674	5.72669e-08	15.3299	1	9.02776e-05	15.1504	0.00149219
ENSG00000143228.13	46.8511	5	6.09278e-09	12.0236	6.20839e-08	10.6803	1	0.00108282	15.7619	0.0103125
ENSG00000278982.1	46.1564	5	8.43989e-09	5.46979	8.51273e-08	31.822	1	1.68968e-08	-10.7588	9.65529e-07
ENSG00000013619.15	45.3271	5	1.24487e-08	5.26355	1.23678e-07	26.4659	1	2.68234e-07	8.40428	1.0122e-05
ENSG00000066629.18	43.4524	5	2.99158e-08	3.22808	2.84415e-07	8.07315	1	0.00449259	-12.359	0.0324409
ENSG00000196586.16	43.3655	5	3.11539e-08	2.71238	2.94775e-07	8.9309	1	0.00280385	-10.7755	0.0226117
ENSG00000138061.12	43.2989	5	3.21392e-08	10.0761	3.02657e-07	43.2675	1	4.7746e-11	18.4732	4.34055e-09
ENSG00000092621.13	42.8666	5	3.93235e-08	11.2916	3.68565e-07	19.2749	1	1.13182e-05	16.8527	0.000286537
ENSG00000127946.17	42.404	5	4.87949e-08	5.54938	4.53062e-07	23.1086	1	1.53107e-06	8.73179	5.16639e-05
ENSG00000167196.14	42.2936	5	5.137e-08	11.7298	4.74754e-07	13.2624	1	0.000270789	13.8148	0.00359091
ENSG00000156298.13	42.1153	5	5.58216e-08	6.73785	5.13507e-07	7.77613	1	0.0052941	-8.34903	0.0368927
ENSG00000101670.12	41.4324	5	7.67279e-08	6.36725	7.02573e-07	12.6095	1	0.000383793	-15.0875	0.00476762
ENSG00000275066.5	41.0892	5	9.00147e-08	7.8299	8.20455e-07	13.885	1	0.000194347	7.27434	0.00279637
ENSG00000198734.12	40.1893	5	1.36772e-07	31.7217	1.2353e-06	11.4194	1	0.000726823	40.0213	0.00734164
ENSG00000280434.1	39.9123	5	1.55544e-07	6.68241	1.38594e-06	15.2709	1	9.31389e-05	7.56139	0.00152687
ENSG00000184678.10	39.6799	5	1.73258e-07	2.50439	1.51211e-06	7.0757	1	0.00781363	-8.8271	0.0480839
ENSG00000110107.9	39.6843	5	1.72907e-07	7.84971	1.51211e-06	9.06979	1	0.00259868	-7.87129	0.0213883
ENSG00000152092.16	38.7549	5	2.66049e-07	10.7287	2.28848e-06	15.4645	1	8.4068e-05	-18.1162	0.00142488
ENSG00000228329.3	38.2475	5	3.36499e-07	9.01977	2.882e-06	7.2959	1	0.00691122	-11.6924	0.0447522
ENSG00000170734.12	37.8982	5	3.9552e-07	7.79786	3.35854e-06	8.87823	1	0.00288591	9.04179	0.0230684
ENSG00000148143.13	37.597	5	4.54604e-07	6.98207	3.82753e-06	37.5686	1	8.82536e-10	12.8001	6.78874e-08
ENSG00000198947.18	37.5314	5	4.68599e-07	8.62507	3.92872e-06	7.10488	1	0.00768742	10.6754	0.0480839
ENSG00000147130.14	36.3795	5	7.97428e-07	10.6033	6.57464e-06	10.5847	1	0.00114029	10.1691	0.0108085
ENSG00000279148.1	36.2721	5	8.37895e-07	16.9417	6.82335e-06	8.83989	1	0.00294717	-20.1159	0.0230684
ENSG00000180616.9	34.4842	5	1.90677e-06	8.13983	1.50947e-05	34.6076	1	4.03326e-09	14.9226	2.8809e-07
ENSG00000134531.10	34.1061	5	2.26801e-06	2.12727	1.78831e-05	34.2598	1	4.82242e-09	3.90004	3.25137e-07
ENSG00000125885.13	33.9684	5	2.41569e-06	24.1276	1.88975e-05	13.0758	1	0.000299136	29.6276	0.00385023
ENSG00000167772.12	33.5738	5	2.89445e-06	3.59707	2.23785e-05	33.5157	1	7.06921e-09	6.59593	4.56078e-07
ENSG00000116852.15	33.4351	5	3.0842e-06	2.23298	2.37531e-05	17.4388	1	2.96701e-05	-4.6947	0.000645002
ENSG00000287245.1	31.9791	5	5.99801e-06	4.74827	4.49738e-05	30.5179	1	3.30805e-08	-8.78742	1.64684e-06
ENSG00000279078.1	31.3874	5	7.85395e-06	7.79183	5.7586e-05	14.1277	1	0.000170806	11.07	0.00253045
ENSG00000235641.5	31.3227	5	8.0885e-06	4.0577	5.90877e-05	31.1326	1	2.40986e-08	-7.44687	1.33881e-06
ENSG00000181045.15	30.9563	5	9.55539e-06	3.49987	6.95479e-05	30.8673	1	2.76288e-08	6.41398	1.45415e-06
ENSG00000237140.2	30.9364	5	9.64214e-06	15.8301	6.99231e-05	31.0385	1	2.52955e-08	-29.0213	1.36732e-06
ENSG00000116161.18	30.5784	5	1.13449e-05	1.92906	8.19718e-05	30.5097	1	3.32193e-08	3.5346	1.64684e-06
ENSG00000146263.12	30.4876	5	1.18221e-05	15.2047	8.48034e-05	16.243	1	5.57141e-05	18.6233	0.00105121
ENSG00000140403.13	30.2379	5	1.32405e-05	5.94944	9.42968e-05	10.3941	1	0.00126419	6.94955	0.0116515
ENSG00000113083.15	30.0417	5	1.44726e-05	8.93359	0.000102338	31.8367	1	1.67693e-08	16.3782	9.65529e-07
ENSG00000276600.5	29.4608	5	1.88276e-05	1.98839	0.000131727	15.5652	1	7.97082e-05	-4.22259	0.00137428
ENSG00000117399.14	29.3003	5	2.02449e-05	5.83514	0.000141146	29.241	1	6.39119e-08	10.6968	2.77878e-06
ENSG00000168778.13	28.9356	5	2.38718e-05	5.18567	0.000165851	28.8736	1	7.7258e-08	9.50495	3.28757e-06
ENSG00000181938.14	27.6803	5	4.20286e-05	5.21412	0.00028502	27.6361	1	1.46419e-07	9.55615	6.1008e-06
ENSG00000278129.2	27.4739	5	4.61126e-05	6.7074	0.000311652	7.45549	1	0.00632431	8.99911	0.0427114
ENSG00000123342.16	27.0997	5	5.45489e-05	1.71949	0.000362504	27.0694	1	1.96284e-07	3.15242	8.01161e-06
ENSG00000138801.9	26.7814	5	6.29156e-05	2.494	0.000416711	26.7791	1	2.28093e-07	4.57172	8.94484e-06
ENSG00000163611.11	26.6937	5	6.54343e-05	20.0262	0.000431954	16.1388	1	5.88654e-05	23.8296	0.0010901
ENSG00000114742.14	26.4941	5	7.15512e-05	4.31341	0.000467672	15.3668	1	8.85288e-05	6.40908	0.00147548
ENSG00000177791.12	26.0401	5	8.76528e-05	8.33373	0.000563644	25.981	1	3.44795e-07	-15.2846	1.27702e-05
ENSG00000269825.2	25.9306	5	9.20462e-05	5.961	0.000589987	26.9918	1	2.04316e-07	10.9284	8.17264e-06
ENSG00000110871.15	25.8978	5	9.34027e-05	5.03516	0.000594843	7.93575	1	0.00484676	6.5185	0.0344134
ENSG00000214029.6	25.8205	5	9.66812e-05	11.0365	0.000611801	7.13711	1	0.00755046	11.7237	0.047637
ENSG00000078142.13	25.738	5	0.000100305	10.5817	0.000628724	14.2278	1	0.000161964	11.3572	0.00243555
ENSG00000152443.13	25.7103	5	0.000101552	8.22383	0.000634542	9.95114	1	0.00160749	10.9325	0.0142537
ENSG00000185909.15	25.5208	5	0.000110504	6.47529	0.00068616	11.7331	1	0.000613987	8.56139	0.00653178
ENSG00000182557.8	25.3915	5	0.000117057	2.72464	0.000724586	9.72652	1	0.00181628	-6.87793	0.0155904
ENSG00000249816.7	24.2087	5	0.000197953	4.1147	0.00120285	23.9006	1	1.01442e-06	-7.53691	3.62293e-05
ENSG00000272168.8	23.7243	5	0.00024526	5.89813	0.00146346	16.8768	1	3.98871e-05	9.98192	0.000814022
ENSG00000177272.9	23.5397	5	0.000266098	12.5884	0.00157362	23.4246	1	1.29905e-06	23.0687	4.55809e-05
ENSG00000142765.18	23.4365	5	0.000278498	7.60577	0.00163721	11.5659	1	0.000671718	12.2516	0.00699707
ENSG00000188994.13	23.3723	5	0.000286492	1.708	0.00167923	23.3622	1	1.34191e-06	3.13159	4.62728e-05
ENSG00000173083.16	23.3231	5	0.000292776	7.89186	0.00171102	16.3862	1	5.16594e-05	10.7768	0.0010031
ENSG00000108700.5	23.2974	5	0.00029612	11.1759	0.00172549	13.2601	1	0.000271114	-58.7728	0.00359091
ENSG00000104951.16	23.1046	5	0.000322374	2.04638	0.00186751	22.9843	1	1.6333e-06	3.74961	5.26871e-05
ENSG00000038382.20	23.0819	5	0.000325612	1.64088	0.00187533	23.0533	1	1.57575e-06	3.00817	5.16639e-05
ENSG00000177595.19	22.925	5	0.000348896	7.8278	0.00200363	8.70979	1	0.00316506	8.68446	0.0243466
ENSG00000114796.16	22.911	5	0.00035105	4.03659	0.00200922	14.0804	1	0.000175161	5.72006	0.0025759
ENSG00000178538.10	22.8172	5	0.000365835	6.67972	0.00208285	22.789	1	1.80793e-06	-12.2474	5.73946e-05
ENSG00000175820.4	22.6188	5	0.000399175	9.16958	0.00224692	23.0649	1	1.56621e-06	-16.8109	5.16639e-05
ENSG00000177606.8	22.3315	5	0.000452812	3.29752	0.00253447	7.48552	1	0.00621973	3.8968	0.0423111
ENSG00000128581.17	22.3368	5	0.000451767	8.3528	0.00253447	7.89219	1	0.00496486	10.2333	0.0350874
ENSG00000109971.14	22.0366	5	0.000515268	1.06439	0.00285988	13.6043	1	0.000225662	1.61114	0.00311258
ENSG00000068976.14	21.7675	5	0.000579658	3.55009	0.00319939	10.4234	1	0.00124429	-8.12136	0.0116289
ENSG00000140006.12	21.2837	5	0.000715922	5.72145	0.00389736	21.9098	1	2.85764e-06	10.4893	8.65953e-05
ENSG00000251209.9	21.2632	5	0.000722364	11.5621	0.00391518	21.5477	1	3.45144e-06	21.1971	9.86125e-05
ENSG00000253837.1	21.2607	5	0.000723136	5.08398	0.00391518	21.288	1	3.95207e-06	-9.3209	0.00010978
ENSG00000117408.11	21.0464	5	0.000793886	3.00478	0.00425228	20.9328	1	4.75669e-06	5.50853	0.000128559
ENSG00000122025.15	21.0488	5	0.000793045	7.8756	0.00425228	21.7904	1	3.04112e-06	14.4385	8.94447e-05
ENSG00000215190.9	20.9467	5	0.000829052	11.0222	0.00441642	8.99092	1	0.00271325	13.1879	0.0220589
ENSG00000168209.6	20.9181	5	0.000839426	2.4046	0.00445973	7.61458	1	0.00578982	3.06747	0.0396563
ENSG00000239593.1	20.6006	5	0.000963547	11.7643	0.005065	20.4612	1	6.08529e-06	-21.5678	0.000158059
ENSG00000250771.2	20.4222	5	0.00104104	5.18708	0.00542926	9.84757	1	0.00170057	-12.9186	0.0148209
ENSG00000156026.14	18.851	5	0.00204886	3.23221	0.0100273	18.8012	1	1.45076e-05	5.92565	0.000353844
ENSG00000103034.14	18.2596	5	0.00263808	5.52435	0.012631	18.6724	1	1.55217e-05	10.1278	0.000365223
ENSG00000119938.9	18.209	5	0.00269552	14.5976	0.012875	12.9818	1	0.000314531	-30.2648	0.00400676
ENSG00000110888.17	18.1801	5	0.00272899	8.37795	0.0130036	11.6791	1	0.000632066	10.2735	0.00661849
ENSG00000171236.10	18.0746	5	0.00285441	17.8059	0.0135687	6.9818	1	0.00823426	22.8393	0.0499046
ENSG00000271503.6	17.983	5	0.00296781	11.0233	0.013974	11.5312	1	0.000684393	12.6858	0.00705165
ENSG00000196352.16	17.4453	5	0.00372833	1.30415	0.017109	16.6633	1	4.4637e-05	2.36239	0.000883902
ENSG00000197008.10	17.4198	5	0.00376871	11.4065	0.0172148	8.26307	1	0.00404596	13.3458	0.0298595
ENSG00000250786.2	17.4049	5	0.00379263	14.1348	0.0172447	17.305	1	3.18347e-05	-25.914	0.000684616
ENSG00000142528.16	17.3975	5	0.0038044	5.48315	0.0172588	8.7291	1	0.00313172	8.14229	0.0241832
ENSG00000286408.1	17.3816	5	0.00383021	6.69206	0.0173363	17.0261	1	3.68688e-05	-12.2691	0.000776185
ENSG00000230638.4	17.1619	5	0.00420272	5.35485	0.0188506	17.1196	1	3.50978e-05	-9.82352	0.000746761
ENSG00000168404.13	17.0731	5	0.00436315	3.41768	0.0195261	13.1539	1	0.000286923	5.6509	0.00372627
ENSG00000247626.5	16.9444	5	0.00460649	5.36547	0.0205182	9.98711	1	0.0015764	11.7623	0.0141381
ENSG00000169255.15	16.924	5	0.00464623	3.46591	0.0206073	16.9024	1	3.93518e-05	6.35302	0.000811378
ENSG00000185745.10	16.7871	5	0.00492188	4.1804	0.0217812	16.7206	1	4.33076e-05	7.6638	0.000866152
ENSG00000239557.1	16.5502	5	0.00543668	18.6538	0.0237945	7.4926	1	0.00619532	24.9215	0.0422889
ENSG00000231160.10	16.4921	5	0.00557084	3.06239	0.0242747	16.4843	1	4.90537e-05	-5.6157	0.000961838
ENSG00000167037.19	16.3892	5	0.0058164	6.61305	0.0251243	8.41213	1	0.00372726	-10.7201	0.027712
ENSG00000184378.3	16.3315	5	0.00595865	10.7922	0.025683	18.7434	1	1.49541e-05	19.7856	0.000360339
ENSG00000228212.1	16.2556	5	0.00615101	5.32857	0.0264351	16.2668	1	5.50201e-05	-9.76931	0.001048
ENSG00000226435.10	15.9875	5	0.00687993	6.73848	0.0292103	15.9544	1	6.48867e-05	-12.3548	0.00116913
ENSG00000130021.15	15.8385	5	0.0073205	4.01366	0.0310146	9.02494	1	0.00266321	6.2874	0.0217405
ENSG00000256294.8	15.78	5	0.00750113	5.58151	0.0317122	15.9831	1	6.39109e-05	10.2328	0.00116202
ENSG00000235145.2	15.6884	5	0.00779226	9.3408	0.0328034	15.65	1	7.62135e-05	-17.1284	0.00132545
ENSG00000106771.13	15.4758	5	0.00851148	2.8898	0.0355301	9.86801	1	0.00168178	4.1891	0.0147524
ENSG00000119041.11	15.1169	5	0.0098744	3.53092	0.0404545	7.45484	1	0.00632661	4.69066	0.0427114
ENSG00000125741.5	15.051	5	0.0101468	5.49282	0.0412305	9.67383	1	0.00186911	6.64984	0.0159753
ENSG00000104635.15	14.8787	5	0.0108934	3.22114	0.0437278	12.3666	1	0.000437083	6.21006	0.00520337
ENSG00000136895.19	14.6532	5	0.0119519	2.11327	0.0474968	7.06154	1	0.00787564	-4.98229	0.0482138
ENSG00000242732.4	14.6221	5	0.0121053	6.00155	0.0479149	14.3936	1	0.000148304	-11.003	0.00231724
ENSG00000171451.15	14.5147	5	0.0126503	9.5505	0.0498734	14.7851	1	0.000120486	-17.5095	0.00192777
