# Supplementary material for: ELLIPSIS: robust quantification of splicing in scRNA-seq
Source: Bioinformatics. 2025 Feb 12;41(2):btaf028. doi: 10.1093/bioinformatics/btaf028 (PMC11878791; doi:10.1093/bioinformatics/btaf028)
Supplement: btaf028_Supplementary_Data [file btaf028_supplementary_data.zip › adadd_SupplementaryTableA.xlsx]

## Sheet: Sheet1
delta	exon	varPeriphery	varTumor	pvalue	geneID	gene	start	end	exonLen	p.adjust
0.518928571428571	95596461-95596516	0.10665	0.001563763066202	0.000756794798449	ENSG00000004799.8	ENSG00000004799	95596461	95596516	56	0.046797237580833
0.711071428571429	95595782-95596163	0.088078571428571	0.004535714285714	6.37E-06	ENSG00000004799.8	ENSG00000004799	95595782	95596163	382	0.001365893872703
0.726071428571429	95595557-95595781	0.107592857142857	0.003754006968641	4.16E-06	ENSG00000004799.8	ENSG00000004799	95595557	95595781	225	0.001000878381382
0.724880952380952	95595254-95595556	0.083278571428571	0.001819802555168	4.30E-06	ENSG00000004799.8	ENSG00000004799	95595254	95595556	303	0.001028370892548
-0.615259259259259	39386220-39386364	0.020182222222222	0.000523671497585	0.000687957599179	ENSG00000006712.15	ENSG00000006712	39386220	39386364	145	0.043648624000727
-0.624679012345679	39385853-39386219	0.019471111111111	0.000401399432559	0.000559553116109	ENSG00000006712.15	ENSG00000006712	39385853	39386219	367	0.037069576653138
-0.67984375	2929280-2929339	1.25E-05	0.00796783234127	0.000157199423986	ENSG00000006756.16	ENSG00000006756	2929280	2929339	60	0.014333084880842
-0.6746875	2929276-2929279	8.39E-05	0.004430853174603	0.000177776240194	ENSG00000006756.16	ENSG00000006756	2929276	2929279	4	0.015718183573525
0.843941605839416	2593950-2593952	1.00E-04	0.002341702447402	1.12E-07	ENSG00000007168.14	ENSG00000007168	2593950	2593952	3	9.10E-05
0.802502606882169	2593953-2593956	0.000161904761905	0.00168225633319	4.22E-07	ENSG00000007168.14	ENSG00000007168	2593953	2593956	4	0.000200688702998
0.666871741397289	2593957-2593961	0.000157142857143	0.001421264491198	2.14E-05	ENSG00000007168.14	ENSG00000007168	2593957	2593961	5	0.003251313723712
0.5359228362878	2593962-2593967	0.000157142857143	0.003999355946758	0.00052150978949	ENSG00000007168.14	ENSG00000007168	2593962	2593967	6	0.035204831745488
-0.778060479666319	2667046-2667182	8.10E-05	0.001749001717475	1.27E-05	ENSG00000007168.14	ENSG00000007168	2667046	2667182	137	0.002253541353892
-0.879019812304484	2667183-2667198	0.000614285714286	0.002106655216831	6.80E-07	ENSG00000007168.14	ENSG00000007168	2667183	2667198	16	0.000273226326264
-0.892877997914494	2670163-2670267	0.000714285714286	0.001574699441821	4.43E-07	ENSG00000007168.14	ENSG00000007168	2670163	2670267	105	0.000207522262929
-0.885443169968717	2670268-2670331	0.000847619047619	0.001610970373551	5.58E-07	ENSG00000007168.14	ENSG00000007168	2670268	2670331	64	0.000239350807748
-0.866777893639208	2672655-2672757	0.001390476190476	0.003171189351653	9.88E-07	ENSG00000007168.14	ENSG00000007168	2672655	2672757	103	0.00035588073671
-0.866798748696559	2674060-2674096	0.00112380952381	0.002974055388579	9.88E-07	ENSG00000007168.14	ENSG00000007168	2674060	2674096	37	0.00035588073671
-0.8911157455683	2674097-2674274	0.000195238095238	0.00296619793903	4.68E-07	ENSG00000007168.14	ENSG00000007168	2674097	2674274	178	0.000213738614925
-0.868415015641293	2674275-2674288	0.000661904761905	0.002980152425934	9.40E-07	ENSG00000007168.14	ENSG00000007168	2674275	2674288	14	0.000344649743235
-0.844483837330553	2676505-2676606	0.000780952380952	0.003764051094891	1.93E-06	ENSG00000007168.14	ENSG00000007168	2676505	2676606	102	0.000568488008576
-0.815109489051095	2680164-2680320	0.0032	0.003353112924002	4.52E-06	ENSG00000007168.14	ENSG00000007168	2680164	2680320	157	0.001063362321799
-0.762554744525548	2681729-2681857	0.0032	0.002911807642765	1.93E-05	ENSG00000007168.14	ENSG00000007168	2681729	2681857	129	0.003031092984746
-0.60689259645464	2685181-2685606	0.007980952380952	0.020909660798626	0.000824462990162	ENSG00000007168.14	ENSG00000007168	2685181	2685606	426	0.049953156563722
-0.692926829268293	15410366-15412544	0	0.023131219512195	0.000114591145436	ENSG00000008083.14	ENSG00000008083	15410366	15412544	2179	0.011211449809911
0.547113821138211	15452098-15452175	0.000696666666667	0.051720975609756	0.000405953575252	ENSG00000008083.14	ENSG00000008083	15452098	15452175	78	0.029358274737215
-0.84	15504500-15504592	0	0.01717	2.20E-06	ENSG00000008083.14	ENSG00000008083	15504500	15504592	93	0.000623227648794
-0.877073170731707	15507136-15507149	0	0.016721219512195	7.22E-07	ENSG00000008083.14	ENSG00000008083	15507136	15507149	14	0.000285601722054
-0.942682926829268	15507150-15507254	0	0.00222512195122	8.96E-08	ENSG00000008083.14	ENSG00000008083	15507150	15507254	105	8.28E-05
-0.949024390243902	15507346-15507416	0	0.001979024390244	7.27E-08	ENSG00000008083.14	ENSG00000008083	15507346	15507416	71	7.36E-05
-0.959268292682927	15511296-15511401	0	0.001251951219512	5.17E-08	ENSG00000008083.14	ENSG00000008083	15511296	15511401	106	6.79E-05
-0.957723577235772	15512208-15512390	2.67E-05	0.001145243902439	5.44E-08	ENSG00000008083.14	ENSG00000008083	15512208	15512390	183	6.91E-05
0.907723577235772	15513150-15513238	0.001346666666667	0.001120243902439	1.30E-08	ENSG00000008083.14	ENSG00000008083	15513150	15513238	89	4.26E-05
0.946910569105691	15522041-15522042	0.000586666666667	0.00349743902439	3.22E-09	ENSG00000008083.14	ENSG00000008083	15522041	15522042	2	2.88E-05
0.8165	37041024-37041132	2.68E-05	0.000388616352201	2.71E-07	ENSG00000008869.12	ENSG00000008869	37041024	37041132	109	0.000154853208345
-0.825375	37040329-37040518	0	0.000716839622642	3.37E-06	ENSG00000008869.12	ENSG00000008869	37040329	37040518	190	0.000857041117252
-0.8285	37037855-37038024	0	0.000699622641509	3.07E-06	ENSG00000008869.12	ENSG00000008869	37037855	37038024	170	0.000803416765939
-0.853125	37032629-37032773	0	0.00079143081761	1.49E-06	ENSG00000008869.12	ENSG00000008869	37032629	37032773	145	0.000473012806682
-0.85325	37028681-37028920	0	0.000882452830189	1.48E-06	ENSG00000008869.12	ENSG00000008869	37028681	37028920	240	0.000472446659956
-0.8646875	37027923-37028174	0	0.001038895440252	1.05E-06	ENSG00000008869.12	ENSG00000008869	37027923	37028174	252	0.000370502041816
-0.8900625	37020687-37020836	0	0.000907543238994	4.83E-07	ENSG00000008869.12	ENSG00000008869	37020687	37020836	150	0.00021844314459
-0.90625	37020655-37020686	0	0.000912893081761	2.91E-07	ENSG00000008869.12	ENSG00000008869	37020655	37020686	32	0.000162666464193
-0.88825	37019809-37019877	0	0.000711383647799	5.11E-07	ENSG00000008869.12	ENSG00000008869	37019809	37019877	69	0.000226168121123
-0.886	37013996-37014020	0	0.000517232704403	5.48E-07	ENSG00000008869.12	ENSG00000008869	37013996	37014020	25	0.000236571843256
-0.8915	37013841-37013995	0	0.00047320754717	4.62E-07	ENSG00000008869.12	ENSG00000008869	37013841	37013995	155	0.000212020083012
-0.887125	37008611-37008848	0	0.000457091194969	5.30E-07	ENSG00000008869.12	ENSG00000008869	37008611	37008848	238	0.000233076366803
-0.9300625	37007050-37007304	0	0.000454713050314	1.35E-07	ENSG00000008869.12	ENSG00000008869	37007050	37007304	255	0.000100973922015
-0.9238125	37005632-37005759	0	0.000424996069182	1.66E-07	ENSG00000008869.12	ENSG00000008869	37005632	37005759	128	0.000113757467398
-0.9176875	37003542-37003686	0	0.000383926886792	2.02E-07	ENSG00000008869.12	ENSG00000008869	37003542	37003686	145	0.000127767781448
-0.9210625	37002306-37002572	1.25E-05	0.000343675314465	1.81E-07	ENSG00000008869.12	ENSG00000008869	37002306	37002572	267	0.000119021627411
-0.91525	37000586-37000813	1.25E-05	0.00030213836478	2.18E-07	ENSG00000008869.12	ENSG00000008869	37000586	37000813	228	0.000134295326957
-0.898625	36990797-36990799	0	0.000912562893082	3.70E-07	ENSG00000008869.12	ENSG00000008869	36990797	36990799	3	0.000185920190252
-0.909875	36990648-36990796	2.14E-05	0.001088663522013	2.59E-07	ENSG00000008869.12	ENSG00000008869	36990648	36990796	149	0.00015160056457
-0.879875	36988646-36988859	5.00E-05	9.24E-05	6.62E-07	ENSG00000008869.12	ENSG00000008869	36988646	36988859	214	0.00026838825528
-0.8760625	36980895-36981794	5.00E-05	3.38E-05	7.45E-07	ENSG00000008869.12	ENSG00000008869	36980895	36981794	900	0.000291235236332
0.641367924528302	169992722-169992745	0.003111111111111	0.001263048824108	4.16E-05	ENSG00000008952.17	ENSG00000008952	169992722	169992745	24	0.005306154775729
0.635792452830189	169992746-169992906	0.002654444444444	0.001067387999642	4.80E-05	ENSG00000008952.17	ENSG00000008952	169992746	169992906	161	0.005918660384897
0.619443396226415	169992907-169993059	0.002093333333333	0.001127897254762	7.26E-05	ENSG00000008952.17	ENSG00000008952	169992907	169993059	153	0.007971102724555
0.642575471698113	169993060-169993101	0.001328888888889	0.001207875793615	4.04E-05	ENSG00000008952.17	ENSG00000008952	169993060	169993101	42	0.005196263054445
0.568716981132075	169993102-169993654	0.001254444444444	0.001081436108379	0.000247348976152	ENSG00000008952.17	ENSG00000008952	169993102	169993654	553	0.020195662010076
0.684443396226415	169993655-169993831	0.003654444444444	0.001180029956183	1.33E-05	ENSG00000008952.17	ENSG00000008952	169993655	169993831	177	0.002316677596564
0.53552380952381	111482926-111482984	0.080281060606061	0.009269119303635	0.000526147718138	ENSG00000009413.16	ENSG00000009413	111482926	111482984	59	0.035423768219714
0.580547619047619	111405465-111405469	0.033408333333333	0.000162642089094	0.000187321679305	ENSG00000009413.16	ENSG00000009413	111405465	111405469	5	0.016351850631996
0.634369047619048	111405427-111405464	0.037324242424242	0.000309317716334	4.98E-05	ENSG00000009413.16	ENSG00000009413	111405427	111405464	38	0.006068934983085
0.678440476190476	111398135-111405426	0.058390151515152	0.000612891705069	1.57E-05	ENSG00000009413.16	ENSG00000009413	111398135	111405426	7292	0.002611576921118
0.741369047619048	111398075-111398134	0.065390151515152	0.000391109831029	2.67E-06	ENSG00000009413.16	ENSG00000009413	111398075	111398134	60	0.000724964629347
0.701071428571429	111396551-111397983	0.067981818181818	0.001894188428059	8.42E-06	ENSG00000009413.16	ENSG00000009413	111396551	111397983	1433	0.001669329805851
0.625690476190476	111393394-111396550	0.055299242424242	0.001799262672811	6.21E-05	ENSG00000009413.16	ENSG00000009413	111393394	111396550	3157	0.007112737438001
0.721464285714286	111380220-111380701	0.065281818181818	0.001071683307732	4.75E-06	ENSG00000009413.16	ENSG00000009413	111380220	111380701	482	0.001105535457925
0.541859965635739	73522105-73522250	0.000905	0.000345036141723	0.00045685198514	ENSG00000009954.11	ENSG00000009954	73522105	73522250	146	0.032011242309388
0.539078608247423	73521949-73522104	0.00120625	0.000360014219694	0.000486149915037	ENSG00000009954.11	ENSG00000009954	73521949	73522104	156	0.033503732371433
0.553888888888889	23759894-23761151	0.000736666666667	0.079154556803995	0.000348120891408	ENSG00000011007.12	ENSG00000011007	23759894	23761151	1258	0.026120972032796
0.526	23761152-23761831	0.00059	0.084579887640449	0.000648928561972	ENSG00000011007.12	ENSG00000011007	23761152	23761831	680	0.041624804790198
0.548222222222222	23761832-23762040	0.000106666666667	0.085414032459426	0.000395915461728	ENSG00000011007.12	ENSG00000011007	23761832	23762040	209	0.028853423494182
-0.78613475177305	11806231-11806259	2.67E-05	0.011779283916724	1.02E-05	ENSG00000011021.23	ENSG00000011021	11806231	11806259	29	0.001908904091588
-0.896489361702128	11806260-11806262	7.00E-05	0.003485929993137	3.95E-07	ENSG00000011021.23	ENSG00000011021	11806260	11806262	3	0.000192658278175
-0.659787234042553	11806263-11806349	0.00079	0.003094040265386	0.000252385723864	ENSG00000011021.23	ENSG00000011021	11806263	11806349	87	0.020487945906334
-0.694716312056738	11807131-11807190	0.001306666666667	0.002844303363075	0.000109692307266	ENSG00000011021.23	ENSG00000011021	11807131	11807190	60	0.010852277048217
-0.768368794326241	11815846-11815911	0.001306666666667	0.002678792038435	1.65E-05	ENSG00000011021.23	ENSG00000011021	11815846	11815911	66	0.002728690901257
-0.908191489361702	11816615-11816618	7.00E-05	0.002437016700984	2.73E-07	ENSG00000011021.23	ENSG00000011021	11816615	11816618	4	0.000155486359095
-0.801063829787234	11816619-11816680	0.00112	0.002345092656143	6.73E-06	ENSG00000011021.23	ENSG00000011021	11816619	11816680	62	0.001416334405247
-0.816595744680851	11819488-11819554	0.00112	0.002383985358042	4.33E-06	ENSG00000011021.23	ENSG00000011021	11819488	11819554	67	0.001032630984861
-0.707198581560284	11822695-11822751	0.000106666666667	0.024876058110272	8.06E-05	ENSG00000011021.23	ENSG00000011021	11822695	11822751	57	0.008622547743521
-0.81936170212766	11822752-11822782	7.00E-05	0.01518829787234	4.00E-06	ENSG00000011021.23	ENSG00000011021	11822752	11822782	31	0.00097456392284
-0.798120567375887	11822783-11822801	0.000466666666667	0.014859631663235	7.30E-06	ENSG00000011021.23	ENSG00000011021	11822783	11822801	19	0.001499520353525
-0.766631205673759	11823707-11823833	0.000466666666667	0.013443845801876	1.73E-05	ENSG00000011021.23	ENSG00000011021	11823707	11823833	127	0.002811648041919
-0.798368794326241	11824486-11824553	0.001866666666667	0.004547609242736	7.25E-06	ENSG00000011021.23	ENSG00000011021	11824486	11824553	68	0.001493055997466
-0.694929078014184	11826156-11826214	0.000466666666667	0.014288824067719	0.000109123168558	ENSG00000011021.23	ENSG00000011021	11826156	11826214	59	0.010813260142273
-0.744148936170213	11827089-11827114	0.00063	0.009111095859071	3.14E-05	ENSG00000011021.23	ENSG00000011021	11827089	11827114	26	0.004321991874638
-0.700354609929078	11827115-11827221	0.004376666666667	0.003693719972546	9.55E-05	ENSG00000011021.23	ENSG00000011021	11827115	11827221	107	0.009800944693922
-0.629078014184397	11828106-11828218	0.008106666666667	0.003379547014413	0.000507575033099	ENSG00000011021.23	ENSG00000011021	11828106	11828218	113	0.034541675690633
-0.652340425531915	11828219-11828219	0.0268	0.003134248455731	0.0002998539922	ENSG00000011021.23	ENSG00000011021	11828219	11828219	1	0.023378183001782
0.567765957446809	11840379-11840521	0	0.084983127430794	0.000252886507326	ENSG00000011021.23	ENSG00000011021	11840379	11840521	143	0.020517830376459
0.564255319148936	11840522-11841016	0	0.082811805078929	0.000274350853403	ENSG00000011021.23	ENSG00000011021	11840522	11841016	495	0.021874955184003
0.523924307036247	45478736-45478828	0.033388756613757	0.003869198319778	0.000679007588859	ENSG00000012061.16	ENSG00000012061	45478736	45478828	93	0.043169309851016
0.541574626865672	45477599-45478735	0.034456481481482	0.003979081240504	0.000459780004914	ENSG00000012061.16	ENSG00000012061	45477599	45478735	1137	0.032159236038949
0.560091684434968	45476930-45477135	0.032310582010582	0.001840366431316	0.000302019210945	ENSG00000012061.16	ENSG00000012061	45476930	45477135	206	0.023500035694138
0.587340085287847	45476785-45476929	0.035358068783069	0.002025855751184	0.000159349483848	ENSG00000012061.16	ENSG00000012061	45476785	45476929	145	0.014469419553881
0.583006396588486	45476771-45476784	0.035798941798942	0.00272961837519	0.000176701862156	ENSG00000012061.16	ENSG00000012061	45476771	45476784	14	0.01565002813849
0.56331236673774	45476393-45476770	0.035685052910053	0.003665192599875	0.000280400530708	ENSG00000012061.16	ENSG00000012061	45476393	45476770	378	0.022214184528275
0.530852878464819	45475911-45476392	0.034003174603175	0.003913030655108	0.000583373839483	ENSG00000012061.16	ENSG00000012061	45475911	45476392	482	0.03825765969942
0.75822921108742	45423918-45423938	0.001644841269841	0.000198727321476	1.63E-06	ENSG00000012061.16	ENSG00000012061	45423918	45423938	21	0.000501891284376
0.671995735607676	45409616-45409618	0.001153439153439	0.001604168379659	1.86E-05	ENSG00000012061.16	ENSG00000012061	45409616	45409618	3	0.002947852024624
0.597171641791045	45409614-45409615	0.002352777777778	0.001509173295201	0.000125744797664	ENSG00000012061.16	ENSG00000012061	45409614	45409615	2	0.012051166379795
0.535009594882729	45409546-45409613	0.003852248677249	0.001199755116632	0.000532181178265	ENSG00000012061.16	ENSG00000012061	45409546	45409613	68	0.035697910319873
0.871476190476191	6575189-6575214	0.00038	0.002927816492451	4.50E-08	ENSG00000013288.9	ENSG00000013288	6575189	6575214	26	6.37E-05
0.523285714285714	6575215-6575348	0.00068	0.016767770034843	0.00068851903729	ENSG00000013288.9	ENSG00000013288	6575215	6575348	134	0.043675288187472
0.534666666666667	6576578-6576724	0.00062	0.015461788617886	0.000536240642143	ENSG00000013288.9	ENSG00000013288	6576578	6576724	147	0.035900156350806
0.536142857142857	6578393-6578498	0.00028	0.014461149825784	0.000518968790017	ENSG00000013288.9	ENSG00000013288	6578393	6578498	106	0.035077845464799
0.527571428571429	6586996-6587168	8.00E-05	0.013799128919861	0.000626986214089	ENSG00000013288.9	ENSG00000013288	6586996	6587168	173	0.040536722488612
-0.712115942028985	150469983-150470095	0.01263	0.061718456947997	7.13E-05	ENSG00000013619.15	ENSG00000013619	150469983	150470095	113	0.007869014507139
-0.712695652173913	150470096-150470375	0.01293	0.061787979539642	7.03E-05	ENSG00000013619.15	ENSG00000013619	150470096	150470375	280	0.007784634015991
-0.715217391304348	150470376-150471277	0.0026	0.072822378516624	6.60E-05	ENSG00000013619.15	ENSG00000013619	150470376	150471277	902	0.007431025291915
0.562579710144927	150473680-150473802	0.00107	0.03683789428815	0.000285187072435	ENSG00000013619.15	ENSG00000013619	150473680	150473802	123	0.022489723133082
0.532897153351699	70797779-70797820	0.057961111111111	0.003488016528926	0.000557649979373	ENSG00000018189.13	ENSG00000018189	70797779	70797820	42	0.036999175346532
0.531606978879706	70797821-70798140	0.062886111111111	0.004337512430987	0.000573758764927	ENSG00000018189.13	ENSG00000018189	70797821	70798140	320	0.037764044245516
0.543516988062443	70798141-70798174	0.065786111111111	0.003092184767326	0.000440189421077	ENSG00000018189.13	ENSG00000018189	70798141	70798174	34	0.031155259766845
0.545950413223141	70798175-70798193	0.0667	0.001990171804808	0.000416745252759	ENSG00000018189.13	ENSG00000018189	70798175	70798193	19	0.029941201083346
0.540844811753903	70798194-70798279	0.065552777777778	0.002176057062515	0.000467348905316	ENSG00000018189.13	ENSG00000018189	70798194	70798279	86	0.032543759863349
0.521	41025199-41025336	0.00596380952381	0.046431205673759	0.000723587631429	ENSG00000018236.15	ENSG00000018236	41025199	41025336	138	0.045369560434653
0.5195	41027857-41027918	0.005998095238095	0.045063120567376	0.000747495586788	ENSG00000018236.15	ENSG00000018236	41027857	41027918	62	0.046355987305968
-0.60955	34856500-34856826	1.25E-05	0.017215515151515	0.000778598275005	ENSG00000021776.11	ENSG00000021776	34856500	34856826	327	0.0477920305447
0.60512987012987	123560277-123561849	0.221390476190476	0.001542207792208	0.000103559576143	ENSG00000023171.19	ENSG00000023171	123560277	123561849	1573	0.010412028545054
-0.679243243243243	52714399-52714423	0.00968	0.002715940430226	0.00015947503575	ENSG00000023287.13	ENSG00000023287	52714399	52714423	25	0.014470236918081
-0.673891891891892	52714353-52714398	0.00032	0.006239933811362	0.00018116827833	ENSG00000023287.13	ENSG00000023287	52714353	52714398	46	0.015955997353511
-0.619486486486487	52714286-52714352	2.00E-05	0.003922945394374	0.000627275123983	ENSG00000023287.13	ENSG00000023287	52714286	52714352	67	0.040546927707076
-0.708094594594595	52714147-52714285	8.00E-05	0.006747283507998	7.89E-05	ENSG00000023287.13	ENSG00000023287	52714147	52714285	139	0.008488175713343
-0.740040540540541	52714075-52714146	0.00722	0.003838991542563	3.50E-05	ENSG00000023287.13	ENSG00000023287	52714075	52714146	72	0.004673162335886
-0.848851351351351	52686853-52686967	0.002	0.001806154624012	1.69E-06	ENSG00000023287.13	ENSG00000023287	52686853	52686967	115	0.000514217577636
-0.867135135135135	52685424-52685520	0.00392	0.002091818348961	9.77E-07	ENSG00000023287.13	ENSG00000023287	52685424	52685520	97	0.000354107002429
-0.924418918918919	52685399-52685423	2.00E-05	0.001839469571612	1.63E-07	ENSG00000023287.13	ENSG00000023287	52685399	52685423	25	0.000113055963709
-0.883621621621622	52683950-52684013	0.00927	0.000820481706196	5.90E-07	ENSG00000023287.13	ENSG00000023287	52683950	52684013	64	0.000248619466974
-0.935959459459459	52683887-52683949	8.00E-05	0.000777767052767	1.12E-07	ENSG00000023287.13	ENSG00000023287	52683887	52683949	63	9.10E-05
-0.952256756756757	52683689-52683719	2.00E-05	0.001031416620702	6.53E-08	ENSG00000023287.13	ENSG00000023287	52683689	52683719	31	7.14E-05
-0.938175675675676	52683688-52683688	5.00E-04	0.000806853281853	1.04E-07	ENSG00000023287.13	ENSG00000023287	52683688	52683688	1	8.89E-05
-0.93777027027027	52683635-52683687	0	0.000923565912852	1.05E-07	ENSG00000023287.13	ENSG00000023287	52683635	52683687	53	8.89E-05
-0.912418918918919	52683604-52683634	8.00E-05	0.000827224673653	2.39E-07	ENSG00000023287.13	ENSG00000023287	52683604	52683634	31	0.000142469596636
-0.915364864864865	52683549-52683603	0.00032	0.000865797940798	2.18E-07	ENSG00000023287.13	ENSG00000023287	52683549	52683603	55	0.000134282054828
-0.942175675675676	52676529-52676571	8.00E-05	0.00083814579886	9.12E-08	ENSG00000023287.13	ENSG00000023287	52676529	52676571	43	8.37E-05
-0.903864864864865	52676369-52676528	0.00098	0.000809505423791	3.14E-07	ENSG00000023287.13	ENSG00000023287	52676369	52676528	160	0.00017108162397
-0.8795	52673845-52674274	0.00192	0.000926360544218	6.70E-07	ENSG00000023287.13	ENSG00000023287	52673845	52674274	430	0.000270275655058
-0.845972972972973	52668021-52668191	0.00327	0.001281577495863	1.84E-06	ENSG00000023287.13	ENSG00000023287	52668021	52668191	171	0.00054870800109
-0.827959459459459	52661571-52661719	0.00438	0.001379127596985	3.12E-06	ENSG00000023287.13	ENSG00000023287	52661571	52661719	149	0.000814043410073
0.748972972972973	52661008-52661021	0.17903	4.42E-05	2.14E-06	ENSG00000023287.13	ENSG00000023287	52661008	52661021	14	0.000610141991398
-0.702111111111111	42663258-42663277	0.025616666666667	0.004478451935081	9.15E-05	ENSG00000024048.11	ENSG00000024048	42663258	42663277	20	0.009482876405003
-0.757	42663278-42663419	0.015386666666667	0.004834719101124	2.24E-05	ENSG00000024048.11	ENSG00000024048	42663278	42663419	142	0.003361785380198
-0.763222222222222	42665409-42665411	0.011666666666667	0.005476766541823	1.90E-05	ENSG00000024048.11	ENSG00000024048	42665409	42665411	3	0.002986895834686
-0.802444444444445	42665412-42665512	0.003136666666667	0.004596017478152	6.47E-06	ENSG00000024048.11	ENSG00000024048	42665412	42665512	101	0.001381455233175
-0.846222222222222	42666167-42666245	0.00028	0.00416759051186	1.83E-06	ENSG00000024048.11	ENSG00000024048	42666167	42666245	79	0.00054625147124
-0.874777777777778	42670092-42670240	1.67E-05	0.004220923845194	7.75E-07	ENSG00000024048.11	ENSG00000024048	42670092	42670240	149	0.000300259096311
-0.879333333333333	42670660-42670715	0	0.004320898876404	6.74E-07	ENSG00000024048.11	ENSG00000024048	42670660	42670715	56	0.00027131051489
-0.861222222222222	42673791-42673887	1.67E-05	0.004418526841448	1.17E-06	ENSG00000024048.11	ENSG00000024048	42673791	42673887	97	0.000394209794092
-0.849777777777778	42674126-42674193	7.00E-05	0.004607253433208	1.65E-06	ENSG00000024048.11	ENSG00000024048	42674126	42674193	68	0.000503719279864
-0.780666666666667	42676056-42676191	0.005786666666667	0.007974831460674	1.18E-05	ENSG00000024048.11	ENSG00000024048	42676056	42676191	136	0.002127929333923
-0.704333333333333	42676783-42676873	0.022	0.012085505617978	8.66E-05	ENSG00000024048.11	ENSG00000024048	42676783	42676873	91	0.009094593946254
-0.937219251336898	32108056-32108057	3.64E-05	0.001911971709505	1.07E-07	ENSG00000025800.14	ENSG00000025800	32108056	32108057	2	8.94E-05
-0.681978609625668	32160704-32160797	0.003681818181818	0.023416640791214	0.000149354429591	ENSG00000025800.14	ENSG00000025800	32160704	32160797	94	0.013780873584965
0.554357142857143	69442267-69447680	0.167311363636364	0.001275604395604	0.000344423070814	ENSG00000029364.12	ENSG00000029364	69442267	69447680	5414	0.025881172631864
0.570547619047619	69447984-69453240	0.172499242424242	0.000754084249084	0.000237008442949	ENSG00000029364.12	ENSG00000029364	69447984	69453240	5257	0.019552627723053
0.548607142857143	5282265-5282283	0.079490476190476	0.001162457983193	0.000392484066825	ENSG00000029725.17	ENSG00000029725	5282265	5282283	19	0.028664123186333
-0.629265536723164	20567138-20567156	0.004226666666667	0.022525191945531	0.000505462640755	ENSG00000032742.18	ENSG00000032742	20567138	20567156	19	0.034435797251646
-0.650988700564972	20567157-20567165	0.017346666666667	0.015458938142836	0.000309320470131	ENSG00000032742.18	ENSG00000032742	20567157	20567165	9	0.023907125847342
-0.735536723163842	20625750-20625849	0.008856666666667	0.003686983920035	3.93E-05	ENSG00000032742.18	ENSG00000032742	20625750	20625849	100	0.005099121700181
-0.696920903954802	20631016-20631102	0.009336666666667	0.002852498913516	0.0001039285844	ENSG00000032742.18	ENSG00000032742	20631016	20631102	87	0.010430911737712
-0.669858757062147	20638332-20638518	0.006496666666667	0.002859191655802	0.000199319693671	ENSG00000032742.18	ENSG00000032742	20638332	20638518	187	0.017185823955446
-0.681016949152542	20641290-20641398	0.00255	0.002130153556425	0.000152841501017	ENSG00000032742.18	ENSG00000032742	20641290	20641398	109	0.014039181651882
0.519089285714286	5085058-5085390	8.00E-05	0.001572964929215	0.000754168595573	ENSG00000033011.14	ENSG00000033011	5085058	5085390	333	0.046672158779375
0.519265091863517	21305129-21307937	0.000386666666667	0.000362242219723	0.000751305472815	ENSG00000034152.19	ENSG00000034152	21305129	21307937	2809	0.046534954961979
0.559698162729659	21308653-21309695	0.001216666666667	0.000752443444569	0.00030476520229	ENSG00000034152.19	ENSG00000034152	21308653	21309695	1043	0.02363599688434
0.51996062992126	21309696-21309708	0.00075	0.000652180977378	0.000740076838032	ENSG00000034152.19	ENSG00000034152	21309696	21309708	13	0.046067326171941
0.577755905511811	21309709-21309819	0.00075	0.00055504311961	0.000200105864157	ENSG00000034152.19	ENSG00000034152	21309709	21309819	111	0.017229599435232
0.624737532808399	21309820-21309881	0.001216666666667	0.000686526684164	6.36E-05	ENSG00000034152.19	ENSG00000034152	21309820	21309881	62	0.007221480248931
0.676220472440945	21309882-21310087	0.00168	0.000709411323585	1.66E-05	ENSG00000034152.19	ENSG00000034152	21309882	21310087	206	0.002738798253756
0.884658792650919	21310088-21310100	0.003456666666667	0.001790976127984	2.88E-08	ENSG00000034152.19	ENSG00000034152	21310088	21310100	13	5.60E-05
0.879632545931759	21310101-21310136	0.003106666666667	0.002294925634296	3.41E-08	ENSG00000034152.19	ENSG00000034152	21310101	21310136	36	5.73E-05
0.91494750656168	21310137-21310286	0.002856666666667	0.00118606424197	1.01E-08	ENSG00000034152.19	ENSG00000034152	21310137	21310286	150	4.07E-05
0.91242782152231	21310287-21310449	0.002856666666667	0.001319610048744	1.10E-08	ENSG00000034152.19	ENSG00000034152	21310287	21310449	163	4.07E-05
0.925734908136483	21310450-21310521	0.002856666666667	0.000725734283215	6.89E-09	ENSG00000034152.19	ENSG00000034152	21310450	21310521	72	3.54E-05
0.909146981627297	21310522-21310895	0.002936666666667	0.001280902387202	1.24E-08	ENSG00000034152.19	ENSG00000034152	21310522	21310895	374	4.17E-05
0.522261904761905	16316569-16316571	0.098395238095238	0.003230106138841	0.000704026837348	ENSG00000037637.11	ENSG00000037637	16316569	16316571	3	0.044404070655072
-0.610607142857143	55349573-55349652	0.007857142857143	0.001283481012658	0.00076102038868	ENSG00000039123.16	ENSG00000039123	55349573	55349652	80	0.046983403225774
-0.622696428571429	55350919-55351029	0.007380952380952	0.001475174050633	0.00058456389403	ENSG00000039123.16	ENSG00000039123	55350919	55351029	111	0.038306332056851
-0.631875	55353168-55353206	0.006466666666667	0.001579984177215	0.000476905580988	ENSG00000039123.16	ENSG00000039123	55353168	55353206	39	0.033006347196432
-0.649267857142857	55353207-55353269	0.00272380952381	0.002077705696203	0.000321777037807	ENSG00000039123.16	ENSG00000039123	55353207	55353269	63	0.024632151614643
-0.669267857142857	55358573-55358698	0.006757142857143	0.001905553797468	0.000202118354209	ENSG00000039123.16	ENSG00000039123	55358573	55358698	126	0.0173401405347
-0.666160714285714	55366725-55366875	0.000295238095238	0.001453401898734	0.000217452140051	ENSG00000039123.16	ENSG00000039123	55366725	55366875	151	0.018306599443355
-0.674910714285714	55378314-55378486	0.001895238095238	0.001061629746835	0.000176835358681	ENSG00000039123.16	ENSG00000039123	55378314	55378486	173	0.015657369082314
-0.674767857142857	55379127-55379195	0.00552380952381	0.001043655063291	0.000177436981874	ENSG00000039123.16	ENSG00000039123	55379127	55379195	69	0.015698724643709
-0.655089285714286	55387974-55388102	0.014928571428571	0.000783148734177	0.000281433897196	ENSG00000039123.16	ENSG00000039123	55387974	55388102	129	0.022261845829689
-0.624267857142857	55397416-55397526	0.02642380952381	0.000615680379747	0.000564656546466	ENSG00000039123.16	ENSG00000039123	55397416	55397526	111	0.037317995546707
-0.674571428571428	55424986-55425106	0.000147619047619	0.012528101265823	0.000178267356951	ENSG00000039123.16	ENSG00000039123	55424986	55425106	121	0.015742986854711
-0.673339285714286	55425107-55425186	6.19E-05	0.011008212025317	0.000183559998483	ENSG00000039123.16	ENSG00000039123	55425107	55425186	80	0.016123572541407
-0.686071428571429	55425187-55425579	1.43E-05	0.006983544303797	0.00013533429786	ENSG00000039123.16	ENSG00000039123	55425187	55425579	393	0.012729653509222
-0.626145833333333	113540968-113541116	2.67E-05	0.002083585526316	0.000541694247324	ENSG00000047188.16	ENSG00000047188	113540968	113541116	149	0.036186953685539
-0.863854166666667	113563941-113564041	0	0.001089199561404	1.08E-06	ENSG00000047188.16	ENSG00000047188	113563941	113564041	101	0.000376526280937
-0.765416666666667	113564042-113564131	2.67E-05	0.000875614035088	1.79E-05	ENSG00000047188.16	ENSG00000047188	113564042	113564131	90	0.002877907403201
-0.768020833333333	113565893-113565958	0	0.001003410087719	1.67E-05	ENSG00000047188.16	ENSG00000047188	113565893	113565958	66	0.002740873026086
0.931041666666667	113592179-113592601	1.67E-05	0.002798903508772	5.70E-09	ENSG00000047188.16	ENSG00000047188	113592179	113592601	423	3.38E-05
0.926979166666667	113592602-113593302	1.67E-05	0.003380252192982	6.59E-09	ENSG00000047188.16	ENSG00000047188	113592602	113593302	701	3.54E-05
0.864479166666667	113593391-113593481	1.67E-05	0.00636288377193	5.68E-08	ENSG00000047188.16	ENSG00000047188	113593391	113593481	91	6.95E-05
-0.627272727272727	52611711-52611777	0.040466666666667	0.019880761099366	0.000528336326972	ENSG00000047346.13	ENSG00000047346	52611711	52611777	67	0.035486169372573
-0.649675324675325	52611694-52611710	0.03352380952381	0.021003594080338	0.000318785802387	ENSG00000047346.13	ENSG00000047346	52611694	52611710	17	0.024477907307299
-0.646623376623377	52611625-52611693	0.035828571428571	0.021245665961945	0.000341837945682	ENSG00000047346.13	ENSG00000047346	52611625	52611693	69	0.025742505208904
-0.646168831168831	52611601-52611624	0.037128571428571	0.021488160676533	0.000345401786973	ENSG00000047346.13	ENSG00000047346	52611601	52611624	24	0.025935817773923
-0.636071428571429	52611575-52611600	0.036147619047619	0.022316860465116	0.000434118017737	ENSG00000047346.13	ENSG00000047346	52611575	52611600	26	0.030875907217927
-0.609902597402597	52611233-52611255	0.042290476190476	0.023421300211417	0.000772693917859	ENSG00000047346.13	ENSG00000047346	52611233	52611255	23	0.04753335187759
-0.865353578557171	186375254-186375325	0.070079047619048	0.00151780852709	1.03E-06	ENSG00000047410.14	ENSG00000047410	186375254	186375325	72	0.000366586174625
-0.717357142857143	17749951-17750114	0.17542	0.001648015873016	6.25E-05	ENSG00000047634.15	ENSG00000047634	17749951	17750114	164	0.007134808363016
-0.688	17750115-17750293	0.17297	0.006496296296296	0.0001291665856	ENSG00000047634.15	ENSG00000047634	17750115	17750293	179	0.012287745978051
-0.611928571428571	17751815-17751966	0.15332	0.009483994708995	0.000739566204991	ENSG00000047634.15	ENSG00000047634	17751815	17751966	152	0.046054073786914
0.516477876106195	176388599-176388762	0.053582222222222	0.001288943952802	0.000797907776607	ENSG00000048162.21	ENSG00000048162	176388599	176388762	164	0.048658690561387
0.550313765182186	16550810-16550874	0.000515204678363	0.014915346907994	0.000377602375034	ENSG00000048540.15	ENSG00000048540	16550810	16550874	65	0.027760773848531
0.570313765182186	16550383-16550809	0.000470760233918	0.012154562594269	0.000238306415332	ENSG00000048540.15	ENSG00000048540	16550383	16550809	427	0.019638759319586
0.581244939271255	16550202-16550382	0.000665497076023	0.0126842760181	0.000184250441459	ENSG00000048540.15	ENSG00000048540	16550202	16550382	181	0.016170144588596
0.582712550607287	16550199-16550201	0.000781286549708	0.01388838612368	0.000177940566109	ENSG00000048540.15	ENSG00000048540	16550199	16550201	3	0.015726636082666
0.580748987854251	16549375-16550198	0.000847953216374	0.013717194570136	0.00018642987581	ENSG00000048540.15	ENSG00000048540	16549375	16550198	824	0.016310821538387
0.585495951417004	16548424-16549374	0.000900584795322	0.012105995475113	0.000166527793819	ENSG00000048540.15	ENSG00000048540	16548424	16549374	951	0.014941426178231
0.5825	93451891-93452383	0.19505	0.005522413793103	0.000178841654666	ENSG00000048828.17	ENSG00000048828	93451891	93452383	493	0.015779702727536
-0.789363636363636	93558683-93558711	0.00102	0.02529237199582	9.32E-06	ENSG00000048828.17	ENSG00000048828	93558683	93558711	29	0.001788101385586
-0.765454545454545	93558712-93558718	0.0017	0.029530825496343	1.79E-05	ENSG00000048828.17	ENSG00000048828	93558712	93558718	7	0.002877794254779
0.538	7784703-7785005	0.00562	0.107907692307692	0.000497976024305	ENSG00000049246.15	ENSG00000049246	7784703	7785005	303	0.034060767352426
0.524142857142857	7785441-7785522	0.00692	0.115802747252747	0.000675780573063	ENSG00000049246.15	ENSG00000049246	7785441	7785522	82	0.043018541122378
0.547142857142857	7793957-7794008	0.01285	0.04616043956044	0.000405687608717	ENSG00000049246.15	ENSG00000049246	7793957	7794008	52	0.029358117604275
0.547142857142857	7803047-7803050	0.01425	0.058021978021978	0.000405687608717	ENSG00000049246.15	ENSG00000049246	7803047	7803050	4	0.029358117604275
0.590316990701606	50283485-50283506	0.038409340659341	0.009623798570751	0.000148373036009	ENSG00000050405.13	ENSG00000050405	50283485	50283506	22	0.01371014714995
0.604061707523246	50283457-50283484	0.041567032967033	0.014511443646516	0.000106306322603	ENSG00000050405.13	ENSG00000050405	50283457	50283484	28	0.010598634160016
0.540984784446323	50283420-50283456	0.034317032967033	0.01649965410075	0.000465888301299	ENSG00000050405.13	ENSG00000050405	50283420	50283456	37	0.032470495742925
0.627540152155537	50248633-50248774	0.045134065934066	0.017441009253244	5.93E-05	ENSG00000050405.13	ENSG00000050405	50248633	50248774	142	0.006887596870381
0.571301775147929	50231665-50231710	0.036261538461539	0.016233908661528	0.00023286765384	ENSG00000050405.13	ENSG00000050405	50231665	50231710	46	0.019288175260451
-0.636837725381415	19336515-19336616	2.38E-05	0.033437921187893	0.000426702576528	ENSG00000052126.15	ENSG00000052126	19336515	19336616	102	0.030465640741168
-0.690471567267684	19343323-19343416	2.86E-05	0.039719303255283	0.00012164915496	ENSG00000052126.15	ENSG00000052126	19343323	19343416	94	0.011763282092623
-0.70629680998613	19343417-19343419	2.86E-05	0.047260441652389	8.25E-05	ENSG00000052126.15	ENSG00000052126	19343417	19343419	3	0.008769474090962
-0.711359223300971	19343420-19343434	0	0.04769225204645	7.27E-05	ENSG00000052126.15	ENSG00000052126	19343420	19343434	15	0.007971102724555
-0.668446601941748	19348399-19348519	0	0.046872073101085	0.000206069392375	ENSG00000052126.15	ENSG00000052126	19348399	19348519	121	0.017601011496791
-0.671941747572816	19353884-19354002	0	0.048092271083191	0.000189741777785	ENSG00000052126.15	ENSG00000052126	19353884	19354002	119	0.016535114035559
-0.684368932038835	19358228-19358437	0	0.050624842946888	0.000141008583457	ENSG00000052126.15	ENSG00000052126	19358228	19358437	210	0.013162039928006
-0.69368932038835	19359412-19359546	0	0.051360765276985	0.000112479062346	ENSG00000052126.15	ENSG00000052126	19359412	19359546	135	0.011062531182705
-0.700762829403606	19361582-19361662	2.86E-05	0.0521899486008	9.46E-05	ENSG00000052126.15	ENSG00000052126	19361582	19361662	81	0.009718959931801
-0.706782246879334	19361663-19361706	0.000195238095238	0.055119436512469	8.15E-05	ENSG00000052126.15	ENSG00000052126	19361663	19361706	44	0.008691229499333
-0.691872399445215	19365964-19366109	0.001014285714286	0.052896839901009	0.000117573585692	ENSG00000052126.15	ENSG00000052126	19365964	19366109	146	0.011445333515205
-0.696615811373093	19369693-19369798	0.000228571428571	0.053463144869598	0.000104708823308	ENSG00000052126.15	ENSG00000052126	19369693	19369798	106	0.010473116660685
-0.615963938973648	19375956-19376397	0.014690476190476	0.059482410051399	0.000677476786401	ENSG00000052126.15	ENSG00000052126	19375956	19376397	442	0.043107421534702
0.64876404494382	25377263-25377292	0.08964	0.00686095505618	3.44E-05	ENSG00000053900.11	ENSG00000053900	25377263	25377292	30	0.0046176511242
0.553160173160173	153992688-153992713	0.003426666666667	0.015852016404648	0.000353949528563	ENSG00000055147.19	ENSG00000055147	153992688	153992713	26	0.026437102397082
0.529978354978355	153992499-153992687	0.003296666666667	0.016295796308954	0.000594712138381	ENSG00000055147.19	ENSG00000055147	153992499	153992687	189	0.038798759047345
0.517951273532669	149378530-149379518	0.000280952380952	0.001082424903101	0.000772948339677	ENSG00000055208.19	ENSG00000055208	149378530	149379518	989	0.047539549911054
0.642458471760797	149409618-149411395	0.001128571428571	0.004081504360465	4.05E-05	ENSG00000055208.19	ENSG00000055208	149409618	149411395	1778	0.005204111067422
0.738504983388704	149411396-149411516	0.001195238095238	0.002239026162791	2.91E-06	ENSG00000055208.19	ENSG00000055208	149411396	149411516	121	0.000769191336693
0.808615725359911	149411517-149411607	0.00092380952381	0.00111109496124	3.48E-07	ENSG00000055208.19	ENSG00000055208	149411517	149411607	91	0.000179474886903
0.611182432432432	149566294-149566374	0.015783928571429	0.000569383158669	8.92E-05	ENSG00000055211.14	ENSG00000055211	149566294	149566374	81	0.009302704643805
0.515940860215054	37107273-37107345	0.001335714285714	0.011272814399252	0.00080718936099	ENSG00000055332.19	ENSG00000055332	37107273	37107345	73	0.049079588021212
0.681209677419355	37105143-37107272	0.001021428571429	0.004609186535764	1.45E-05	ENSG00000055332.19	ENSG00000055332	37105143	37107272	2130	0.002474908109139
0.516529411764706	78803385-78803509	0.00292	0.004496312554873	0.000797022281686	ENSG00000055483.19	ENSG00000055483	78803385	78803509	125	0.048633450728991
0.549382352941177	78802505-78802535	0.00193	0.00441674714662	0.000385657590872	ENSG00000055483.19	ENSG00000055483	78802505	78802535	31	0.028237639846924
0.564970588235294	78802461-78802504	0.00248	0.003110864793679	0.000269843741743	ENSG00000055483.19	ENSG00000055483	78802461	78802504	44	0.021582336868667
0.636205882352941	78802324-78802460	0.00233	0.00331297190518	4.75E-05	ENSG00000055483.19	ENSG00000055483	78802324	78802460	137	0.005878675978111
0.622941176470588	78799723-78799768	0.00155	0.004331518876207	6.65E-05	ENSG00000055483.19	ENSG00000055483	78799723	78799768	46	0.007478007779359
0.658029411764706	78799667-78799722	0.00167	0.007454148375768	2.70E-05	ENSG00000055483.19	ENSG00000055483	78799667	78799722	56	0.003861671791074
0.662735294117647	78798991-78799023	0.00237	0.008511391571554	2.38E-05	ENSG00000055483.19	ENSG00000055483	78798991	78799023	33	0.003514569491225
0.640764705882353	78798985-78798990	0.00273	0.010052063213345	4.23E-05	ENSG00000055483.19	ENSG00000055483	78798985	78798990	6	0.00535172420346
-0.847487804878049	20350810-20350834	0.01152	0.001654697380307	1.76E-06	ENSG00000055917.16	ENSG00000055917	20350810	20350834	25	0.000530241918169
-0.705414634146341	20327310-20327378	0.00722	0.023133875338753	8.43E-05	ENSG00000055917.16	ENSG00000055917	20327310	20327378	69	0.008933981007823
-0.717243902439024	20318593-20318645	0.00162	0.027536359530262	6.27E-05	ENSG00000055917.16	ENSG00000055917	20318593	20318645	53	0.007147296870348
-0.717951219512195	20318537-20318592	8.00E-05	0.031067750677507	6.16E-05	ENSG00000055917.16	ENSG00000055917	20318537	20318592	56	0.00706780384438
-0.898634146341463	20312299-20312423	0.00648	0.003647395362843	3.70E-07	ENSG00000055917.16	ENSG00000055917	20312299	20312423	125	0.000185920190252
-0.916365853658537	20312257-20312298	8.00E-05	0.004591222523336	2.11E-07	ENSG00000055917.16	ENSG00000055917	20312257	20312298	42	0.000130697088528
-0.648682926829268	20311640-20311663	0.00173	0.018827280939476	0.00032611698603	ENSG00000055917.16	ENSG00000055917	20311640	20311663	24	0.02487780379448
-0.746341463414634	20311494-20311639	0.002	0.018188919000301	2.97E-05	ENSG00000055917.16	ENSG00000055917	20311494	20311639	146	0.004141829858949
-0.897756097560976	20297664-20297678	0.00032	0.00141475459199	3.80E-07	ENSG00000055917.16	ENSG00000055917	20297664	20297678	15	0.000188183310555
-0.770634146341463	20297661-20297663	0.00648	0.001178259560373	1.56E-05	ENSG00000055917.16	ENSG00000055917	20297661	20297663	3	0.002600473439904
-0.798195121951219	20294376-20294444	0.00018	0.011528455284553	7.29E-06	ENSG00000055917.16	ENSG00000055917	20294376	20294444	69	0.001498331601254
-0.688048780487805	20290781-20290790	0	0.013608491418248	0.00012901407187	ENSG00000055917.16	ENSG00000055917	20290781	20290790	10	0.012280789956316
-0.659	20290697-20290780	0.00018	0.013457407407407	0.000257048618724	ENSG00000055917.16	ENSG00000055917	20290697	20290780	84	0.020779227326954
0.840634146341463	20289249-20290651	0.04423	0.003316531165312	1.25E-07	ENSG00000055917.16	ENSG00000055917	20289249	20290651	1403	9.74E-05
0.839853658536585	20283795-20289248	0.04853	0.002227040048178	1.28E-07	ENSG00000055917.16	ENSG00000055917	20283795	20289248	5454	9.83E-05
-0.744463414634146	20283229-20283231	0.00392	0.001166350496838	3.12E-05	ENSG00000055917.16	ENSG00000055917	20283229	20283231	3	0.004303640614611
-0.628536585365854	20258243-20258371	0.0017	0.000395362842517	0.000513720361559	ENSG00000055917.16	ENSG00000055917	20258243	20258371	129	0.03485254679258
-0.621194444444444	111572895-111572983	0.119869642857143	0.001361890547264	0.00060420048506	ENSG00000056972.20	ENSG00000056972	111572895	111572983	89	0.03931000783617
-0.63425	111567624-111567692	0.108483928571429	0.001307164179104	0.000452229532338	ENSG00000056972.20	ENSG00000056972	111567624	111567692	69	0.031789239150474
0.58712962962963	111566998-111567121	0.19045	0.002290160309563	0.000160153716036	ENSG00000056972.20	ENSG00000056972	111566998	111567121	124	0.014512628739083
-0.61480487804878	128052437-128052488	8.85E-05	0.002958397042161	0.000694795390928	ENSG00000058262.10	ENSG00000058262	128052437	128052488	52	0.043929301228276
-0.622738675958188	128060508-128060661	0.001545604395604	0.00090762776552	0.000584020250512	ENSG00000058262.10	ENSG00000058262	128060508	128060661	154	0.038278815427938
-0.624191637630662	128064877-128064898	0.001987362637363	0.001000682211223	0.000565607364687	ENSG00000058262.10	ENSG00000058262	128064877	128064898	22	0.037357850949647
-0.673507246376812	22332060-22332185	0.00067	0.006428047740835	0.000182829930538	ENSG00000058600.16	ENSG00000058600	22332060	22332185	126	0.016064005762806
-0.627345622119816	203711960-203712139	0.002843956043956	0.002519916212819	0.000527482908261	ENSG00000058668.15	ENSG00000058668	203711960	203712139	180	0.035475060303701
-0.678216589861751	203713165-203713252	0.002993956043956	0.002452308336824	0.000163437480778	ENSG00000058668.15	ENSG00000058668	203713165	203713252	88	0.014741107777973
-0.698018433179723	203714171-203714277	0.002775824175824	0.002435525764558	0.000101166915073	ENSG00000058668.15	ENSG00000058668	203714171	203714277	107	0.010233439095934
-0.737829493087558	203720549-203720740	0.003747802197802	0.001368764139087	3.71E-05	ENSG00000058668.15	ENSG00000058668	203720549	203720740	192	0.004879545948107
-0.731921658986175	203721197-203721275	3.35E-05	0.029890515291161	4.32E-05	ENSG00000058668.15	ENSG00000058668	203721197	203721275	79	0.005420229054276
-0.725516129032258	203721276-203721410	0.00035	0.031325705906996	5.08E-05	ENSG00000058668.15	ENSG00000058668	203721276	203721410	135	0.006162108704477
-0.737829493087558	203722478-203722689	0.005470879120879	0.000989543359866	3.71E-05	ENSG00000058668.15	ENSG00000058668	203722478	203722689	212	0.004879545948107
-0.949488479262673	203723881-203723896	7.14E-06	0.000913422706326	7.16E-08	ENSG00000058668.15	ENSG00000058668	203723881	203723896	16	7.34E-05
-0.937576036866359	203723897-203723960	7.25E-05	0.000822220360285	1.06E-07	ENSG00000058668.15	ENSG00000058668	203723897	203723960	64	8.89E-05
-0.918345622119816	203723961-203723962	0.000255494505495	0.000783552576456	1.98E-07	ENSG00000058668.15	ENSG00000058668	203723961	203723962	2	0.00012587112028
-0.896055299539171	203723963-203723988	0.000167032967033	0.000718952660243	4.01E-07	ENSG00000058668.15	ENSG00000058668	203723963	203723988	26	0.000194377584537
0.552018433179724	203728878-203729090	0.041083516483517	0.003973967323	0.000363265568071	ENSG00000058668.15	ENSG00000058668	203728878	203729090	213	0.026969526213568
0.537230414746544	203729091-203731614	0.05753021978022	0.006170900712191	0.000506577313103	ENSG00000058668.15	ENSG00000058668	203729091	203731614	2524	0.034493852410202
0.606230414746544	203734976-203739545	0.05318021978022	0.003784147465438	0.000100799703678	ENSG00000058668.15	ENSG00000058668	203734976	203739545	4570	0.010214215895224
-0.870323809523809	95656610-95656706	0.000357142857143	0.022681333333333	8.87E-07	ENSG00000059573.9	ENSG00000059573	95656610	95656706	97	0.000333275744382
0.516597222222222	68747161-68747262	0.00044	0.003506521950272	0.000795858539714	ENSG00000060339.14	ENSG00000060339	68747161	68747262	102	0.048572020713605
0.530833333333333	68747263-68747275	0.00036	0.002127972027972	0.000583625030504	ENSG00000060339.14	ENSG00000060339	68747263	68747275	13	0.038261017416178
0.571180555555556	68747374-68747379	0.000576666666667	0.002550111693862	0.000233528614024	ENSG00000060339.14	ENSG00000060339	68747374	68747379	6	0.019332569763509
0.523055555555556	68747380-68747566	0.000546666666667	0.001146309246309	0.000691977364285	ENSG00000060339.14	ENSG00000060339	68747380	68747566	187	0.04384072686451
-0.650259259259259	47791871-47792000	8.00E-05	0.037824912648498	0.000314544468242	ENSG00000061273.18	ENSG00000061273	47791871	47792000	130	0.024206309443308
-0.647814814814815	47791586-47791706	2.00E-05	0.038458455625437	0.00033265911535	ENSG00000061273.18	ENSG00000061273	47791586	47791706	121	0.025217696613389
-0.651666666666667	47791303-47791308	0	0.039002830188679	0.000304538058958	ENSG00000061273.18	ENSG00000061273	47791303	47791308	6	0.023626423621055
-0.851555555555556	47791259-47791302	8.00E-05	0.036647798742138	1.56E-06	ENSG00000061273.18	ENSG00000061273	47791259	47791302	44	0.00048676720647
-0.867481481481482	47789813-47789920	8.00E-05	0.037801537386443	9.67E-07	ENSG00000061273.18	ENSG00000061273	47789813	47789920	108	0.000352467211433
-0.883592592592593	47789523-47789578	8.00E-05	0.038256359189378	5.91E-07	ENSG00000061273.18	ENSG00000061273	47789523	47789578	56	0.000248619466974
-0.902481481481481	47789261-47789348	8.00E-05	0.037343990216632	3.28E-07	ENSG00000061273.18	ENSG00000061273	47789261	47789348	88	0.000173235391788
-0.918407407407407	47788096-47788164	8.00E-05	0.035758245981831	1.97E-07	ENSG00000061273.18	ENSG00000061273	47788096	47788164	69	0.00012587112028
-0.933333333333333	47788045-47788095	0	0.034098113207547	1.22E-07	ENSG00000061273.18	ENSG00000061273	47788045	47788095	51	9.68E-05
-0.938148148148148	47787712-47787809	0	0.033302166317261	1.04E-07	ENSG00000061273.18	ENSG00000061273	47787712	47787809	98	8.89E-05
-0.939074074074074	47786668-47786703	0	0.0325821453529	1.01E-07	ENSG00000061273.18	ENSG00000061273	47786668	47786703	36	8.78E-05
-0.917037037037037	47786585-47786667	0	0.006074074074074	2.06E-07	ENSG00000061273.18	ENSG00000061273	47786585	47786667	83	0.000129401132114
-0.914481481481481	47785752-47785885	2.00E-05	0.006238329839273	2.24E-07	ENSG00000061273.18	ENSG00000061273	47785752	47785885	134	0.000136549587422
-0.902296296296296	47785451-47785471	0.00048	0.007174703004892	3.29E-07	ENSG00000061273.18	ENSG00000061273	47785451	47785471	21	0.000173410952248
-0.910851851851852	47785387-47785450	0.00143	0.007712543675751	2.51E-07	ENSG00000061273.18	ENSG00000061273	47785387	47785450	64	0.000148050661652
-0.926222222222222	47784079-47784217	0.00018	0.000285534591195	1.53E-07	ENSG00000061273.18	ENSG00000061273	47784079	47784217	139	0.00010860612154
-0.929111111111111	47783841-47783886	7.00E-05	0.000330817610063	1.40E-07	ENSG00000061273.18	ENSG00000061273	47783841	47783886	46	0.000102658088238
-0.929296296296296	47783800-47783840	0.00022	0.000332250174703	1.39E-07	ENSG00000061273.18	ENSG00000061273	47783800	47783840	41	0.000102285783128
-0.926592592592593	47783721-47783799	0.00018	0.000317679944095	1.52E-07	ENSG00000061273.18	ENSG00000061273	47783721	47783799	79	0.000107558157805
-0.919888888888889	47783674-47783720	0.00013	0.000303459119497	1.88E-07	ENSG00000061273.18	ENSG00000061273	47783674	47783720	47	0.000121789783882
-0.915	47783651-47783673	1.00E-04	0.000282075471698	2.20E-07	ENSG00000061273.18	ENSG00000061273	47783651	47783673	23	0.000134837057875
-0.901740740740741	47783638-47783650	0.00028	0.000270195667365	3.35E-07	ENSG00000061273.18	ENSG00000061273	47783638	47783650	13	0.000175511360413
-0.889407407407407	47783516-47783637	0.00062	0.000238434661076	4.93E-07	ENSG00000061273.18	ENSG00000061273	47783516	47783637	122	0.000220842312593
-0.881777777777778	47782726-47783515	0.00093	0.000191194968553	6.25E-07	ENSG00000061273.18	ENSG00000061273	47782726	47783515	790	0.000258716563937
-0.608141414141414	131714071-131714193	0.18228	0.014032673675531	0.000802605820902	ENSG00000061936.10	ENSG00000061936	131714071	131714193	123	0.048864533102542
-0.613414141414141	131714194-131714240	0.19602	0.014718387961245	0.000716118521463	ENSG00000061936.10	ENSG00000061936	131714194	131714240	47	0.045015647621168
-0.633777777777778	131778182-131778195	8.00E-05	0.009201133786848	0.000457038906725	ENSG00000061936.10	ENSG00000061936	131778182	131778195	14	0.032011242309388
-0.632181818181818	131778196-131778264	8.00E-05	0.009886456400742	0.000473648579495	ENSG00000061936.10	ENSG00000061936	131778196	131778264	69	0.032880165964334
-0.843111111111111	131786463-131786588	2.00E-05	0.00615283446712	2.01E-06	ENSG00000061936.10	ENSG00000061936	131786463	131786588	126	0.000583335510662
-0.88020202020202	131797178-131797180	0	0.005250979179551	6.56E-07	ENSG00000061936.10	ENSG00000061936	131797178	131797180	3	0.000267641980831
-0.897070707070707	131797181-131797360	0	0.004833168418883	3.88E-07	ENSG00000061936.10	ENSG00000061936	131797181	131797360	180	0.000190378704185
-0.902969696969697	131799037-131799109	8.00E-05	0.004994805194805	3.23E-07	ENSG00000061936.10	ENSG00000061936	131799037	131799109	73	0.000173017041704
-0.893494949494949	131799423-131799602	0.00018	0.005151783137497	4.34E-07	ENSG00000061936.10	ENSG00000061936	131799423	131799602	180	0.000205117206216
-0.887070707070707	131799603-131799682	0	0.005345413316842	5.30E-07	ENSG00000061936.10	ENSG00000061936	131799603	131799682	80	0.000233076366803
-0.767990314769976	62466817-62466821	0.056157142857143	0.014345821157218	1.67E-05	ENSG00000061987.16	ENSG00000061987	62466817	62466821	5	0.002740873026086
-0.759055690072639	62466822-62466825	0.070547619047619	0.013363237872589	2.12E-05	ENSG00000061987.16	ENSG00000061987	62466822	62466825	4	0.003237108416532
-0.796464891041162	62466826-62466843	0.074390476190476	0.004344360023378	7.65E-06	ENSG00000061987.16	ENSG00000061987	62466826	62466843	18	0.00155284726896
-0.797094430992736	62466844-62466847	0.080857142857143	0.003793804792519	7.52E-06	ENSG00000061987.16	ENSG00000061987	62466844	62466847	4	0.001530893069864
-0.794673123486683	62466848-62466848	0.087414285714286	0.003579368790181	8.04E-06	ENSG00000061987.16	ENSG00000061987	62466848	62466848	1	0.001608179436368
-0.773026634382567	62466849-62467061	0.132157142857143	0.003418936294565	1.46E-05	ENSG00000061987.16	ENSG00000061987	62466849	62467061	213	0.002474908109139
-0.64547215496368	62571520-62571530	0.000661904761905	0.031007188778492	0.000350931563105	ENSG00000061987.16	ENSG00000061987	62571520	62571530	11	0.026293347686997
-0.618426150121065	62571531-62571582	0.004295238095238	0.034544243132671	0.000642010071452	ENSG00000061987.16	ENSG00000061987	62571531	62571582	52	0.041266587941993
-0.632300242130751	62578445-62578453	0.000747619047619	0.035399649327878	0.000472397019654	ENSG00000061987.16	ENSG00000061987	62578445	62578453	9	0.032804394249681
0.64139751552795	46398697-46398771	0.000380952380952	0.023451266125179	4.16E-05	ENSG00000062598.18	ENSG00000062598	46398697	46398771	75	0.00530429725479
0.593726708074534	46394529-46394532	0.000557142857143	0.010915719063545	0.00013667630797	ENSG00000062598.18	ENSG00000062598	46394529	46394532	4	0.012824689927657
0.576863354037267	46394504-46394528	0.000614285714286	0.011110797897754	0.000204363124879	ENSG00000062598.18	ENSG00000062598	46394504	46394528	25	0.0174948929976
-0.812575757575758	29005815-29005913	0.001666666666667	0.013676853146853	4.86E-06	ENSG00000063015.20	ENSG00000063015	29005815	29005913	99	0.00112501861332
-0.863939393939394	28955979-28955994	0.000696666666667	0.017455780885781	1.08E-06	ENSG00000063015.20	ENSG00000063015	28955979	28955994	16	0.000375981834282
-0.691779637377964	39391378-39391387	0.005055238095238	0.004327344326852	0.000117839435789	ENSG00000063322.15	ENSG00000063322	39391378	39391387	10	0.011463998393788
-0.69031520223152	39391388-39391392	0.005812380952381	0.004417959987342	0.000122112256141	ENSG00000063322.15	ENSG00000063322	39391388	39391392	5	0.011787014113363
-0.702864583333333	150699208-150699300	0.000506666666667	0.035090252976191	8.98E-05	ENSG00000063601.17	ENSG00000063601	150699208	150699300	93	0.00934597142871
-0.679375	150718625-150718676	0.00531	0.039777380952381	0.00015897310657	ENSG00000063601.17	ENSG00000063601	150718625	150718676	52	0.014439481528847
-0.735520833333333	150718677-150718700	0.006136666666667	0.046966567460318	3.93E-05	ENSG00000063601.17	ENSG00000063601	150718677	150718700	24	0.005099121700181
-0.75546875	150727215-150727309	0.006	0.049577554563492	2.33E-05	ENSG00000063601.17	ENSG00000063601	150727215	150727309	95	0.003449323764181
-0.756614583333333	150727684-150727765	0.008416666666667	0.050849379960318	2.26E-05	ENSG00000063601.17	ENSG00000063601	150727684	150727765	82	0.003379404852187
-0.760677083333333	150727766-150727770	0.010456666666667	0.051611879960318	2.03E-05	ENSG00000063601.17	ENSG00000063601	150727766	150727770	5	0.003144368194907
-0.7584375	150727771-150727791	0.01087	0.052375297619048	2.16E-05	ENSG00000063601.17	ENSG00000063601	150727771	150727791	21	0.003271055202241
-0.743645833333333	150730109-150730120	0.015176666666667	0.052628472222222	3.18E-05	ENSG00000063601.17	ENSG00000063601	150730109	150730120	12	0.004359770072226
-0.727604166666667	150730121-150730122	0.019136666666667	0.052707043650794	4.82E-05	ENSG00000063601.17	ENSG00000063601	150730121	150730122	2	0.005924551781775
-0.724270833333333	150730123-150730129	0.018656666666667	0.052722916666667	5.25E-05	ENSG00000063601.17	ENSG00000063601	150730123	150730129	7	0.006289164784002
-0.733229166666667	150730130-150730210	0.013696666666667	0.051775297619048	4.17E-05	ENSG00000063601.17	ENSG00000063601	150730130	150730210	81	0.005309829835113
-0.721770833333333	150730525-150730565	0.014146666666667	0.05091498015873	5.59E-05	ENSG00000063601.17	ENSG00000063601	150730525	150730565	41	0.006600450832889
-0.69859375	150730566-150730608	0.01892	0.050364657738095	9.97E-05	ENSG00000063601.17	ENSG00000063601	150730566	150730608	43	0.010143265618292
-0.664427083333333	150731470-150731475	0.030586666666667	0.050130530753968	0.000226475718798	ENSG00000063601.17	ENSG00000063601	150731470	150731475	6	0.018876626175342
-0.630260416666667	150731476-150731619	0.047746666666667	0.049048784722222	0.000494392003375	ENSG00000063601.17	ENSG00000063601	150731476	150731619	144	0.033905581138562
-0.617864583333333	150732542-150732730	0.064746666666667	0.048060094246032	0.000649943661865	ENSG00000063601.17	ENSG00000063601	150732542	150732730	189	0.041681275061462
0.66734375	150735399-150735463	0.05703	0.040716641865079	2.11E-05	ENSG00000063601.17	ENSG00000063601	150735399	150735463	65	0.003225357836407
0.575	150735464-150735499	0.05291	0.027161904761905	0.000213526585368	ENSG00000063601.17	ENSG00000063601	150735464	150735499	36	0.018068343984961
0.58015625	150735500-150735627	0.03492	0.034569816468254	0.000189066420094	ENSG00000063601.17	ENSG00000063601	150735500	150735627	128	0.016490195127951
-0.686927083333333	150750730-150750843	0.147266666666667	0.003093229166667	0.000132564371699	ENSG00000063601.17	ENSG00000063601	150750730	150750843	114	0.012549237887054
-0.747239583333333	150755689-150755865	0.008896666666667	0.002174975198413	2.90E-05	ENSG00000063601.17	ENSG00000063601	150755689	150755865	177	0.004080435807322
-0.731145833333333	150762565-150762737	0.013136666666667	0.001607837301587	4.40E-05	ENSG00000063601.17	ENSG00000063601	150762565	150762737	173	0.005509139341985
-0.950260416666667	150762738-150762776	2.67E-05	0.002255133928571	6.98E-08	ENSG00000063601.17	ENSG00000063601	150762738	150762776	39	7.28E-05
0.532765306122449	41671554-41671592	0.000606315789474	0.000944539508111	0.000559276654783	ENSG00000064042.18	ENSG00000064042	41671554	41671592	39	0.037065377374376
0.643102040816327	41671593-41671594	0.000720789473684	0.000391656200942	3.98E-05	ENSG00000064042.18	ENSG00000064042	41671593	41671594	2	0.005141909853941
0.715591836734694	41676382-41676462	0.001371315789474	0.000389960753532	5.61E-06	ENSG00000064042.18	ENSG00000064042	41676382	41676462	81	0.001249591087948
0.640224489795918	41680006-41680098	0.000935789473684	0.000525672422815	4.29E-05	ENSG00000064042.18	ENSG00000064042	41680006	41680098	93	0.005402307415359
0.635265306122449	41680955-41681059	0.000916842105263	0.000825693354265	4.87E-05	ENSG00000064042.18	ENSG00000064042	41680955	41681059	105	0.005962155970199
0.732581632653061	41682333-41682460	0.001276578947368	0.001077100994244	3.45E-06	ENSG00000064042.18	ENSG00000064042	41682333	41682460	128	0.000872008227734
0.741326530612245	41684397-41684490	0.001609210526316	0.001179641548927	2.68E-06	ENSG00000064042.18	ENSG00000064042	41684397	41684490	94	0.000725228507142
0.746948979591837	41684491-41684518	0.001699736842105	0.001794484563056	2.27E-06	ENSG00000064042.18	ENSG00000064042	41684491	41684518	28	0.000637549040413
0.74984693877551	41685710-41685749	0.001505263157895	0.001613822605965	2.09E-06	ENSG00000064042.18	ENSG00000064042	41685710	41685749	40	0.000597396428347
0.681683673469388	41685750-41685830	0.001325	0.001311637885924	1.43E-05	ENSG00000064042.18	ENSG00000064042	41685750	41685830	81	0.002451549826064
0.661377551020408	41689527-41689635	0.001398684210526	0.001759759288331	2.47E-05	ENSG00000064042.18	ENSG00000064042	41689527	41689635	109	0.003613828129133
0.653204081632653	41692282-41692384	0.001432631578947	0.002084060701204	3.06E-05	ENSG00000064042.18	ENSG00000064042	41692282	41692384	103	0.004249222255306
0.620816326530612	41697160-41697483	0.001535526315789	0.001724843014129	7.02E-05	ENSG00000064042.18	ENSG00000064042	41697160	41697483	324	0.00777785922493
0.722132653061225	41697484-41697542	0.001574736842105	0.003543346415489	4.66E-06	ENSG00000064042.18	ENSG00000064042	41697484	41697542	59	0.001087956874959
0.756091836734694	41697543-41697544	0.001634473684211	0.004370601779173	1.73E-06	ENSG00000064042.18	ENSG00000064042	41697543	41697544	2	0.000523853612533
0.765040816326531	41697545-41697766	0.001885263157895	0.006593762428048	1.33E-06	ENSG00000064042.18	ENSG00000064042	41697545	41697766	222	0.000433306671024
0.660285714285714	41697767-41697814	0.001735789473684	0.008635384615385	2.54E-05	ENSG00000064042.18	ENSG00000064042	41697767	41697814	48	0.003698473814478
0.722602040816327	41697815-41697895	0.001568421052632	0.007993707482993	4.59E-06	ENSG00000064042.18	ENSG00000064042	41697815	41697895	81	0.001076745502962
0.722551020408163	41697896-41698479	0.001410526315789	0.007766792255364	4.60E-06	ENSG00000064042.18	ENSG00000064042	41697896	41698479	584	0.001076789981437
0.738510204081633	41698480-41699000	0.000805	0.004784225536368	2.91E-06	ENSG00000064042.18	ENSG00000064042	41698480	41699000	521	0.000769191336693
0.830769230769231	122311760-122311768	0.000342857142857	0.011804595404595	1.72E-07	ENSG00000064692.20	ENSG00000064692	122311760	122311768	9	0.000116068071503
0.767788461538462	122311769-122311782	0.0012125	0.018446303696304	1.22E-06	ENSG00000064692.20	ENSG00000064692	122311769	122311782	14	0.00040891712488
0.812596153846154	122311783-122311797	0.001369642857143	0.006646703296703	3.07E-07	ENSG00000064692.20	ENSG00000064692	122311783	122311797	15	0.000168877195268
0.806762820512821	122311798-122311838	0.001498214285714	0.006599084249084	3.69E-07	ENSG00000064692.20	ENSG00000064692	122311798	122311838	41	0.000185920190252
0.583248120300752	189863743-189863974	0.00108	0.004081248575985	0.000175688962501	ENSG00000064933.18	ENSG00000064933	189863743	189863974	232	0.015582623730781
0.690225563909774	189863975-189864078	0.0011	0.002796160856687	1.14E-05	ENSG00000064933.18	ENSG00000064933	189863975	189864078	104	0.002070221466149
0.598526315789474	189864079-189864114	0.00122	0.004291387559809	0.000121676275662	ENSG00000064933.18	ENSG00000064933	189864079	189864114	36	0.011763282092623
0.597022556390977	189864115-189864115	0.00122	0.004098279790385	0.000126200299675	ENSG00000064933.18	ENSG00000064933	189864115	189864115	1	0.012072803757893
0.601172932330827	189867825-189867899	0.00422	0.002983401686033	0.000114083131452	ENSG00000064933.18	ENSG00000064933	189867825	189867899	75	0.011172346326282
0.555112781954887	189867900-189867929	0.00445	0.003572146274778	0.000338533156926	ENSG00000064933.18	ENSG00000064933	189867900	189867929	30	0.025537831900929
0.537804511278196	189873496-189873528	0.00143	0.003919446343131	0.000500147913102	ENSG00000064933.18	ENSG00000064933	189873496	189873528	33	0.034141385543879
0.569759398496241	189873529-189873656	0.00243	0.004535759854181	0.000241410042045	ENSG00000064933.18	ENSG00000064933	189873529	189873656	128	0.019812941192258
0.591383458646616	189877272-189877436	0.00257	0.004401344269765	0.000144616973108	ENSG00000064933.18	ENSG00000064933	189877272	189877436	165	0.013411143435964
0.699518900343643	97976675-97976692	0.000506666666667	0.001294673539519	8.79E-06	ENSG00000065150.21	ENSG00000065150	97976675	97976692	18	0.001721888695753
0.63680412371134	97976693-97976702	8.00E-05	0.004546971649485	4.68E-05	ENSG00000065150.21	ENSG00000065150	97976693	97976702	10	0.005807918815892
0.592817869415807	97976703-97976786	0.000186666666667	0.003863273195876	0.00013970608241	ENSG00000065150.21	ENSG00000065150	97976703	97976786	84	0.013061442094509
0.535704467353952	97982503-97982516	0.000186666666667	0.004032860824742	0.000524043172226	ENSG00000065150.21	ENSG00000065150	97982503	97982516	14	0.035320509808003
0.535807560137457	97982517-97982550	0.000186666666667	0.005670897766323	0.000522845727022	ENSG00000065150.21	ENSG00000065150	97982517	97982550	34	0.035255163728391
0.530137457044674	97982551-97982569	0.000186666666667	0.005705304982818	0.00059263421589	ENSG00000065150.21	ENSG00000065150	97982551	97982569	19	0.03870400608677
0.523745704467354	97982570-97982583	0.000186666666667	0.005301911512027	0.000681655387173	ENSG00000065150.21	ENSG00000065150	97982570	97982583	14	0.043302053492447
0.526408934707904	97997531-97997618	0.000216666666667	0.007858526632302	0.000643150743354	ENSG00000065150.21	ENSG00000065150	97997531	97997618	88	0.04133009326072
0.542474226804124	98000539-98000645	0.00028	0.006489647766323	0.000450607657774	ENSG00000065150.21	ENSG00000065150	98000539	98000645	107	0.031689631428728
0.652268041237113	98002467-98002475	0.00132	0.002761469072165	3.14E-05	ENSG00000065150.21	ENSG00000065150	98002467	98002475	9	0.004319179056958
0.634810996563574	98002476-98002591	0.001346666666667	0.003152770618557	4.93E-05	ENSG00000065150.21	ENSG00000065150	98002476	98002591	116	0.006017446036613
0.60914089347079	98002684-98002773	0.001506666666667	0.00260006443299	9.38E-05	ENSG00000065150.21	ENSG00000065150	98002684	98002773	90	0.009672895858331
0.568178694158076	98002864-98003008	0.000466666666667	0.002131486254296	0.000250469133651	ENSG00000065150.21	ENSG00000065150	98002864	98003008	145	0.020380492898733
0.52926116838488	98006326-98006348	0.000256666666667	0.004302255154639	0.000604163277935	ENSG00000065150.21	ENSG00000065150	98006326	98006348	23	0.03931000783617
0.566615120274914	98008059-98008142	0.000496666666667	0.005423174398625	0.000259742958449	ENSG00000065150.21	ENSG00000065150	98008059	98008142	84	0.020958695900725
0.584879725085911	98009881-98010013	0.000666666666667	0.005988208762887	0.000168993512526	ENSG00000065150.21	ENSG00000065150	98009881	98010013	133	0.015127559894708
0.587525773195876	98010103-98010224	6.00E-04	0.006658397766323	0.000158643056173	ENSG00000065150.21	ENSG00000065150	98010103	98010224	122	0.014422206205138
0.558797250859106	98012246-98012342	0.000426666666667	0.008818792955326	0.000311140033808	ENSG00000065150.21	ENSG00000065150	98012246	98012342	97	0.024004026857607
0.547594501718213	98014042-98014214	0.000426666666667	0.010098088487973	0.000401571496397	ENSG00000065150.21	ENSG00000065150	98014042	98014214	173	0.029162574543287
0.53733676975945	98015530-98015641	0.000496666666667	0.012147723367698	0.000505380441325	ENSG00000065150.21	ENSG00000065150	98015530	98015641	112	0.034435797251646
0.526718213058419	98015726-98015781	0.000496666666667	0.013127341065292	0.000638812782147	ENSG00000065150.21	ENSG00000065150	98015726	98015781	56	0.041120881223824
0.514982817869416	98016729-98016851	0.000506666666667	0.013901417525773	0.000823997039194	ENSG00000065150.21	ENSG00000065150	98016729	98016851	123	0.049952290257957
0.577285223367698	98022490-98022503	0.000426666666667	0.008064196735395	0.000202340412806	ENSG00000065150.21	ENSG00000065150	98022490	98022503	14	0.017351383517916
0.771323024054983	98022504-98024295	0.000336666666667	0.003169093642612	1.10E-06	ENSG00000065150.21	ENSG00000065150	98022504	98024295	1792	0.000379749526226
-0.649045454545454	14604296-14604389	0.03282	0.03724455602537	0.000323420766813	ENSG00000065809.14	ENSG00000065809	14604296	14604389	94	0.024735572050889
0.639193548387097	6342077-6342085	0.000423333333333	0.000393878275394	4.40E-05	ENSG00000067182.8	ENSG00000067182	6342077	6342085	9	0.005509203906313
0.649677419354839	6342042-6342076	0.00045	0.001427565507882	3.36E-05	ENSG00000067182.8	ENSG00000067182	6342042	6342076	35	0.004540735147308
0.602741935483871	6342036-6342041	0.000515555555556	0.001905531892682	0.000109795048975	ENSG00000067182.8	ENSG00000067182	6342036	6342041	6	0.010855040994701
0.601258064516129	6342028-6342035	0.000493333333333	0.001873039983297	0.000113846469322	ENSG00000067182.8	ENSG00000067182	6342028	6342035	8	0.011163304858358
0.548354838709677	6342005-6342027	0.000472222222222	0.001247608309844	0.000394730092617	ENSG00000067182.8	ENSG00000067182	6342005	6342027	23	0.028794168788608
-0.953333333333333	92785107-92785107	0	0.017786904761905	6.30E-08	ENSG00000067208.15	ENSG00000067208	92785107	92785107	1	7.14E-05
-0.974561403508772	92784967-92785106	0	0.017571679197995	3.08E-08	ENSG00000067208.15	ENSG00000067208	92784967	92785106	140	5.72E-05
0.606070175438597	92784254-92784835	0.00182	0.01210156641604	0.000101197176828	ENSG00000067208.15	ENSG00000067208	92784254	92784835	582	0.010233439095934
0.528666666666667	92704440-92704554	0.00157	4.40E-05	0.000612103431745	ENSG00000067208.15	ENSG00000067208	92704440	92704554	115	0.039723933347018
-0.768333333333333	43523628-43523850	0.000421428571429	0.009016312056738	1.65E-05	ENSG00000067596.12	ENSG00000067596	43523628	43523850	223	0.002728690901257
-0.853958333333333	43523851-43524004	2.00E-04	0.008141445035461	1.45E-06	ENSG00000067596.12	ENSG00000067596	43523851	43524004	154	0.000464276125759
-0.792708333333333	43524005-43524007	0.000114285714286	0.008341445035461	8.49E-06	ENSG00000067596.12	ENSG00000067596	43524005	43524007	3	0.00167681690593
-0.735208333333333	43526496-43526786	0.013457142857143	0.00409570035461	3.96E-05	ENSG00000067596.12	ENSG00000067596	43526496	43526786	291	0.005125783499444
0.630933794466403	153786273-153786354	0.048783928571429	1.50E-05	5.44E-05	ENSG00000067829.19	ENSG00000067829	153786273	153786354	82	0.006453351369097
0.531833003952569	153786149-153786211	0.138641071428571	0.000334108162369	0.000570905727611	ENSG00000067829.19	ENSG00000067829	153786149	153786211	63	0.03761849229565
0.569589920948617	153785768-153785797	0.084869642857143	0.000109137963486	0.000242366406395	ENSG00000067829.19	ENSG00000067829	153785768	153785797	30	0.019878029077602
-0.737241379310345	62306251-62306451	0.0096	0.02501090617482	3.76E-05	ENSG00000068796.19	ENSG00000068796	62306251	62306451	201	0.004940001741158
-0.676934865900383	62306452-62306536	0.032536111111111	0.002420556001069	0.000168514446549	ENSG00000068796.19	ENSG00000068796	62306452	62306536	85	0.015093410616991
-0.67992337164751	62347130-62347146	0.049444444444444	0.00287604918471	0.000156900003822	ENSG00000068796.19	ENSG00000068796	62347130	62347146	17	0.014326896866076
0.602125	53923321-53923419	0.000372727272727	0.002686022012579	0.00011146266746	ENSG00000068878.15	ENSG00000068878	53923321	53923419	99	0.010981770567381
0.641583333333333	53923049-53923118	0.000487878787879	0.003193144654088	4.14E-05	ENSG00000068878.15	ENSG00000068878	53923049	53923118	70	0.005300811646995
0.69775	53922517-53922584	0.000827272727273	0.00438358490566	9.24E-06	ENSG00000068878.15	ENSG00000068878	53922517	53922584	68	0.001775920726009
0.7191875	53921023-53921104	0.000838636363636	0.005709084119497	5.06E-06	ENSG00000068878.15	ENSG00000068878	53921023	53921104	82	0.001161139378469
0.740895833333333	53920948-53921022	0.001226515151515	0.007828297955975	2.71E-06	ENSG00000068878.15	ENSG00000068878	53920948	53921022	75	0.000732468676741
0.758166666666667	53920889-53920947	0.001244696969697	0.007868176100629	1.63E-06	ENSG00000068878.15	ENSG00000068878	53920889	53920947	59	0.000501891284376
0.7641875	53920193-53920350	0.001072727272727	0.006555310534591	1.36E-06	ENSG00000068878.15	ENSG00000068878	53920193	53920350	158	0.00044173200811
0.7694375	53919151-53919246	0.001509090909091	0.006025467767296	1.16E-06	ENSG00000068878.15	ENSG00000068878	53919151	53919246	96	0.000393567295528
0.653895833333333	53910075-53910130	0.001715151515152	0.005911002358491	3.01E-05	ENSG00000068878.15	ENSG00000068878	53910075	53910130	56	0.004183679821036
0.6096875	53908784-53908840	0.001190909090909	0.006032606132075	9.26E-05	ENSG00000068878.15	ENSG00000068878	53908784	53908840	57	0.009568841901952
0.5714375	53908510-53908565	0.000638636363636	0.004848549528302	0.000232129685856	ENSG00000068878.15	ENSG00000068878	53908510	53908565	56	0.019237351297755
0.582625	53908320-53908418	0.000747727272727	0.005579858490566	0.000178311210472	ENSG00000068878.15	ENSG00000068878	53908320	53908418	99	0.015742986854711
0.588083333333333	53906806-53906868	0.001190151515152	0.007072893081761	0.000156539554274	ENSG00000068878.15	ENSG00000068878	53906806	53906868	63	0.014306651624059
0.579833333333333	53906598-53906693	0.001551515151515	0.009099622641509	0.000190517485647	ENSG00000068878.15	ENSG00000068878	53906598	53906693	96	0.016579362156045
0.538333333333333	53896804-53896885	0.006462878787879	0.009153459119497	0.00049429294494	ENSG00000068878.15	ENSG00000068878	53896804	53896885	82	0.033905581138562
0.5448125	53895583-53895736	0.004527272727273	0.008372291666667	0.000427559127044	ENSG00000068878.15	ENSG00000068878	53895583	53895736	154	0.030512631348818
0.552875	53895007-53895076	0.002509090909091	0.004538852201258	0.000356255236255	ENSG00000068878.15	ENSG00000068878	53895007	53895076	70	0.026570216349852
0.56625	53893674-53893799	0.002820454545455	0.003593396226415	0.000261954438749	ENSG00000068878.15	ENSG00000068878	53893674	53893799	126	0.02111290970846
0.583041666666667	53892808-53892960	0.004135606060606	0.004071682389937	0.000176553727852	ENSG00000068878.15	ENSG00000068878	53892808	53892960	153	0.015644058407005
0.576145833333333	53890108-53890208	0.005044696969697	0.007907448899371	0.000207847066418	ENSG00000068878.15	ENSG00000068878	53890108	53890208	101	0.017713723291823
0.579458333333333	53890104-53890107	0.004899242424242	0.007980487421384	0.000192215727965	ENSG00000068878.15	ENSG00000068878	53890104	53890107	4	0.016684907659231
0.5420625	53888721-53888812	0.004365909090909	0.00854634827044	0.000454784235952	ENSG00000068878.15	ENSG00000068878	53888721	53888812	92	0.031924511895994
-0.612075471698113	66759709-66759727	0	0.086055224963716	0.000737216206294	ENSG00000069020.18	ENSG00000069020	66759709	66759727	19	0.045960528830642
-0.620943396226415	66759728-66759729	0	0.08612793904209	0.000607541906574	ENSG00000069020.18	ENSG00000069020	66759728	66759729	2	0.039510786098187
-0.619834905660377	66759730-66759862	2.68E-05	0.085419593613933	0.000622502414385	ENSG00000069020.18	ENSG00000069020	66759730	66759862	133	0.040297359683736
-0.619056603773585	66788670-66788686	0	0.084097169811321	0.000633210647846	ENSG00000069020.18	ENSG00000069020	66788670	66788686	17	0.0408282295293
-0.614905660377358	66788687-66788705	0	0.084202394775036	0.000693273331305	ENSG00000069020.18	ENSG00000069020	66788687	66788705	19	0.043895865209298
-0.827099056603774	66899951-66899982	1.25E-05	0.062474746008708	3.20E-06	ENSG00000069020.18	ENSG00000069020	66899951	66899982	32	0.000828306495243
-0.702570754716981	67165606-67166271	0.0024125	0.007369375907112	9.04E-05	ENSG00000069020.18	ENSG00000069020	67165606	67166271	666	0.009394698462252
0.704507042253521	229497684-229497838	0.0014	0.01129939637827	7.65E-06	ENSG00000069248.12	ENSG00000069248	229497684	229497838	155	0.00155284726896
-0.612338028169014	229465420-229465519	0.00043	0.000460684104628	0.000733033295471	ENSG00000069248.12	ENSG00000069248	229465420	229465519	100	0.045767018867114
-0.612732394366197	229464624-229464875	0.00063	0.000428370221328	0.000726791869647	ENSG00000069248.12	ENSG00000069248	229464624	229464875	252	0.045519951014986
0.542	229440259-229441778	0.00072	0.002742857142857	0.000455421388305	ENSG00000069248.12	ENSG00000069248	229440259	229441778	1520	0.031941032240835
-0.857117647058824	12266870-12267012	0.00452	0.006915627743635	1.32E-06	ENSG00000070018.9	ENSG00000070018	12266870	12267012	143	0.000432394378822
-0.847529411764706	12266770-12266869	0.00563	0.011184372256365	1.76E-06	ENSG00000070018.9	ENSG00000070018	12266770	12266869	100	0.00053010382359
-0.804176470588235	12266769-12266769	0.01332	0.011301580333626	6.16E-06	ENSG00000070018.9	ENSG00000070018	12266769	12266769	1	0.001336396541793
-0.807264705882353	12266681-12266768	0.02597	0.007427809482002	5.65E-06	ENSG00000070018.9	ENSG00000070018	12266681	12266768	88	0.001254800160768
-0.836441176470588	12244305-12244655	0.04198	0.006269951712028	2.44E-06	ENSG00000070018.9	ENSG00000070018	12244305	12244655	351	0.000675096992986
-0.725205882352941	12244266-12244304	0.07077	0.004247300263389	5.12E-05	ENSG00000070018.9	ENSG00000070018	12244266	12244304	39	0.006192676407642
-0.6965	12244262-12244265	0.06663	0.008911567164179	0.000105006442333	ENSG00000070018.9	ENSG00000070018	12244262	12244265	4	0.010492707699838
-0.833205882352941	12203324-12203400	0.02218	0.008068195785777	2.68E-06	ENSG00000070018.9	ENSG00000070018	12203324	12203400	77	0.000725793688237
-0.970738095238095	108934125-108934135	0.000240952380952	0.000419871794872	3.51E-08	ENSG00000070061.16	ENSG00000070061	108934125	108934135	11	5.73E-05
-0.959659863945578	108934123-108934124	0.00032380952381	0.000539256933543	5.10E-08	ENSG00000070061.16	ENSG00000070061	108934123	108934124	2	6.79E-05
-0.961578231292517	108934117-108934122	0.000420952380952	0.000645190999477	4.78E-08	ENSG00000070061.16	ENSG00000070061	108934117	108934122	6	6.55E-05
-0.897397959183673	108933708-108933863	0	0.005753707482993	3.84E-07	ENSG00000070061.16	ENSG00000070061	108933708	108933863	156	0.000189034066358
-0.907091836734694	108933607-108933707	0	0.005470986394558	2.83E-07	ENSG00000070061.16	ENSG00000070061	108933607	108933707	101	0.000159538924839
-0.909687074829932	108933271-108933606	1.24E-05	0.004754850863422	2.61E-07	ENSG00000070061.16	ENSG00000070061	108933271	108933606	336	0.000151902815627
-0.74087074829932	108918724-108918810	0.010920952380952	0.014713804290947	3.42E-05	ENSG00000070061.16	ENSG00000070061	108918724	108918810	87	0.004601699973866
-0.742585034013606	108917671-108918723	0.012566666666667	0.01485812663527	3.27E-05	ENSG00000070061.16	ENSG00000070061	108917671	108918723	1053	0.004458427494911
0.570183673469388	108896645-108896890	0.003782857142857	0.000171125065411	0.000239031354811	ENSG00000070061.16	ENSG00000070061	108896645	108896890	246	0.019680845077085
-0.95484693877551	108879446-108879460	0	0.000897925170068	5.99E-08	ENSG00000070061.16	ENSG00000070061	108879446	108879460	15	7.05E-05
-0.939489795918367	108878623-108878750	0	0.000875635792779	9.96E-08	ENSG00000070061.16	ENSG00000070061	108878623	108878750	128	8.75E-05
-0.932867346938775	108877995-108878149	1.71E-05	0.000862320774464	1.24E-07	ENSG00000070061.16	ENSG00000070061	108877995	108878149	155	9.73E-05
-0.911942176870748	108874895-108874970	2.10E-05	0.000453236525379	2.43E-07	ENSG00000070061.16	ENSG00000070061	108874895	108874970	76	0.000144095813039
-0.902850340136054	108869115-108869182	2.67E-05	0.000443945578231	3.24E-07	ENSG00000070061.16	ENSG00000070061	108869115	108869182	68	0.000173017041704
-0.972173469387755	108869031-108869114	6.86E-05	0.000425795395081	3.34E-08	ENSG00000070061.16	ENSG00000070061	108869031	108869114	84	5.73E-05
-0.969176870748299	108868721-108869030	2.67E-05	0.000387430664574	3.70E-08	ENSG00000070061.16	ENSG00000070061	108868721	108869030	310	5.87E-05
-0.965557823129252	108868671-108868720	6.67E-06	0.00031387755102	4.18E-08	ENSG00000070061.16	ENSG00000070061	108868671	108868720	50	6.23E-05
-0.628214285714286	108868641-108868650	0	0.023090641025641	0.000517411386137	ENSG00000070061.16	ENSG00000070061	108868641	108868650	10	0.035032145944455
-0.62515306122449	108868550-108868640	0	0.02295638670853	0.00055372235513	ENSG00000070061.16	ENSG00000070061	108868550	108868640	91	0.036796337200584
-0.630408163265306	108868446-108868549	0	0.022881883830455	0.000492767350546	ENSG00000070061.16	ENSG00000070061	108868446	108868549	104	0.033840298883355
-0.642091836734694	108868173-108868445	0	0.022192012035584	0.00037895771265	ENSG00000070061.16	ENSG00000070061	108868173	108868445	273	0.027833958150954
-0.607295918367347	108867540-108868172	0	0.019270086342229	0.000817344280158	ENSG00000070061.16	ENSG00000070061	108867540	108868172	633	0.049638502272379
0.693402597402597	22091396-22091427	0.15803	2.47E-05	1.04E-05	ENSG00000070831.17	ENSG00000070831	22091396	22091427	32	0.001941901246928
0.720159914712154	89655583-89655678	0.008963186813187	6.69E-05	4.93E-06	ENSG00000070961.16	ENSG00000070961	89655583	89655678	96	0.001136225491593
0.780799573560768	89653915-89655582	0.00887967032967	0.000111297445357	8.24E-07	ENSG00000070961.16	ENSG00000070961	89653915	89655582	1668	0.000314466826563
0.769754797441365	89653411-89653914	0.008356593406593	0.000283414388731	1.15E-06	ENSG00000070961.16	ENSG00000070961	89653411	89653914	504	0.000391422920981
0.730271855010661	89643872-89653410	0.003659340659341	4.25E-05	3.69E-06	ENSG00000070961.16	ENSG00000070961	89643872	89653410	9539	0.000918591345126
0.67861407249467	89642356-89642849	0.002022527472527	3.63E-05	1.56E-05	ENSG00000070961.16	ENSG00000070961	89642356	89642849	494	0.002604974286207
0.515815565031983	89610421-89610508	0.001914835164835	0.011985291240427	0.000809369283209	ENSG00000070961.16	ENSG00000070961	89610421	89610508	88	0.049202463680364
0.531417910447761	89609937-89610043	0.002165384615385	0.013295734809101	0.00057615550277	ENSG00000070961.16	ENSG00000070961	89609937	89610043	107	0.037883724393165
0.573144989339019	89604155-89604346	0.001501648351648	0.015082061602102	0.000223031201872	ENSG00000070961.16	ENSG00000070961	89604155	89604346	192	0.018683528512964
0.563182302771855	89603838-89603925	0.000563186813187	0.01589017133434	0.000281244722405	ENSG00000070961.16	ENSG00000070961	89603838	89603925	88	0.022258264208668
0.650111940298507	89603796-89603837	0.000430769230769	0.031013096036671	3.32E-05	ENSG00000070961.16	ENSG00000070961	89603796	89603837	42	0.004505394319847
0.777537313432836	89603767-89603795	0.000430769230769	0.026567695231707	9.11E-07	ENSG00000070961.16	ENSG00000070961	89603767	89603795	29	0.00033869807401
0.652254797441365	89603712-89603766	0.000341208791209	0.034197365699592	3.14E-05	ENSG00000070961.16	ENSG00000070961	89603712	89603766	55	0.004319179056958
0.642004264392324	89603153-89603254	0.000317032967033	0.033988546033876	4.10E-05	ENSG00000070961.16	ENSG00000070961	89603153	89603254	102	0.005252319927577
0.518683368869936	89603043-89603152	0.000317032967033	0.011701485549779	0.000760817974715	ENSG00000070961.16	ENSG00000070961	89603043	89603152	110	0.046980282148812
0.554669509594883	89601404-89601433	0.000391758241758	0.012159578511935	0.000341976764368	ENSG00000070961.16	ENSG00000070961	89601404	89601433	30	0.025742505208904
0.618134328358209	89601326-89601403	0.000430769230769	0.021727592375203	7.51E-05	ENSG00000070961.16	ENSG00000070961	89601326	89601403	78	0.008165407482034
0.559621535181237	89599117-89599299	0.000303296703297	0.018818987925541	0.00030530262092	ENSG00000070961.16	ENSG00000070961	89599117	89599299	183	0.023659882420753
0.517563965884861	89590842-89591102	0.000674725274725	0.026659280842976	0.000779438172305	ENSG00000070961.16	ENSG00000070961	89590842	89591102	261	0.047834094348975
0.572798507462686	89590528-89590841	0.000473076923077	0.007973786964056	0.00022484993782	ENSG00000070961.16	ENSG00000070961	89590528	89590841	314	0.018774878775639
0.873448827292111	89588051-89590527	0.000175824175824	0.001197164458606	4.21E-08	ENSG00000070961.16	ENSG00000070961	89588051	89590527	2477	6.23E-05
-0.613210918114144	101831721-101831816	0.054802564102564	0.008599178885631	0.000719284826374	ENSG00000071054.16	ENSG00000071054	101831721	101831816	96	0.045163846071865
-0.630987593052109	101831817-101831851	0.05540641025641	0.007793112693758	0.000486443744801	ENSG00000071054.16	ENSG00000071054	101831817	101831851	35	0.033516515713611
-0.631925558312655	101834409-101834463	0.051114102564103	0.006069979053205	0.000476367449993	ENSG00000071054.16	ENSG00000071054	101834409	101834463	55	0.032976480764048
-0.636535980148883	101835900-101835978	0.05050641025641	0.005479069962296	0.000429608330027	ENSG00000071054.16	ENSG00000071054	101835900	101835978	79	0.030630608579667
-0.811528535980149	101839819-101839827	0.075273076923077	0.004340444072057	5.01E-06	ENSG00000071054.16	ENSG00000071054	101839819	101839827	9	0.001151269868337
0.852157001414427	17940495-17940501	0.068807142857143	0.001182673267327	8.56E-08	ENSG00000071189.21	ENSG00000071189	17940495	17940501	7	8.03E-05
0.518041018387553	17940492-17940494	0.067591758241758	0.002353782178218	0.000771451726383	ENSG00000071189.21	ENSG00000071189	17940492	17940494	3	0.047466375255405
0.572595473833098	17882823-17882943	0.064791758241758	0.035939425742574	0.00022592215176	ENSG00000071189.21	ENSG00000071189	17882823	17882943	121	0.018844063737234
0.63545261669024	17881034-17882822	0.066655494505495	0.020701425742574	4.85E-05	ENSG00000071189.21	ENSG00000071189	17881034	17882822	1789	0.005947813641967
0.585785007072136	17880967-17881033	0.048182417582418	0.020264831683168	0.000165382887677	ENSG00000071189.21	ENSG00000071189	17880967	17881033	67	0.014855935664695
0.786435643564356	17873617-17875293	0.060661538461539	0.002001168316832	6.94E-07	ENSG00000071189.21	ENSG00000071189	17873617	17875293	1677	0.0002769228178
-0.628330975954738	17826022-17826091	0.055314285714286	0.033470574257426	0.000516072186504	ENSG00000071189.21	ENSG00000071189	17826022	17826091	70	0.034973754227848
-0.644264497878359	17821509-17821648	0.047055494505495	0.033092514851485	0.000360713813818	ENSG00000071189.21	ENSG00000071189	17821509	17821648	140	0.026818694959291
0.562980198019802	12717252-12717750	0.00053	0.001169442392	0.000282561228091	ENSG00000071575.12	ENSG00000071575	12717252	12717750	499	0.022328183113537
0.576544554455446	12717751-12718128	0.00103	0.001394229348308	0.000205904237985	ENSG00000071575.12	ENSG00000071575	12717751	12718128	378	0.017591762079091
0.627712871287129	12718129-12718233	0.00128	0.003386643515098	5.90E-05	ENSG00000071575.12	ENSG00000071575	12718129	12718233	105	0.006860157656297
0.647415841584158	12718234-12718237	0.00163	0.003557925717945	3.56E-05	ENSG00000071575.12	ENSG00000071575	12718234	12718237	4	0.004732964177488
-0.795208955223881	1584540-1584573	0.00162	0.000563309392885	7.92E-06	ENSG00000071655.18	ENSG00000071655	1584540	1584573	34	0.001587435393302
-0.808462686567164	1582622-1582712	0.00098	0.000740506116036	5.46E-06	ENSG00000071655.18	ENSG00000071655	1582622	1582712	91	0.001229369652832
-0.859537313432836	1581210-1581269	0.00722	0.00086682190551	1.23E-06	ENSG00000071655.18	ENSG00000071655	1581210	1581269	60	0.000410338371897
-0.900955223880597	1581159-1581209	2.00E-05	0.000935742340927	3.44E-07	ENSG00000071655.18	ENSG00000071655	1581159	1581209	51	0.000178399276762
-0.908208955223881	1581108-1581158	0	0.000915565031983	2.73E-07	ENSG00000071655.18	ENSG00000071655	1581108	1581158	51	0.000155486359095
-0.905134328358209	1581092-1581107	2.00E-05	0.001032207384132	3.01E-07	ENSG00000071655.18	ENSG00000071655	1581092	1581107	16	0.00016640680304
-0.859746268656716	1578535-1578538	0.00018	0.000978010324318	1.22E-06	ENSG00000071655.18	ENSG00000071655	1578535	1578538	4	0.00040891712488
-0.838477611940298	1578445-1578534	0.00018	0.000782807765683	2.30E-06	ENSG00000071655.18	ENSG00000071655	1578445	1578534	90	0.000643705025518
-0.82589552238806	1578430-1578444	5.00E-04	0.000815357423409	3.32E-06	ENSG00000071655.18	ENSG00000071655	1578430	1578444	15	0.000848434006863
0.584416666666667	19237497-19237531	0.00882	0.004972766106443	0.000170868912804	ENSG00000072134.15	ENSG00000072134	19237497	19237531	35	0.015268928965476
0.671833333333333	19285620-19285790	0.17508	0.000827871148459	1.87E-05	ENSG00000072134.15	ENSG00000072134	19285620	19285790	171	0.002950951015207
0.708083333333333	19285791-19285886	0.18497	0.000511757703081	6.93E-06	ENSG00000072134.15	ENSG00000072134	19285791	19285886	96	0.001438065469713
0.709916666666667	19285920-19289361	0.18403	0.000313102240896	6.58E-06	ENSG00000072134.15	ENSG00000072134	19285920	19289361	3442	0.001399784915246
0.668833333333333	19333994-19334283	0.03963	0.013912577030812	2.03E-05	ENSG00000072134.15	ENSG00000072134	19333994	19334283	290	0.003139771881551
0.672	19334284-19334330	0.04262	0.01602756302521	1.86E-05	ENSG00000072134.15	ENSG00000072134	19334284	19334330	47	0.002947852024624
0.674	19334331-19334490	0.04295	0.015116638655462	1.76E-05	ENSG00000072134.15	ENSG00000072134	19334331	19334490	160	0.0028512039941
0.688166666666667	19334491-19334761	0.04482	0.009151232492997	1.20E-05	ENSG00000072134.15	ENSG00000072134	19334491	19334761	271	0.002147726131295
0.695666666666667	19334762-19334828	0.04673	0.00834106442577	9.78E-06	ENSG00000072134.15	ENSG00000072134	19334762	19334828	67	0.001850291704007
0.6885	19334829-19335174	0.0527	0.007982605042017	1.19E-05	ENSG00000072134.15	ENSG00000072134	19334829	19335174	346	0.002137670851035
0.80875	19335175-19335194	0.05477	0.002514558823529	3.47E-07	ENSG00000072134.15	ENSG00000072134	19335175	19335194	20	0.00017931565643
0.811666666666667	19335195-19335404	0.0527	0.002419047619048	3.16E-07	ENSG00000072134.15	ENSG00000072134	19335195	19335404	210	0.000171674069957
0.870416666666667	19335405-19336154	0.00017	0.006779824929972	4.66E-08	ENSG00000072134.15	ENSG00000072134	19335405	19336154	750	6.44E-05
0.860583333333333	19336234-19336466	0.00018	0.008444530812325	6.47E-08	ENSG00000072134.15	ENSG00000072134	19336234	19336466	233	7.14E-05
0.8535	19336467-19336524	0.00018	0.00996781512605	8.19E-08	ENSG00000072134.15	ENSG00000072134	19336467	19336524	58	7.77E-05
0.85425	19336525-19336644	0.00018	0.00983775210084	7.99E-08	ENSG00000072134.15	ENSG00000072134	19336525	19336644	120	7.72E-05
0.862333333333333	19336645-19336715	8.00E-05	0.008683921568627	6.11E-08	ENSG00000072134.15	ENSG00000072134	19336645	19336715	71	7.08E-05
-0.608861788617886	130369133-130369201	3.33E-05	0.00724512195122	0.000790243427045	ENSG00000072135.13	ENSG00000072135	130369133	130369201	69	0.048343770625145
-0.63390243902439	130369765-130369827	5.45E-05	0.00846359530262	0.000455764671416	ENSG00000072135.13	ENSG00000072135	130369765	130369827	63	0.031957863403732
-0.657784552845528	130370048-130370088	4.47E-05	0.009902318578741	0.000264406798153	ENSG00000072135.13	ENSG00000072135	130370048	130370088	41	0.021251876725766
-0.628638211382114	130370089-130370127	6.29E-05	0.011474751580849	0.000512561624112	ENSG00000072135.13	ENSG00000072135	130370089	130370127	39	0.034804464311933
-0.611422764227642	130370128-130370188	0.000115151515152	0.011316606443842	0.000747711049879	ENSG00000072135.13	ENSG00000072135	130370128	130370188	61	0.046355987305968
-0.709134615384615	17836794-17836986	2.68E-05	0.020040865384615	7.68E-05	ENSG00000072310.18	ENSG00000072310	17836794	17836986	193	0.0083126633192
-0.675634615384615	17836727-17836793	2.68E-05	0.035530865384615	0.000173816124199	ENSG00000072310.18	ENSG00000072310	17836727	17836793	67	0.015460839298148
-0.609615384615385	17820511-17820521	0.001114285714286	0.056747115384615	0.000777500235222	ENSG00000072310.18	ENSG00000072310	17820511	17820521	11	0.047743576373518
-0.815727272727273	172006570-172006638	0.0118	0.001371484570475	4.44E-06	ENSG00000072803.18	ENSG00000072803	172006570	172006638	69	0.001047957727562
-0.688850174216028	85064370-85064426	0.000257142857143	0.028456308340861	0.000126532658254	ENSG00000073417.15	ENSG00000073417	85064370	85064426	57	0.012087520276879
-0.699616724738676	85067014-85067027	0.000461904761905	0.029409274314965	9.73E-05	ENSG00000073417.15	ENSG00000073417	85067014	85067027	14	0.009937803068877
-0.656968641114983	85075862-85075918	0.001528571428571	0.006772959951822	0.000269456510452	ENSG00000073417.15	ENSG00000073417	85075862	85075918	57	0.021556938922281
-0.748066202090592	85089338-85089416	0.001728571428571	0.005443556157784	2.84E-05	ENSG00000073417.15	ENSG00000073417	85089338	85089416	79	0.004009296465591
-0.647857142857143	85089519-85089632	0.001090476190476	0.007980864197531	0.000332337302159	ENSG00000073417.15	ENSG00000073417	85089519	85089632	114	0.025199475936196
-0.659651567944251	85089633-85090287	0.001095238095238	0.009916531165312	0.000253183593711	ENSG00000073417.15	ENSG00000073417	85089633	85090287	655	0.02053614225784
-0.633989547038327	85120797-85120806	0.000347619047619	0.026508175248419	0.000454876258017	ENSG00000073417.15	ENSG00000073417	85120797	85120806	10	0.031924511895994
-0.67280487804878	85120807-85121014	2.00E-04	0.017716726889491	0.000185901161412	ENSG00000073417.15	ENSG00000073417	85120807	85121014	208	0.016269165120622
-0.735296167247387	85123061-85123193	0.00012380952381	0.01000879253237	3.96E-05	ENSG00000073417.15	ENSG00000073417	85123061	85123193	133	0.005116310388744
-0.749320557491289	85126207-85126374	0.00012380952381	0.009973757904246	2.74E-05	ENSG00000073417.15	ENSG00000073417	85126207	85126374	168	0.003909520081682
-0.795418118466899	85136534-85136663	0.00012380952381	0.008389656729901	7.88E-06	ENSG00000073417.15	ENSG00000073417	85136534	85136663	130	0.001581282648833
-0.777421602787457	85137797-85137805	6.19E-05	0.012303221921108	1.29E-05	ENSG00000073417.15	ENSG00000073417	85137797	85137805	9	0.00227679054474
-0.801306620209059	85137806-85138032	0.000214285714286	0.007954305931948	6.68E-06	ENSG00000073417.15	ENSG00000073417	85137806	85138032	227	0.001411706467323
-0.794564459930314	85138033-85138607	0.00012380952381	0.009021740439627	8.07E-06	ENSG00000073417.15	ENSG00000073417	85138033	85138607	575	0.001610969373721
-0.658011204481793	63338884-63338945	0.012616666666667	0.001495863915186	0.000263019867823	ENSG00000074410.14	ENSG00000074410	63338884	63338945	62	0.021184432290785
-0.669929971988796	63338879-63338883	0.020266666666667	0.001489212140552	0.000198984869899	ENSG00000074410.14	ENSG00000074410	63338879	63338883	5	0.017161737736631
-0.668823529411765	63338819-63338878	0.02024	0.001439960287913	0.000204247080746	ENSG00000074410.14	ENSG00000074410	63338819	63338878	60	0.01749366068167
-0.620135135135135	17648554-17648675	0.00247	0.074675675675676	0.000618416938893	ENSG00000074964.17	ENSG00000074964	17648554	17648675	122	0.040066424024596
-0.736396396396396	17654717-17654722	0.005306666666667	0.11508048048048	3.85E-05	ENSG00000074964.17	ENSG00000074964	17654717	17654722	6	0.005023306117806
-0.762792792792793	17655879-17655972	0.002306666666667	0.127688588588589	1.92E-05	ENSG00000074964.17	ENSG00000074964	17655879	17655972	94	0.003016818463958
-0.719009009009009	17655973-17656102	0.007546666666667	0.101953003003003	6.00E-05	ENSG00000074964.17	ENSG00000074964	17655973	17656102	130	0.006940737805288
-0.707882882882883	17656554-17656708	0.012096666666667	0.092157507507508	7.93E-05	ENSG00000074964.17	ENSG00000074964	17656554	17656708	155	0.00851396861536
-0.72518018018018	17664447-17664595	0.008696666666667	0.105556756756757	5.13E-05	ENSG00000074964.17	ENSG00000074964	17664447	17664595	149	0.00619431327931
-0.673603603603604	17687573-17687747	0.028786666666667	0.071686036036036	0.000182412331563	ENSG00000074964.17	ENSG00000074964	17687573	17687747	175	0.0160409816277
0.559144144144144	17694047-17694997	0.002576666666667	0.033624324324324	0.000308670785633	ENSG00000074964.17	ENSG00000074964	17694047	17694997	951	0.023879031324869
-0.653078787878788	103503067-103503071	0.024520952380952	0.003882927670869	0.000294798323576	ENSG00000075413.19	ENSG00000075413	103503067	103503071	5	0.023085088451244
-0.643284848484848	103503072-103503172	0.020109523809524	0.003583777040478	0.000368835857104	ENSG00000075413.19	ENSG00000075413	103503072	103503172	101	0.027258784942352
0.575884615384615	103097291-103097307	0.00067	0.01105230015083	0.000209129210957	ENSG00000076685.19	ENSG00000076685	103097291	103097307	17	0.017793548028203
0.615272727272727	21651837-21651903	0.00032	0.027714276094276	8.06E-05	ENSG00000076864.20	ENSG00000076864	21651837	21651903	67	0.008622547743521
0.601181818181818	21651821-21651836	0.00059	0.029009225589226	0.000114058407672	ENSG00000076864.20	ENSG00000076864	21651821	21651836	16	0.011172346326282
-0.741103896103896	74592605-74592643	0.02731	0.000379357484621	3.40E-05	ENSG00000077514.9	ENSG00000077514	74592605	74592643	39	0.004583332537427
-0.671440972222222	236686689-236686730	9.44E-05	0.020204141865079	0.000192004102839	ENSG00000077522.15	ENSG00000077522	236686689	236686730	42	0.016677826758903
-0.669409722222222	236686731-236686734	9.44E-05	0.021042757936508	0.000201443095327	ENSG00000077522.15	ENSG00000077522	236686731	236686734	4	0.01731101239696
0.624818181818182	100419111-100419145	0.01559	0.008957373737374	6.35E-05	ENSG00000078487.18	ENSG00000078487	100419111	100419145	35	0.007209469790059
0.692818181818182	100417066-100417183	0.01355	0.006909966329966	1.06E-05	ENSG00000078487.18	ENSG00000078487	100417066	100417183	118	0.001962633894564
-0.640757575757576	34363273-34363275	2.00E-04	0.020145571095571	0.000390585262612	ENSG00000078747.16	ENSG00000078747	34363273	34363275	3	0.028552410291421
-0.654220779220779	34363280-34363292	0.123190476190476	0.011208881118881	0.000287135941852	ENSG00000078747.16	ENSG00000078747	34363280	34363292	13	0.02262034575679
-0.660952380952381	34363293-34363294	0.130995238095238	0.008468717948718	0.000245629785135	ENSG00000078747.16	ENSG00000078747	34363293	34363294	2	0.02009241250878
-0.681515151515151	34363295-34363298	0.1303	0.007991515151515	0.000151025515544	ENSG00000078747.16	ENSG00000078747	34363295	34363298	4	0.013913686611641
-0.757965367965368	34363299-34363305	0.130114285714286	0.002011934731935	2.18E-05	ENSG00000078747.16	ENSG00000078747	34363299	34363305	7	0.003300647060271
-0.767965367965368	34363306-34363310	0.130114285714286	0.001470396270396	1.67E-05	ENSG00000078747.16	ENSG00000078747	34363306	34363310	5	0.002741260931142
-0.772878787878788	34363311-34363311	0.129833333333333	0.001150046620047	1.46E-05	ENSG00000078747.16	ENSG00000078747	34363311	34363311	1	0.002479380144512
0.525541125541126	34504404-34505597	0.063180952380952	0.001941445221445	0.000655469434996	ENSG00000078747.16	ENSG00000078747	34504404	34505597	1194	0.04196605075061
0.679891774891775	34506229-34507694	0.113261904761905	0.003877319347319	1.51E-05	ENSG00000078747.16	ENSG00000078747	34506229	34507694	1466	0.002531549996266
-0.678048552754435	178332702-178332754	0.001411111111111	0.002563694630395	0.000164094788569	ENSG00000079156.17	ENSG00000079156	178332702	178332754	53	0.014783153279124
-0.608786181139122	178373890-178374027	0.000994444444444	0.001170160945734	0.000791532581365	ENSG00000079156.17	ENSG00000079156	178373890	178374027	138	0.048403492501806
0.588181818181818	100352467-100352501	0.0005	0.155916363636364	0.000156170740161	ENSG00000079335.20	ENSG00000079335	100352467	100352501	35	0.01428983058284
0.547818181818182	100352502-100352505	0.00093	0.174816363636364	0.000399547440301	ENSG00000079335.20	ENSG00000079335	100352502	100352505	4	0.029042855595901
0.565818181818182	100352506-100352508	0.00088	0.158176363636364	0.000264592681525	ENSG00000079335.20	ENSG00000079335	100352506	100352508	3	0.021261293379894
0.703636363636364	100468095-100477245	0.00565	0.004665454545455	7.84E-06	ENSG00000079335.20	ENSG00000079335	100468095	100477245	9151	0.001576541985122
0.630727272727273	100477382-100481082	0.00082	0.003741818181818	5.47E-05	ENSG00000079335.20	ENSG00000079335	100477382	100481082	3701	0.006482313460819
0.529818181818182	100498190-100498207	0.00012	0.229536363636364	0.000596810898439	ENSG00000079335.20	ENSG00000079335	100498190	100498207	18	0.038894670403748
0.558909090909091	100498929-100499262	0.00082	0.221669090909091	0.000310341923478	ENSG00000079335.20	ENSG00000079335	100498929	100499262	334	0.023954401072529
0.678363636363636	100499263-100499453	0.03167	0.000325454545455	1.57E-05	ENSG00000079335.20	ENSG00000079335	100499263	100499453	191	0.002614184786958
0.731636363636364	100499454-100499460	0.02497	2.55E-05	3.55E-06	ENSG00000079335.20	ENSG00000079335	100499454	100499460	7	0.000890351912348
0.728545454545454	100499461-100499462	0.02603	2.73E-05	3.88E-06	ENSG00000079335.20	ENSG00000079335	100499461	100499462	2	0.00095306573535
0.678545454545454	100499463-100499465	0.03548	2.73E-05	1.56E-05	ENSG00000079335.20	ENSG00000079335	100499463	100499465	3	0.002608399167471
0.844676767676768	71453259-71453358	0.002647272727273	7.25E-06	1.09E-07	ENSG00000080493.18	ENSG00000080493	71453259	71453358	100	9.05E-05
0.849888888888889	71453359-71453494	0.0029	1.11E-06	9.22E-08	ENSG00000080493.18	ENSG00000080493	71453359	71453494	136	8.39E-05
0.542873563218391	109000491-109000673	0.000906666666667	0.135674384236453	0.000446590988701	ENSG00000080546.13	ENSG00000080546	109000491	109000673	183	0.03147251769794
0.860396825396825	30698209-30698461	0	0.000163841269841	6.51E-08	ENSG00000080603.17	ENSG00000080603	30698209	30698461	253	7.14E-05
0.949285714285714	30698462-30698761	9.89E-05	0.000112971428571	2.95E-09	ENSG00000080603.17	ENSG00000080603	30698462	30698761	300	2.88E-05
0.780476190476191	30699908-30699981	5.71E-05	0.001137371428571	8.33E-07	ENSG00000080603.17	ENSG00000080603	30699908	30699981	74	0.000316414587025
0.771507936507936	30700616-30700878	0.000107692307692	0.001841707936508	1.09E-06	ENSG00000080603.17	ENSG00000080603	30700616	30700878	263	0.000378658614246
0.760873015873016	30704064-30704309	9.95E-05	0.00221666031746	1.50E-06	ENSG00000080603.17	ENSG00000080603	30704064	30704309	246	0.00047576688664
0.906190476190476	30704310-30704315	9.51E-05	0.0021308	1.37E-08	ENSG00000080603.17	ENSG00000080603	30704310	30704315	6	4.28E-05
0.903333333333333	30707183-30707257	9.51E-05	0.002303371428571	1.51E-08	ENSG00000080603.17	ENSG00000080603	30707183	30707257	75	4.41E-05
0.733253968253968	30707258-30707368	0.000107692307692	0.002127726984127	3.38E-06	ENSG00000080603.17	ENSG00000080603	30707258	30707368	111	0.000859570967338
0.742222222222222	30707572-30707712	5.27E-05	0.002148393650794	2.61E-06	ENSG00000080603.17	ENSG00000080603	30707572	30707712	141	0.000713391786708
0.745873015873016	30709513-30709648	1.32E-05	0.00303426031746	2.34E-06	ENSG00000080603.17	ENSG00000080603	30709513	30709648	136	0.000653767262802
0.83968253968254	30709649-30709660	1.32E-05	0.002445155555556	1.29E-07	ENSG00000080603.17	ENSG00000080603	30709649	30709660	12	9.84E-05
0.891190476190476	30709661-30709735	4.01E-05	0.001849142857143	2.30E-08	ENSG00000080603.17	ENSG00000080603	30709661	30709735	75	5.24E-05
0.892380952380952	30709851-30709895	2.20E-05	0.002444342857143	2.21E-08	ENSG00000080603.17	ENSG00000080603	30709851	30709895	45	5.24E-05
0.668412698412698	30709896-30710128	1.81E-05	0.002925288888889	2.05E-05	ENSG00000080603.17	ENSG00000080603	30709896	30710128	233	0.003167276229501
0.66968253968254	30710754-30710847	1.81E-05	0.003474241269841	1.98E-05	ENSG00000080603.17	ENSG00000080603	30710754	30710847	94	0.003084825866526
0.705238095238095	30710999-30711088	1.81E-05	0.004507485714286	7.50E-06	ENSG00000080603.17	ENSG00000080603	30710999	30711088	90	0.001529141335933
0.695238095238095	30711571-30711744	1.81E-05	0.005081885714286	9.90E-06	ENSG00000080603.17	ENSG00000080603	30711571	30711744	174	0.001864010673312
0.684920634920635	30711835-30711847	1.81E-05	0.005721707936508	1.31E-05	ENSG00000080603.17	ENSG00000080603	30711835	30711847	13	0.002298410756753
0.575873015873016	30711848-30712025	1.32E-05	0.00960226031746	0.000209186317108	ENSG00000080603.17	ENSG00000080603	30711848	30712025	178	0.017793548028203
0.636666666666667	30723739-30723791	0.000101648351648	0.009984742857143	4.70E-05	ENSG00000080603.17	ENSG00000080603	30723739	30723791	53	0.005823741941432
0.615952380952381	30728966-30729231	2.64E-05	0.000538342857143	7.93E-05	ENSG00000080603.17	ENSG00000080603	30728966	30729231	266	0.00851396861536
0.606428571428571	30733280-30733449	2.69E-05	0.001313142857143	0.000100310214454	ENSG00000080603.17	ENSG00000080603	30733280	30733449	170	0.010184630720258
0.607380952380952	30733718-30733798	3.08E-05	0.001608285714286	9.80E-05	ENSG00000080603.17	ENSG00000080603	30733718	30733798	81	0.00999485526788
0.533095238095238	30737263-30737487	0.002468681318681	0.003615085714286	0.000555214375268	ENSG00000080603.17	ENSG00000080603	30737263	30737487	225	0.036867235548247
0.526111111111111	30737488-30737864	0.004073076923077	0.006899555555556	0.000647353920593	ENSG00000080603.17	ENSG00000080603	30737488	30737864	377	0.041549645850273
0.53984126984127	30738787-30738853	0.002052747252747	0.007266031746032	0.000477946565353	ENSG00000080603.17	ENSG00000080603	30738787	30738853	67	0.033063599538658
0.695	30738854-30739047	0.001547802197802	0.002645942857143	9.96E-06	ENSG00000080603.17	ENSG00000080603	30738854	30739047	194	0.001874011427668
0.787857142857143	30739048-30739340	0.000668131868132	0.002257885714286	6.64E-07	ENSG00000080603.17	ENSG00000080603	30739048	30739340	293	0.000268549512891
0.727460317460317	30739341-30739344	0.002664285714286	0.003204298412698	4.00E-06	ENSG00000080603.17	ENSG00000080603	30739341	30739344	4	0.00097456392284
0.633095238095238	30739345-30739504	0.000380769230769	0.003813942857143	5.15E-05	ENSG00000080603.17	ENSG00000080603	30739345	30739504	160	0.006208152027543
0.652142857142857	30739505-30739729	0.000114835164835	0.003685942857143	3.15E-05	ENSG00000080603.17	ENSG00000080603	30739505	30739729	225	0.004326056196345
0.727619047619048	30739730-30739733	2.64E-05	0.004258742857143	3.98E-06	ENSG00000080603.17	ENSG00000080603	30739730	30739733	4	0.000971801863764
0.538611111111111	96562548-96562692	0.00562	0.060961604361371	0.000491243132053	ENSG00000081377.17	ENSG00000081377	96562548	96562692	145	0.033779489395597
-0.612592592592593	96551796-96551800	0.00014	0.011509103496019	0.000728998768332	ENSG00000081377.17	ENSG00000081377	96551796	96551800	5	0.04559794439218
0.550252525252525	96505310-96507005	0.006605454545455	0.006592211838006	0.000378127133778	ENSG00000081377.17	ENSG00000081377	96505310	96507005	1696	0.027779548532005
0.575361952861953	96504832-96505309	0.021767272727273	0.011806533402561	0.000211716944733	ENSG00000081377.17	ENSG00000081377	96504832	96505309	478	0.017954297665102
0.57766835016835	96504446-96504831	0.028909090909091	0.020296876081689	0.000200519767258	ENSG00000081377.17	ENSG00000081377	96504446	96504831	386	0.017253774460062
0.591178451178451	96504377-96504445	0.029145454545455	0.023298096227068	0.000145331977856	ENSG00000081377.17	ENSG00000081377	96504377	96504445	69	0.013469374673845
-0.613387755102041	122886459-122886460	0.00023	0.104197534013605	0.000716528898555	ENSG00000081803.16	ENSG00000081803	122886459	122886460	2	0.045027357146115
-0.870979591836735	122318427-122319398	0.01682	0.018276020408163	8.70E-07	ENSG00000081803.16	ENSG00000081803	122318427	122319398	972	0.000327720530114
0.956923076923077	62964580-62964660	5.00E-05	0.000220712620713	2.24E-09	ENSG00000081913.14	ENSG00000081913	62964580	62964660	81	2.56E-05
-0.727865853658537	122961184-122961301	0.000392857142857	0.01127455585667	4.79E-05	ENSG00000082684.16	ENSG00000082684	122961184	122961301	118	0.005906168562198
-0.806737804878049	122961140-122961183	0.000569642857143	0.011691117133394	5.73E-06	ENSG00000082684.16	ENSG00000082684	122961140	122961183	44	0.001267435966638
-0.939764705882353	991233-991237	0	0.008383277310924	9.87E-08	ENSG00000082805.20	ENSG00000082805	991233	991237	5	8.72E-05
-0.939764705882353	991238-991262	0	0.008285658263305	9.87E-08	ENSG00000082805.20	ENSG00000082805	991238	991262	25	8.72E-05
-0.961882352941176	991263-991266	0	0.003715462184874	4.73E-08	ENSG00000082805.20	ENSG00000082805	991263	991266	4	6.51E-05
-0.970705882352941	991267-991272	0	0.002254257703081	3.51E-08	ENSG00000082805.20	ENSG00000082805	991267	991272	6	5.73E-05
-0.969176470588235	991273-991322	0	0.001510028011204	3.70E-08	ENSG00000082805.20	ENSG00000082805	991273	991322	50	5.87E-05
-0.985764705882353	1027748-1027771	0	0.000905658263305	2.10E-08	ENSG00000082805.20	ENSG00000082805	1027748	1027771	24	5.16E-05
-0.749882352941176	1491080-1491445	0.00013	0.00374593837535	2.70E-05	ENSG00000082805.20	ENSG00000082805	1491080	1491445	366	0.003866553585438
-0.727058823529412	1491446-1491567	0.00293	0.010873865546219	4.89E-05	ENSG00000082805.20	ENSG00000082805	1491446	1491567	122	0.005979174712019
-0.713764705882353	1491568-1492487	0.02942	0.010336134453782	6.84E-05	ENSG00000082805.20	ENSG00000082805	1491568	1492487	920	0.007637638752164
-0.664352941176471	1492488-1492754	0.08328	0.009812969187675	0.000226869359091	ENSG00000082805.20	ENSG00000082805	1492488	1492754	267	0.018897594546166
-0.760588235294118	1492755-1493549	0.03007	0.002662268907563	2.04E-05	ENSG00000082805.20	ENSG00000082805	1492755	1493549	795	0.003150255387928
-0.88	1493550-1494567	0.00288	0.005407619047619	6.60E-07	ENSG00000082805.20	ENSG00000082805	1493550	1494567	1018	0.000268249232712
-0.789294117647059	1494568-1494691	0.00047	0.012963781512605	9.34E-06	ENSG00000082805.20	ENSG00000082805	1494568	1494691	124	0.001789576432978
-0.878	1494692-1495924	0.02252	0.005007142857143	7.02E-07	ENSG00000082805.20	ENSG00000082805	1494692	1495924	1233	0.000279740675975
0.645311111111111	89638748-89638749	0.000828571428571	0.001573563492063	3.76E-05	ENSG00000083099.11	ENSG00000083099	89638748	89638749	2	0.004940001741158
-0.864263157894737	68350090-68350090	8.00E-05	0.055279929824561	1.07E-06	ENSG00000083896.13	ENSG00000083896	68350090	68350090	1	0.000373163351278
-0.951421052631579	68350046-68350089	2.00E-05	0.001878807017544	6.71E-08	ENSG00000083896.13	ENSG00000083896	68350046	68350089	44	7.20E-05
-0.625526315789474	68333308-68333397	0.0074	0.039259719298246	0.00054917123338	ENSG00000083896.13	ENSG00000083896	68333308	68333397	90	0.036591623473124
-0.657	68332103-68332197	0.00462	0.033486666666667	0.000269260770003	ENSG00000083896.13	ENSG00000083896	68332103	68332197	95	0.021546851363847
-0.666578947368421	68330202-68330310	0.0042	0.030332140350877	0.00021532634857	ENSG00000083896.13	ENSG00000083896	68330202	68330310	109	0.018190784039262
-0.681289473684211	68330074-68330119	0.00382	0.027478368421053	0.000151845597248	ENSG00000083896.13	ENSG00000083896	68330074	68330119	46	0.01396677504066
-0.664763157894737	68330002-68330073	0.00822	0.029321596491228	0.000224699435809	ENSG00000083896.13	ENSG00000083896	68330002	68330073	72	0.018770265514896
-0.717657894736842	68324139-68324223	0.00567	0.030891561403509	6.21E-05	ENSG00000083896.13	ENSG00000083896	68324139	68324223	85	0.007109749678171
-0.731921052631579	68322749-68322915	0.00488	0.031253807017544	4.32E-05	ENSG00000083896.13	ENSG00000083896	68322749	68322915	167	0.005420229054276
-0.822473684210526	68320123-68320205	0.00367	0.031193052631579	3.66E-06	ENSG00000083896.13	ENSG00000083896	68320123	68320205	83	0.000913193645989
-0.829394736842105	68318826-68318862	0.00658	0.030249175438597	3.00E-06	ENSG00000083896.13	ENSG00000083896	68318826	68318862	37	0.00078748333146
-0.844578947368421	68318722-68318729	0.00797	0.025140140350877	1.92E-06	ENSG00000083896.13	ENSG00000083896	68318722	68318729	8	0.000567433991858
-0.777947368421053	68318690-68318721	0.01783	0.012432210526316	1.28E-05	ENSG00000083896.13	ENSG00000083896	68318690	68318721	32	0.002257916443584
-0.773026315789474	68318519-68318581	0.0162	0.009880052631579	1.46E-05	ENSG00000083896.13	ENSG00000083896	68318519	68318581	63	0.002474908109139
-0.752605263157895	68316314-68316448	0.01857	0.007513175438596	2.52E-05	ENSG00000083896.13	ENSG00000083896	68316314	68316448	135	0.003673190052467
-0.767736842105263	68313324-68314323	0.03007	0.007682596491228	1.68E-05	ENSG00000083896.13	ENSG00000083896	68313324	68314323	1000	0.002753801680294
-0.677567010309278	40258236-40258238	0.19632	0.003270768900344	0.000165992232946	ENSG00000084073.10	ENSG00000084073	40258236	40258238	3	0.014902017741639
-0.641843137254902	31670602-31670602	8.00E-05	0.003254707823724	0.000381100194848	ENSG00000084636.18	ENSG00000084636	31670602	31670602	1	0.02796476349128
-0.661137254901961	31668802-31668855	2.00E-05	0.003617782954766	0.000244573542761	ENSG00000084636.18	ENSG00000084636	31668802	31668855	54	0.020032496327742
-0.668607843137255	31668165-31668218	8.00E-05	0.004036973403223	0.000205287986685	ENSG00000084636.18	ENSG00000084636	31668165	31668218	54	0.01754880444563
-0.670372549019608	31667582-31667628	8.00E-05	0.004508493496408	0.000196915869693	ENSG00000084636.18	ENSG00000084636	31667582	31667628	47	0.017011749495554
-0.675254901960784	31667575-31667581	2.00E-05	0.004770607649	0.000175393728488	ENSG00000084636.18	ENSG00000084636	31667575	31667581	7	0.015560899399913
-0.696803921568627	31665882-31665907	0.00017	0.003643030479519	0.00010422710245	ENSG00000084636.18	ENSG00000084636	31665882	31665907	26	0.010444553525126
-0.698627450980392	31662587-31662658	0	0.00304364201126	9.97E-05	ENSG00000084636.18	ENSG00000084636	31662587	31662658	72	0.010139035857797
-0.917470588235294	31652511-31652587	0.00038	0.003081974373908	2.03E-07	ENSG00000084636.18	ENSG00000084636	31652511	31652587	77	0.000128135346879
0.98339222614841	32179675-32179776	0	0.000145898804601	8.39E-10	ENSG00000084652.16	ENSG00000084652	32179675	32179776	102	2.49E-05
-0.987483011687959	32180065-32180313	7.69E-06	7.96E-05	1.98E-08	ENSG00000084652.16	ENSG00000084652	32180065	32180313	249	5.00E-05
-0.617385159010601	32190055-32190058	0	0.001076826303787	0.000656788824607	ENSG00000084652.16	ENSG00000084652	32190055	32190058	4	0.042041823197482
0.551352739726027	27234008-27234135	0.063498214285714	0.001091742770167	0.000368802600277	ENSG00000084774.14	ENSG00000084774	27234008	27234135	128	0.027258784942352
0.58638698630137	27234136-27234226	0.071655357142857	0.001740258751903	0.000163022266578	ENSG00000084774.14	ENSG00000084774	27234136	27234226	91	0.01472482689583
0.609469178082192	27234518-27234595	0.0746125	0.001559284627093	9.31E-05	ENSG00000084774.14	ENSG00000084774	27234518	27234595	78	0.009610897424386
0.771849315068493	27234596-27234685	0.112057142857143	0.002088546423135	1.08E-06	ENSG00000084774.14	ENSG00000084774	27234596	27234685	90	0.000376884510592
0.773304794520548	27235245-27235427	0.113869642857143	0.002341552511416	1.04E-06	ENSG00000084774.14	ENSG00000084774	27235245	27235427	183	0.000366855645025
0.776969178082192	27235536-27235632	0.115898214285714	0.002739840182648	9.26E-07	ENSG00000084774.14	ENSG00000084774	27235536	27235632	97	0.000341172069616
0.566900684931507	27235633-27235640	0.109169642857143	0.003466324200913	0.000258025547406	ENSG00000084774.14	ENSG00000084774	27235633	27235640	8	0.020836421691174
0.563253424657534	27236284-27236523	0.110164285714286	0.00329699391172	0.000280782804874	ENSG00000084774.14	ENSG00000084774	27236284	27236523	240	0.022233082470581
0.541575342465753	27236749-27236830	0.1094	0.003578386605784	0.000459772639891	ENSG00000084774.14	ENSG00000084774	27236749	27236830	82	0.032159236038949
0.539212765957447	77682305-77683451	0.002257692307692	0.000639869067103	0.000484697433759	ENSG00000085224.23	ENSG00000085224	77682305	77683451	1147	0.033418521571721
0.564238095238095	12985719-12986861	0.00063	0.002308376362593	0.000274460251086	ENSG00000085415.16	ENSG00000085415	12985719	12986861	1143	0.021878039174851
0.628238095238095	12986862-12987253	0.00092	0.012619219736087	5.82E-05	ENSG00000085415.16	ENSG00000085415	12986862	12987253	392	0.006800034500877
0.603714285714286	12987254-12987397	0.00107	0.021494664371773	0.000107214424081	ENSG00000085415.16	ENSG00000085415	12987254	12987397	144	0.010661852392327
0.628642857142857	12987472-12987531	0.00143	0.01687095524957	5.76E-05	ENSG00000085415.16	ENSG00000085415	12987472	12987531	60	0.00675133912308
-0.747010869565217	53683874-53684169	0.001133333333333	0.034686098241863	2.92E-05	ENSG00000086758.16	ENSG00000086758	53683874	53684169	296	0.004095664979678
-0.894266304347826	53680049-53680186	0.005219583333333	0.000458253148016	4.24E-07	ENSG00000086758.16	ENSG00000086758	53680049	53680186	138	0.000201463146993
-0.87883152173913	53654108-53654131	0.00863625	0.000783036350677	6.84E-07	ENSG00000086758.16	ENSG00000086758	53654108	53654131	24	0.000274099908924
-0.844184782608696	53654063-53654107	0.009878333333333	0.000826039439297	1.94E-06	ENSG00000086758.16	ENSG00000086758	53654063	53654107	45	0.000571114968713
-0.845027173913043	53648212-53648310	0.01053625	0.001076143383226	1.90E-06	ENSG00000086758.16	ENSG00000086758	53648212	53648310	99	0.000561037344526
-0.839320652173913	53647441-53647574	0.012349583333333	0.001653207412687	2.24E-06	ENSG00000086758.16	ENSG00000086758	53647441	53647574	134	0.000632315361227
-0.840597826086957	53647368-53647440	0.012491666666667	0.001679626989784	2.16E-06	ENSG00000086758.16	ENSG00000086758	53647368	53647440	73	0.000614621298081
-0.854048913043478	53645311-53645463	0.01000625	0.001486231884058	1.45E-06	ENSG00000086758.16	ENSG00000086758	53645311	53645463	153	0.000464174027219
-0.85945652173913	53634236-53634298	0.009091666666667	0.001466711214065	1.23E-06	ENSG00000086758.16	ENSG00000086758	53634236	53634298	63	0.000410892975029
-0.862717391304348	53632551-53632564	0.008265	0.001497834996436	1.12E-06	ENSG00000086758.16	ENSG00000086758	53632551	53632564	14	0.000382769459828
-0.873858695652174	53632487-53632550	0.007051666666667	0.001274031836541	7.97E-07	ENSG00000086758.16	ENSG00000086758	53632487	53632550	64	0.000306510860699
-0.88508152173913	53631567-53631614	0.004479583333333	0.001407353290568	5.64E-07	ENSG00000086758.16	ENSG00000086758	53631567	53631614	48	0.000240377776247
-0.892663043478261	53631414-53631482	0.003086666666667	0.001669918626752	4.46E-07	ENSG00000086758.16	ENSG00000086758	53631414	53631482	69	0.000208602927339
-0.903451086956522	53630935-53631034	0.001279583333333	0.001814988714659	3.18E-07	ENSG00000086758.16	ENSG00000086758	53630935	53631034	100	0.000171816777862
-0.912853260869565	53629516-53629616	0.000352916666667	0.002041455808981	2.36E-07	ENSG00000086758.16	ENSG00000086758	53629516	53629616	101	0.000141540069975
-0.914076086956522	53628752-53628902	9.33E-05	0.002167447731053	2.27E-07	ENSG00000086758.16	ENSG00000086758	53628752	53628902	151	0.00013778602329
-0.913451086956522	53628527-53628620	2.63E-05	0.002254264670943	2.31E-07	ENSG00000086758.16	ENSG00000086758	53628527	53628620	94	0.000139739651327
-0.899701086956522	53628493-53628526	4.96E-05	0.002284865763839	3.58E-07	ENSG00000086758.16	ENSG00000086758	53628493	53628526	34	0.000182217192659
-0.903342391304348	53627739-53627879	2.63E-05	0.002435539914469	3.19E-07	ENSG00000086758.16	ENSG00000086758	53627739	53627879	141	0.000172106538184
-0.901657608695652	53627410-53627515	2.63E-05	0.002801113684961	3.36E-07	ENSG00000086758.16	ENSG00000086758	53627410	53627515	106	0.000175674517951
-0.885244565217391	53625157-53625258	2.63E-05	0.003602586718936	5.61E-07	ENSG00000086758.16	ENSG00000086758	53625157	53625258	102	0.000239968331207
-0.882336956521739	53624620-53624675	2.50E-05	0.00392121644096	6.14E-07	ENSG00000086758.16	ENSG00000086758	53624620	53624675	56	0.000255318898641
-0.879864130434783	53624595-53624619	2.63E-05	0.004328379662628	6.63E-07	ENSG00000086758.16	ENSG00000086758	53624595	53624619	25	0.00026838825528
-0.876358695652174	53617340-53617446	2.67E-05	0.004883936208125	7.38E-07	ENSG00000086758.16	ENSG00000086758	53617340	53617446	107	0.000289703115424
-0.866739130434783	53616970-53617147	0.000106666666667	0.005463625564267	9.89E-07	ENSG00000086758.16	ENSG00000086758	53616970	53617147	178	0.00035588073671
-0.81625	53615770-53615835	0.000331666666667	0.011974863387978	4.38E-06	ENSG00000086758.16	ENSG00000086758	53615770	53615835	66	0.001035625024136
-0.807228260869565	53615744-53615769	0.000438333333333	0.013064338322642	5.65E-06	ENSG00000086758.16	ENSG00000086758	53615744	53615769	26	0.001254800160768
-0.818478260869565	53614534-53614745	0.000438333333333	0.010201565098598	4.10E-06	ENSG00000086758.16	ENSG00000086758	53614534	53614745	212	0.00099209936084
-0.819402173913043	53608852-53608909	0.000726666666667	0.009734066880494	4.00E-06	ENSG00000086758.16	ENSG00000086758	53608852	53608909	58	0.00097456392284
-0.812445652173913	53607523-53607699	0.000526666666667	0.010206554407223	4.88E-06	ENSG00000086758.16	ENSG00000086758	53607523	53607699	177	0.001128346420088
-0.814565217391304	53604589-53604834	0.000526666666667	0.010059099548586	4.59E-06	ENSG00000086758.16	ENSG00000086758	53604589	53604834	246	0.001076729312948
-0.776005434782609	53603368-53603501	0.00026625	0.009198420052269	1.34E-05	ENSG00000086758.16	ENSG00000086758	53603368	53603501	134	0.002332847705257
-0.81758152173913	53602591-53602658	0.00027625	0.009489320503683	4.21E-06	ENSG00000086758.16	ENSG00000086758	53602591	53602658	68	0.001009237385698
-0.75804347826087	53602564-53602590	0.000665	0.016043213946306	2.18E-05	ENSG00000086758.16	ENSG00000086758	53602564	53602590	27	0.003296562876522
-0.686521739130435	53600118-53600309	3.83E-05	0.007356756355429	0.000133869825808	ENSG00000086758.16	ENSG00000086758	53600118	53600309	192	0.012628245312539
-0.689429347826087	53595281-53595403	6.25E-06	0.007481417795201	0.000124767399302	ENSG00000086758.16	ENSG00000086758	53595281	53595403	123	0.01197604444698
-0.676847826086956	53595187-53595280	0	0.004592195295795	0.000168864539977	ENSG00000086758.16	ENSG00000086758	53595187	53595280	94	0.015120389949185
-0.695869565217391	53594499-53594621	0	0.004359895462105	0.000106640622367	ENSG00000086758.16	ENSG00000086758	53594499	53594621	123	0.010625115226805
-0.715461956521739	53593364-53593601	2.29E-05	0.004201271085769	6.56E-05	ENSG00000086758.16	ENSG00000086758	53593364	53593601	238	0.007393928881983
-0.736657608695652	53592398-53592628	2.63E-05	0.004577274887147	3.82E-05	ENSG00000086758.16	ENSG00000086758	53592398	53592628	231	0.005003318745873
-0.755815217391304	53591000-53591122	7.83E-05	0.004950629603231	2.31E-05	ENSG00000086758.16	ENSG00000086758	53591000	53591122	123	0.003430898187399
-0.77383152173913	53590404-53590499	9.96E-05	0.005768009028273	1.43E-05	ENSG00000086758.16	ENSG00000086758	53590404	53590499	96	0.002442904835581
-0.772907608695652	53589547-53589816	0.000312916666667	0.006327889641245	1.46E-05	ENSG00000086758.16	ENSG00000086758	53589547	53589816	270	0.00247880189999
-0.759592391304348	53588382-53588534	0.000639583333333	0.006628436089332	2.09E-05	ENSG00000086758.16	ENSG00000086758	53588382	53588534	153	0.003208114030262
-0.717119565217391	53586782-53586909	0.002571666666667	0.006982846281777	6.29E-05	ENSG00000086758.16	ENSG00000086758	53586782	53586909	128	0.007161017729566
-0.684836956521739	53586490-53586571	0.00422	0.00725133939178	0.000139426756044	ENSG00000086758.16	ENSG00000086758	53586490	53586571	82	0.013039267778249
-0.645461956521739	53585012-53585188	0.005942916666667	0.007477022451889	0.000351013123444	ENSG00000086758.16	ENSG00000086758	53585012	53585188	177	0.026293347686997
-0.644972826086956	53560188-53560416	0.000849583333333	0.001974708956997	0.000354945744018	ENSG00000086758.16	ENSG00000086758	53560188	53560416	229	0.026491711711417
-0.660190217391304	53559354-53559532	0.00090625	0.001697077690663	0.000250029609677	ENSG00000086758.16	ENSG00000086758	53559354	53559532	179	0.020360795005856
-0.663804347826087	53558971-53559060	0.000785	0.001661745664053	0.000229802003665	ENSG00000086758.16	ENSG00000086758	53558971	53559060	90	0.019075107771855
-0.662445652173913	53558655-53558809	0.000771666666667	0.00143872653837	0.000237219157102	ENSG00000086758.16	ENSG00000086758	53558655	53558809	155	0.01956479385657
-0.658179347826087	53557382-53557427	0.000809583333333	0.001299450582086	0.000261995372377	ENSG00000086758.16	ENSG00000086758	53557382	53557427	46	0.02111290970846
-0.653940217391304	53554633-53554920	0.000739583333333	0.001258348182466	0.000289000936334	ENSG00000086758.16	ENSG00000086758	53554633	53554920	288	0.0227325358937
-0.6275	53552638-53552893	0.001145	0.000984221311475	0.00052567976389	ENSG00000086758.16	ENSG00000086758	53552638	53552893	256	0.03540767381575
-0.614836956521739	53552311-53552441	0.001571666666667	0.000912746495605	0.000694310590929	ENSG00000086758.16	ENSG00000086758	53552311	53552441	131	0.043916140268911
-0.621875	53551314-53551412	0.001482916666667	0.000677117486339	0.000595228203212	ENSG00000086758.16	ENSG00000086758	53551314	53551412	99	0.038816055715595
-0.644972826086956	53551286-53551313	0.00085625	0.00073078819197	0.000354945744018	ENSG00000086758.16	ENSG00000086758	53551286	53551313	28	0.026491711711417
-0.611195652173913	53551266-53551285	0.002225	0.000696171893561	0.000751395191162	ENSG00000086758.16	ENSG00000086758	53551266	53551285	20	0.046534954961979
-0.64383152173913	53539657-53539812	0.00269625	0.001104347826087	0.000364282672885	ENSG00000086758.16	ENSG00000086758	53539657	53539812	156	0.027023023623433
-0.648804347826087	53538835-53539080	0.001745	0.001233330363507	0.000325211610172	ENSG00000086758.16	ENSG00000086758	53538835	53539080	246	0.024835698591108
-0.684092465753425	47277376-47277379	0.0537125	0.00170815777043	0.000141950908505	ENSG00000088727.14	ENSG00000088727	47277376	47277379	4	0.013239308037518
0.974105504587156	3584881-3586326	5.00E-05	3.00E-05	1.19E-09	ENSG00000088812.18	ENSG00000088812	3584881	3586326	1446	2.56E-05
0.8	3586327-3586441	0.001228571428571	0	4.56E-07	ENSG00000088812.18	ENSG00000088812	3586327	3586441	115	0.000210206725726
0.975068807339449	3586631-3586820	0.000221428571429	1.93E-05	1.14E-09	ENSG00000088812.18	ENSG00000088812	3586631	3586820	190	2.56E-05
0.984873853211009	3586821-3591168	0.0001125	1.57E-05	7.93E-10	ENSG00000088812.18	ENSG00000088812	3586821	3591168	4348	2.49E-05
-0.95131880733945	3615828-3615947	1.25E-05	0.000298895684676	6.74E-08	ENSG00000088812.18	ENSG00000088812	3615828	3615947	120	7.20E-05
0.864392201834862	3624511-3624572	0.000541071428571	0.000515324498811	5.70E-08	ENSG00000088812.18	ENSG00000088812	3624511	3624572	62	6.95E-05
0.863818807339449	3624573-3626004	0.0002125	0.000219266055046	5.81E-08	ENSG00000088812.18	ENSG00000088812	3624573	3626004	1432	6.95E-05
0.882396788990826	3626998-3628899	0.001283928571429	0.000238718994224	3.11E-08	ENSG00000088812.18	ENSG00000088812	3626998	3628899	1902	5.72E-05
0.885206422018349	3628900-3634310	0.000907142857143	7.90E-05	2.82E-08	ENSG00000088812.18	ENSG00000088812	3628900	3634310	5411	5.59E-05
0.875160550458716	3634311-3634389	0.000821428571429	0.000332670744139	3.97E-08	ENSG00000088812.18	ENSG00000088812	3634311	3634389	79	6.11E-05
0.865779816513762	3638828-3638935	0.000628571428571	0.00034128440367	5.44E-08	ENSG00000088812.18	ENSG00000088812	3638828	3638935	108	6.91E-05
0.860974770642202	3644154-3644268	9.82E-05	0.00051381243629	6.39E-08	ENSG00000088812.18	ENSG00000088812	3644154	3644268	115	7.14E-05
0.87348623853211	3646723-3650404	0.000485714285714	0.001296992864424	4.20E-08	ENSG00000088812.18	ENSG00000088812	3646723	3650404	3682	6.23E-05
0.725825688073395	3650405-3650502	0.006485714285714	0.003044682296976	4.19E-06	ENSG00000088812.18	ENSG00000088812	3650405	3650502	98	0.001005600699303
0.917706422018349	3650503-3651118	0.000114285714286	0.001675246347265	9.15E-09	ENSG00000088812.18	ENSG00000088812	3650503	3651118	616	3.88E-05
0.591111111111111	21355014-21355043	0.041087878787879	0.000321671826625	0.000145567565269	ENSG00000088930.8	ENSG00000088930	21355014	21355043	30	0.013483130358346
-0.682715151515151	4538325-4538404	0.000156363636364	0.06639809009009	0.000146734459961	ENSG00000089486.17	ENSG00000089486	4538325	4538404	80	0.013587145447554
-0.7628	4536440-4536768	2.00E-05	0.057431243243243	1.92E-05	ENSG00000089486.17	ENSG00000089486	4536440	4536768	329	0.003016818463958
-0.807892271662763	24730255-24730300	0.00018021978022	0.007860547649072	5.55E-06	ENSG00000090905.19	ENSG00000090905	24730255	24730300	46	0.001241248904501
-0.909102263856362	24730301-24732989	7.25E-05	0.008384062931604	2.66E-07	ENSG00000090905.19	ENSG00000090905	24730301	24732989	2689	0.000153882858307
-0.854949258391881	24734073-24734081	0.000395604395604	0.010656554374587	1.41E-06	ENSG00000090905.19	ENSG00000090905	24734073	24734081	9	0.00045372732155
-0.794348165495707	24734082-24735156	0.000364835164835	0.009559112472227	8.11E-06	ENSG00000090905.19	ENSG00000090905	24734082	24735156	1075	0.001615483203532
-0.651662763466042	24736040-24737879	4.18E-05	0.004286488920915	0.000304565393097	ENSG00000090905.19	ENSG00000090905	24736040	24737879	1840	0.023626423621055
-0.614344262295082	24815147-24815305	0.000365384615385	0.005635831381733	0.000701791430272	ENSG00000090905.19	ENSG00000090905	24815147	24815305	159	0.044308246452566
-0.60724043715847	24816816-24816956	0.000242307692308	0.007518579234973	0.00081832013987	ENSG00000090905.19	ENSG00000090905	24816816	24816956	141	0.049688013423177
-0.628196721311475	24818593-24818657	0.000230769230769	0.006377499549631	0.000517613244869	ENSG00000090905.19	ENSG00000090905	24818593	24818657	65	0.035032145944455
-0.675733801717408	24818658-24818678	0.000160989010989	0.005931820092476	0.000173406236139	ENSG00000090905.19	ENSG00000090905	24818658	24818678	21	0.015442139795445
-0.681526151444184	24818679-24818700	0.000114835164835	0.005585612202006	0.000150985650102	ENSG00000090905.19	ENSG00000090905	24818679	24818700	22	0.013913686611641
-0.741389539422326	24820139-24820142	0.000134065934066	0.005442664985288	3.38E-05	ENSG00000090905.19	ENSG00000090905	24820139	24820142	4	0.004559898510522
-0.697341920374707	24820143-24820180	0.000132417582418	0.004879661322284	0.000102860890343	ENSG00000090905.19	ENSG00000090905	24820143	24820180	38	0.010358613997954
-0.800725995316159	24820181-24820210	9.89E-05	0.004668510178346	6.79E-06	ENSG00000090905.19	ENSG00000090905	24820181	24820210	30	0.001423880440552
-0.797459016393443	24820211-24820360	0.000165384615385	0.004496667267159	7.44E-06	ENSG00000090905.19	ENSG00000090905	24820211	24820360	150	0.00152038672795
-0.702931303669009	24822077-24822147	0.000486263736264	0.003849240377109	8.96E-05	ENSG00000090905.19	ENSG00000090905	24822077	24822147	71	0.00933928609976
-0.700046838407494	24822874-24823013	0.000874725274725	0.004147811205188	9.62E-05	ENSG00000090905.19	ENSG00000090905	24822874	24823013	140	0.009852651014124
-0.76356362217018	24823432-24823638	0.001095054945055	0.004669398907104	1.88E-05	ENSG00000090905.19	ENSG00000090905	24823432	24823638	207	0.002965749833143
-0.731221701795472	24823639-24823719	0.000778571428571	0.005297195700474	4.39E-05	ENSG00000090905.19	ENSG00000090905	24823639	24823719	81	0.005500641004886
-0.792833723653396	24823720-24823939	0.00049010989011	0.002063051702396	8.46E-06	ENSG00000090905.19	ENSG00000090905	24823720	24823939	220	0.001674191744117
-0.775815768930523	24823940-24824786	0.000318681318681	0.002107536179667	1.35E-05	ENSG00000090905.19	ENSG00000090905	24823940	24824786	847	0.002340630089062
-0.789242779078845	24824787-24825493	0.000428571428571	0.002997393862968	9.35E-06	ENSG00000090905.19	ENSG00000090905	24824787	24825493	707	0.001789901379326
-0.71504293520687	24825494-24826218	0.000483516483516	0.003891899357473	6.63E-05	ENSG00000090905.19	ENSG00000090905	24825494	24826218	725	0.007458253703649
0.685333333333333	39498947-39498966	0.00167	0.001941242937853	1.30E-05	ENSG00000090932.11	ENSG00000090932	39498947	39498966	20	0.002283045446348
0.688666666666667	39498967-39498967	0.00217	0.001883615819209	1.19E-05	ENSG00000090932.11	ENSG00000090932	39498967	39498967	1	0.002129180279174
0.6125	39505452-39505653	0.00083	0.016650254237288	8.64E-05	ENSG00000090932.11	ENSG00000090932	39505452	39505653	202	0.009074556265139
0.541	39505654-39506147	0.00102	0.009109491525424	0.000465729785093	ENSG00000090932.11	ENSG00000090932	39505654	39506147	494	0.032470495742925
0.559017699115044	55904578-55905007	0.00089	0.003897392541087	0.000309568711002	ENSG00000090989.18	ENSG00000090989	55904578	55905007	430	0.02390741563021
0.929714285714286	146230654-146230656	0.001195238095238	2.97E-05	5.98E-09	ENSG00000091009.8	ENSG00000091009	146230654	146230656	3	3.42E-05
0.636247619047619	146263520-146263631	0.000328571428571	0.01533754954955	4.75E-05	ENSG00000091009.8	ENSG00000091009	146263520	146263631	112	0.005874751457128
0.612857142857143	146267649-146267768	0.000857142857143	0.012916216216216	8.56E-05	ENSG00000091009.8	ENSG00000091009	146267649	146267768	120	0.009020785582376
0.570247619047619	146269207-146269222	0.001795238095238	0.010633225225225	0.000238674758226	ENSG00000091009.8	ENSG00000091009	146269207	146269222	16	0.019663876232562
0.565219047619048	146269223-146269281	0.000461904761905	0.009211279279279	0.000268294438413	ENSG00000091009.8	ENSG00000091009	146269223	146269281	59	0.021486196540038
0.564438095238095	146269420-146269584	0.000280952380952	0.008881333333333	0.000273192466075	ENSG00000091009.8	ENSG00000091009	146269420	146269584	165	0.021793826833338
0.582438095238095	146270954-146271058	0.000714285714286	0.010232144144144	0.000179104899853	ENSG00000091009.8	ENSG00000091009	146270954	146271058	105	0.015790529053258
0.567695238095238	146271483-146271674	0.000747619047619	0.008985873873874	0.000253302895577	ENSG00000091009.8	ENSG00000091009	146271483	146271674	192	0.02053614225784
0.6264	146284622-146284732	0.000433333333333	0.007826054054054	6.10E-05	ENSG00000091009.8	ENSG00000091009	146284622	146284732	111	0.007028159417723
0.635980952380952	146285947-146289223	2.86E-05	0.008283711711712	4.78E-05	ENSG00000091009.8	ENSG00000091009	146285947	146289223	3277	0.005900797707673
0.556740412979351	76559749-76559771	0.001496666666667	0.004583154235145	0.000326165034911	ENSG00000091039.17	ENSG00000091039	76559749	76559771	23	0.02487780379448
0.555589970501475	76559713-76559748	0.002096666666667	0.002125442477876	0.000334862344894	ENSG00000091039.17	ENSG00000091039	76559713	76559748	36	0.025366068606873
-0.649006211180124	172504535-172506258	0.002780952380952	0.001513043478261	0.000323711620403	ENSG00000091409.16	ENSG00000091409	172504535	172506258	1724	0.024751697765065
-0.757892857142857	133587159-133587161	5.71E-05	0.003012037815126	2.19E-05	ENSG00000091527.16	ENSG00000091527	133587159	133587161	3	0.003303789190888
-0.739369047619048	133587162-133587216	0.000128571428571	0.002961337535014	3.56E-05	ENSG00000091527.16	ENSG00000091527	133587162	133587216	55	0.004732964177488
-0.673511904761905	133587217-133587418	0.000347619047619	0.004596463585434	0.000182809721079	ENSG00000091527.16	ENSG00000091527	133587217	133587418	202	0.016064005762806
-0.639214285714286	133587419-133587895	0.001128571428571	0.004765798319328	0.000404449966323	ENSG00000091527.16	ENSG00000091527	133587419	133587895	477	0.029312178100887
-0.636901980700863	21373338-21373430	0.010196363636364	0.002419515410207	0.000426086183752	ENSG00000092201.10	ENSG00000092201	21373338	21373430	93	0.030442507947587
-0.664936515997969	21371971-21372044	0.001967272727273	0.001825127110665	0.000223788292545	ENSG00000092201.10	ENSG00000092201	21371971	21372044	74	0.018726667273827
-0.630223463687151	21371874-21371970	0.00334	0.001780848659846	0.000494799126265	ENSG00000092201.10	ENSG00000092201	21371874	21371970	97	0.033910032616008
-0.628374807987711	116574396-116574823	0.00018380952381	0.043049039938556	0.000515569981894	ENSG00000092421.17	ENSG00000092421	116574396	116574823	428	0.03494737577095
-0.694826420890937	116445750-116446133	0.001226666666667	0.018998352961256	0.000109397422711	ENSG00000092421.17	ENSG00000092421	116445750	116446133	384	0.010833496502705
-0.674427035330261	116443555-116445749	0.001212380952381	0.015839349718382	0.000178880088521	ENSG00000092421.17	ENSG00000092421	116443555	116445749	2195	0.015779702727536
-0.655471698113207	50686772-50686797	0	0.162429100145138	0.00027895702332	ENSG00000092439.16	ENSG00000092439	50686772	50686797	26	0.022133833925741
-0.701056603773585	50662967-50663046	2.00E-05	0.086124092888244	9.39E-05	ENSG00000092439.16	ENSG00000092439	50662967	50663046	80	0.009674531993138
0.887471698113208	50632993-50633027	0.00347	0.000779100145138	2.61E-08	ENSG00000092439.16	ENSG00000092439	50632993	50633027	35	5.47E-05
0.816943396226415	50630778-50631416	0.00333	0.011470246734398	2.68E-07	ENSG00000092439.16	ENSG00000092439	50630778	50631416	639	0.000154323754646
0.759245283018868	50629408-50630777	0.00305	0.009372496371553	1.58E-06	ENSG00000092439.16	ENSG00000092439	50629408	50630777	1370	0.000490885149293
-0.772452830188679	50628149-50628249	0	0.053284252539913	1.48E-05	ENSG00000092439.16	ENSG00000092439	50628149	50628249	101	0.002497217574179
-0.765132075471698	50624217-50624300	3.00E-05	0.058417924528302	1.80E-05	ENSG00000092439.16	ENSG00000092439	50624217	50624300	84	0.002892577530661
-0.756566037735849	50624166-50624216	3.00E-05	0.06423236574746	2.27E-05	ENSG00000092439.16	ENSG00000092439	50624166	50624216	51	0.003381068308215
0.628792452830189	50619799-50620834	0.00072	0.003118359941945	5.74E-05	ENSG00000092439.16	ENSG00000092439	50619799	50620834	1036	0.006728358689679
0.55166037735849	50569887-50569968	0.00128	0.118401959361393	0.000366234030932	ENSG00000092439.16	ENSG00000092439	50569887	50569968	82	0.027129135150412
0.53622641509434	50561640-50561808	0.00125	0.12594702467344	0.000518006814283	ENSG00000092439.16	ENSG00000092439	50561640	50561808	169	0.035035788392552
0.542981132075472	50560293-50561639	0.00098	0.133863788098694	0.000445514749756	ENSG00000092439.16	ENSG00000092439	50560293	50561639	1347	0.031445074023313
-0.826216216216216	35883209-35883446	0.000233333333333	0.000697815623843	3.29E-06	ENSG00000092847.13	ENSG00000092847	35883209	35883446	238	0.000844795135458
-0.860694980694981	35888427-35888610	9.05E-05	0.001376082932247	1.19E-06	ENSG00000092847.13	ENSG00000092847	35888427	35888610	184	0.000399308622699
-0.903532818532819	35892557-35892579	2.38E-05	0.002061181044058	3.17E-07	ENSG00000092847.13	ENSG00000092847	35892557	35892579	23	0.000171674069957
0.987972972972973	35919007-35919054	0	0.000493095149944	7.06E-10	ENSG00000092847.13	ENSG00000092847	35919007	35919054	48	2.49E-05
-0.642779922779923	35920020-35920958	0.002947619047619	0.049428285820067	0.000373088545818	ENSG00000092847.13	ENSG00000092847	35920020	35920958	939	0.027513923972732
-0.671525096525097	35920959-35922792	0.002261904761905	0.05226577193632	0.000191622295966	ENSG00000092847.13	ENSG00000092847	35920959	35922792	1834	0.016656764038729
-0.678552123552124	35922793-35923325	0.006128571428571	0.056628822658275	0.000162132384677	ENSG00000092847.13	ENSG00000092847	35922793	35923325	533	0.014657582500891
-0.64019305019305	35923326-35924298	0.007347619047619	0.052890485005554	0.00039560454104	ENSG00000092847.13	ENSG00000092847	35923326	35924298	973	0.028843180870519
-0.683645833333333	48818313-48818412	1.67E-05	0.006623059210526	0.000143485778719	ENSG00000094631.21	ENSG00000094631	48818313	48818412	100	0.013343172559056
-0.815833333333333	48823213-48823254	1.67E-05	0.005896140350877	4.43E-06	ENSG00000094631.21	ENSG00000094631	48823213	48823254	42	0.001045585207917
-0.668229166666667	48823255-48823296	0.00012	0.003999989035088	0.000207127549943	ENSG00000094631.21	ENSG00000094631	48823255	48823296	42	0.017662133852192
0.840104166666667	48824948-48824956	0.00135	0.002395778508772	1.27E-07	ENSG00000094631.21	ENSG00000094631	48824948	48824956	9	9.82E-05
0.896666666666667	48824957-48824958	0.001306666666667	0.000496140350877	1.91E-08	ENSG00000094631.21	ENSG00000094631	48824957	48824958	2	4.95E-05
0.957604166666667	48824959-48824967	0.00135	4.26E-05	2.18E-09	ENSG00000094631.21	ENSG00000094631	48824959	48824967	9	2.56E-05
-0.752823529411765	172533150-172533177	0.15488	0.002343837535014	2.50E-05	ENSG00000094975.14	ENSG00000094975	172533150	172533177	28	0.003654023970587
-0.753058823529412	172533178-172533182	0.162	0.002495294117647	2.49E-05	ENSG00000094975.14	ENSG00000094975	172533178	172533182	5	0.003636527275465
-0.772235294117647	172533183-172533382	0.19602	0.000842801120448	1.49E-05	ENSG00000094975.14	ENSG00000094975	172533183	172533382	200	0.002507870188007
-0.608	172553260-172553305	0.19602	0.016605238095238	0.00080505361408	ENSG00000094975.14	ENSG00000094975	172553260	172553305	46	0.048968976872484
-0.608588235294118	172553306-172553329	0.2	0.01962893557423	0.00079491693092	ENSG00000094975.14	ENSG00000094975	172553306	172553329	24	0.048533702634872
0.696737588652482	56817117-56818716	0.000546666666667	0.002357724329325	9.50E-06	ENSG00000095015.6	ENSG00000095015	56817117	56818716	1600	0.001812679294191
0.757943262411348	56820726-56820816	0.004986666666667	0.002276595744681	1.64E-06	ENSG00000095015.6	ENSG00000095015	56820726	56820816	91	0.000502697776346
0.796312056737589	56820817-56821389	0.003906666666667	0.002708325624422	5.11E-07	ENSG00000095015.6	ENSG00000095015	56820817	56821389	573	0.000226168121123
0.864858156028369	56821390-56821529	0.003976666666667	2.22E-05	5.61E-08	ENSG00000095015.6	ENSG00000095015	56821390	56821529	140	6.95E-05
0.763297872340426	56821530-56834486	0.00271	0.002366604995375	1.40E-06	ENSG00000095015.6	ENSG00000095015	56821530	56834486	12957	0.000451758364046
0.66531914893617	56841138-56856599	4.00E-05	0.001738482886216	2.23E-05	ENSG00000095015.6	ENSG00000095015	56841138	56856599	15462	0.003348749240587
0.777588652482269	56887521-56888225	0.004706666666667	0.006194542090657	9.09E-07	ENSG00000095015.6	ENSG00000095015	56887521	56888225	705	0.00033869807401
0.838829787234043	56888358-56889319	0.00527	6.33E-05	1.32E-07	ENSG00000095015.6	ENSG00000095015	56888358	56889319	962	9.99E-05
0.822836879432624	56889365-56893530	0.002226666666667	0.00022849213691	2.22E-07	ENSG00000095015.6	ENSG00000095015	56889365	56893530	4166	0.00013555085365
-0.894568181818182	91959155-91959282	0.008987777777778	0.000887029780564	4.20E-07	ENSG00000095564.14	ENSG00000095564	91959155	91959282	128	0.000200494697833
-0.621340909090909	92008123-92008275	0.005276666666667	0.006428618077325	0.000602258966439	ENSG00000095564.14	ENSG00000095564	92008123	92008275	153	0.039200178289783
0.616761904761905	28532784-28533007	5.00E-05	0.000656721611722	7.77E-05	ENSG00000095787.24	ENSG00000095787	28532784	28533007	224	0.008384895664708
0.658539682539683	28619961-28619976	0.000761111111111	0.003586593406593	2.66E-05	ENSG00000095787.24	ENSG00000095787	28619961	28619976	16	0.003817201757129
0.644507936507936	28619977-28619979	0.000736111111111	0.004257545787546	3.84E-05	ENSG00000095787.24	ENSG00000095787	28619977	28619979	3	0.005023306117806
0.614571428571429	28619980-28620411	0.000625	0.00797826007326	8.20E-05	ENSG00000095787.24	ENSG00000095787	28619980	28620411	432	0.008732700764383
0.59831746031746	28620412-28620543	0.000511111111111	0.011032362637363	0.000122295338371	ENSG00000095787.24	ENSG00000095787	28620412	28620543	132	0.011797324493493
0.683809523809524	28620544-28620979	0.00045	0.00544880952381	1.35E-05	ENSG00000095787.24	ENSG00000095787	28620544	28620979	436	0.002343788932827
0.527795765877958	35211525-35211655	0.003101818181818	0.003438960793576	0.000623910632225	ENSG00000095794.19	ENSG00000095794	35211525	35211655	131	0.040380070428659
0.633785803237858	35211854-35211860	0.001329090909091	0.004515805384979	5.06E-05	ENSG00000095794.19	ENSG00000095794	35211854	35211860	7	0.006140551489756
-0.668019047619048	26990134-26990164	0.000361904761905	0.015507495495496	0.000208154949906	ENSG00000096872.17	ENSG00000096872	26990134	26990164	31	0.01772531357902
-0.690419047619048	26990165-26990195	0.000595238095238	0.011783495495496	0.000121804515685	ENSG00000096872.17	ENSG00000096872	26990165	26990195	31	0.011768324734323
-0.716761904761905	27009020-27009158	0.000714285714286	0.012095495495496	6.35E-05	ENSG00000096872.17	ENSG00000096872	27009020	27009158	139	0.007209469790059
-0.734666666666667	27011906-27011945	0.001066666666667	0.011836036036036	4.02E-05	ENSG00000096872.17	ENSG00000096872	27011906	27011945	40	0.00518494322908
-0.757809523809524	27011946-27011968	0.00112380952381	0.010395495495496	2.19E-05	ENSG00000096872.17	ENSG00000096872	27011946	27011968	23	0.003307888518908
-0.771390476190476	27016907-27016925	0.000890476190476	0.008320792792793	1.52E-05	ENSG00000096872.17	ENSG00000096872	27016907	27016925	19	0.002556128964064
-0.773371428571429	27016926-27017050	0.000714285714286	0.006090162162162	1.44E-05	ENSG00000096872.17	ENSG00000096872	27016926	27017050	125	0.002462673546649
-0.653695238095238	27018647-27018687	0.000714285714286	0.001147495495496	0.000290638675593	ENSG00000096872.17	ENSG00000096872	27018647	27018687	41	0.022832332278666
-0.739028571428571	27029025-27029104	0.000447619047619	0.000877945945946	3.59E-05	ENSG00000096872.17	ENSG00000096872	27029025	27029104	80	0.004762870842002
-0.698057142857143	27044742-27044795	0.00152380952381	0.004636108108108	0.000101070787667	ENSG00000096872.17	ENSG00000096872	27044742	27044795	54	0.010233439095934
-0.698514285714286	27047274-27047371	0.003428571428571	0.005531243243243	9.99E-05	ENSG00000096872.17	ENSG00000096872	27047274	27047371	98	0.010153917456895
-0.700419047619048	27048148-27048272	0.005328571428571	0.005918630630631	9.54E-05	ENSG00000096872.17	ENSG00000096872	27048148	27048272	125	0.00979189261063
0.848021978021978	114684458-114684655	0.007244444444444	0.003170651448	9.80E-08	ENSG00000099204.20	ENSG00000099204	114684458	114684655	198	8.72E-05
0.790912087912088	114684290-114684457	0.006867777777778	0.008532633112744	6.04E-07	ENSG00000099204.20	ENSG00000099204	114684290	114684457	168	0.000252340579973
0.785450549450549	114683611-114684289	0.013987777777778	0.003550801408536	7.15E-07	ENSG00000099204.20	ENSG00000099204	114683611	114684289	679	0.000283594306075
0.626362637362637	114447880-114448020	0.002293333333333	0.001371735170906	6.11E-05	ENSG00000099204.20	ENSG00000099204	114447880	114448020	141	0.007029246995204
-0.611515151515151	30983850-30984664	0.00092	0.046663257575758	0.000746217177614	ENSG00000099381.19	ENSG00000099381	30983850	30984664	815	0.046319065684147
-0.609434782608696	20985898-20986078	3.00E-05	0.012527584541063	0.000780536688004	ENSG00000099949.21	ENSG00000099949	20985898	20986078	181	0.04787552202922
0.517304347826087	20991628-20991679	0.00043	0.001789371980676	0.000783816680982	ENSG00000099949.21	ENSG00000099949	20991628	20991679	52	0.048021373458033
0.524217391304348	20991680-20991685	0.00093	0.001979951690821	0.000674683298371	ENSG00000099949.21	ENSG00000099949	20991680	20991685	6	0.042982716903593
-0.686913043478261	20998660-20998821	0.00647	0.002009903381643	0.000132609387294	ENSG00000099949.21	ENSG00000099949	20998660	20998821	162	0.012549659134155
-0.667478260869565	20998822-20998924	0.00293	0.003854299516908	0.000210821240959	ENSG00000099949.21	ENSG00000099949	20998822	20998924	103	0.017899861470341
-0.624434782608696	20998925-20998972	0.00208	0.007262028985507	0.000562579393013	ENSG00000099949.21	ENSG00000099949	20998925	20998972	48	0.0372096639019
-0.66404347826087	20998973-20999016	0.00023	0.011709420289855	0.000228519324001	ENSG00000099949.21	ENSG00000099949	20998973	20999016	44	0.018994118535449
0.54	30422745-30422864	0.025466666666667	0.008028571428571	0.000476255543803	ENSG00000100003.18	ENSG00000100003	30422745	30422864	120	0.032976112928405
0.587210084033613	30422865-30423117	0.02432380952381	0.005534397759104	0.000159845818817	ENSG00000100003.18	ENSG00000100003	30422865	30423117	253	0.014493218518201
0.553176470588235	30423118-30423334	0.0231	0.004895742296919	0.000353818181639	ENSG00000100003.18	ENSG00000100003	30423118	30423334	217	0.026437102397082
0.553747899159664	30423335-30423354	0.022514285714286	0.003822885154062	0.000349241546356	ENSG00000100003.18	ENSG00000100003	30423335	30423354	20	0.02618600587251
0.60490756302521	30423363-30423467	0.004457142857143	0.017312801120448	0.000104125652923	ENSG00000100003.18	ENSG00000100003	30423363	30423467	105	0.010444553525126
0.556285714285714	30423839-30423840	0.003961904761905	0.052097142857143	0.000329576966386	ENSG00000100003.18	ENSG00000100003	30423839	30423840	2	0.025045420727837
-0.678630952380952	37616998-37617048	0.000456666666667	0.064443344155844	0.000161827196799	ENSG00000100083.19	ENSG00000100083	37616998	37617048	51	0.014642829062525
-0.675714285714286	37617049-37617064	0.00192	0.066214025974026	0.000173486814222	ENSG00000100083.19	ENSG00000100083	37617049	37617064	16	0.015444869573706
0.596313131313131	26340545-26340632	0.153336666666667	0.026128530199959	0.00012838920184	ENSG00000100095.19	ENSG00000100095	26340545	26340632	88	0.012232600497811
0.603838383838384	26347719-26347788	0.1616	0.024895320552463	0.000106889215641	ENSG00000100095.19	ENSG00000100095	26347719	26347788	70	0.010636181758153
0.552121212121212	26351185-26351243	0.063306666666667	0.009743413729128	0.00036241764383	ENSG00000100095.19	ENSG00000100095	26351185	26351243	59	0.026914041194472
0.688888888888889	26365372-26365566	0.00024	0.003642630385488	1.18E-05	ENSG00000100095.19	ENSG00000100095	26365372	26365566	195	0.002120460083846
0.596969696969697	26373451-26373483	0.1498	0.002747866419295	0.000126362174694	ENSG00000100095.19	ENSG00000100095	26373451	26373483	33	0.012076663743077
0.711868686868687	26375575-26375577	0.000136666666667	0.005485673057102	6.23E-06	ENSG00000100095.19	ENSG00000100095	26375575	26375577	3	0.001344433357003
0.580656565656566	26375578-26375580	0.000136666666667	0.010541826427541	0.000186838690013	ENSG00000100095.19	ENSG00000100095	26375578	26375580	3	0.016323506968264
0.581060606060606	26375581-26375689	0.000136666666667	0.009003710575139	0.000185057672923	ENSG00000100095.19	ENSG00000100095	26375581	26375689	109	0.016222882414724
0.568434343434344	26377673-26377720	0.000136666666667	0.00278332302618	0.000248982698972	ENSG00000100095.19	ENSG00000100095	26377673	26377720	48	0.02030761446091
0.599141414141414	26377721-26377775	0.000136666666667	0.009376211090497	0.000119870198472	ENSG00000100095.19	ENSG00000100095	26377721	26377775	55	0.011628649677197
0.612171717171717	26380266-26380334	0.000136666666667	0.007070150484436	8.71E-05	ENSG00000100095.19	ENSG00000100095	26380266	26380334	69	0.009130037169673
0.66469696969697	26380335-26380373	0.000136666666667	0.006129499072356	2.26E-05	ENSG00000100095.19	ENSG00000100095	26380335	26380373	39	0.003379404852187
0.788131313131313	26380374-26380468	0.000136666666667	0.00249247577819	6.58E-07	ENSG00000100095.19	ENSG00000100095	26380374	26380468	95	0.000268045812215
0.865252525252525	26380469-26380471	0.00032	0.000753762110905	5.54E-08	ENSG00000100095.19	ENSG00000100095	26380469	26380471	3	6.91E-05
0.859242424242424	26380472-26380498	0.000336666666667	0.000875695732839	6.77E-08	ENSG00000100095.19	ENSG00000100095	26380472	26380498	27	7.20E-05
0.640252525252525	26380499-26381396	0.00027	0.001696619253762	4.29E-05	ENSG00000100095.19	ENSG00000100095	26380499	26381396	898	0.005400613097042
0.625491525423729	26483674-26483744	0.18398	0.00111870251315	6.24E-05	ENSG00000100099.21	ENSG00000100099	26483674	26483744	71	0.007132668165513
0.934348484848485	37844324-37844334	0.000638636363636	0.000281470805617	5.06E-09	ENSG00000100124.15	ENSG00000100124	37844324	37844334	11	3.33E-05
0.91480303030303	37844322-37844323	0.000644696969697	0.000372305986696	1.01E-08	ENSG00000100124.15	ENSG00000100124	37844322	37844323	2	4.07E-05
0.716242424242424	37844277-37844321	0.000624242424242	0.0083622172949	5.50E-06	ENSG00000100124.15	ENSG00000100124	37844277	37844321	45	0.001233565303718
0.572181818181818	37844174-37844276	0.000745454545455	0.014996430155211	0.000228121520062	ENSG00000100124.15	ENSG00000100124	37844174	37844276	103	0.018981452978921
0.784221698113208	41976934-41977049	0.000126785714286	0.016067561683599	7.42E-07	ENSG00000100167.20	ENSG00000100167	41976934	41977049	116	0.000290909293872
0.637945054945055	42599528-42599588	0.058267777777778	0.003503052503053	4.55E-05	ENSG00000100227.18	ENSG00000100227	42599528	42599588	61	0.005663352359763
0.683703296703297	42598662-42599527	0.070667777777778	0.000491233211233	1.36E-05	ENSG00000100227.18	ENSG00000100227	42598662	42599527	866	0.002347941868296
0.698	42598394-42598661	0.073373333333333	0	9.17E-06	ENSG00000100227.18	ENSG00000100227	42598394	42598661	268	0.001772343671992
0.685604395604396	42598367-42598393	0.072511111111111	0.000589352869353	1.29E-05	ENSG00000100227.18	ENSG00000100227	42598367	42598393	27	0.002271403925729
0.641516483516483	42598197-42598366	0.062151111111111	0.001705274725275	4.15E-05	ENSG00000100227.18	ENSG00000100227	42598197	42598366	170	0.00530429725479
-0.666666666666667	29388530-29388570	0.00012	0.021425225225225	0.000214882972309	ENSG00000100280.17	ENSG00000100280	29388530	29388570	41	0.018158286154399
-0.615333333333333	29367207-29367267	0.00272	0.013276576576577	0.000686848837097	ENSG00000100280.17	ENSG00000100280	29367207	29367267	61	0.043596158665874
-0.702666666666667	29359862-29359959	0.00125	0.013279279279279	9.02E-05	ENSG00000100280.17	ENSG00000100280	29359862	29359959	98	0.00938506260832
-0.718266666666667	29359824-29359861	0.00203	0.014738306306306	6.11E-05	ENSG00000100280.17	ENSG00000100280	29359824	29359861	38	0.007030012320407
-0.7384	29358726-29358971	0.01082	0.015409297297297	3.65E-05	ENSG00000100280.17	ENSG00000100280	29358726	29358971	246	0.004824360190168
-0.754533333333333	29356504-29356616	0.00593	0.015126738738739	2.39E-05	ENSG00000100280.17	ENSG00000100280	29356504	29356616	113	0.003524078873384
-0.7876	29356426-29356503	2.00E-04	0.017396864864865	9.78E-06	ENSG00000100280.17	ENSG00000100280	29356426	29356503	78	0.001850291704007
-0.679866666666667	29354739-29354871	0.02468	0.02110781981982	0.000157113189939	ENSG00000100280.17	ENSG00000100280	29354739	29354871	133	0.014333084880842
-0.650266666666667	29328571-29328845	0.15988	0.001737225225225	0.000314491006388	ENSG00000100280.17	ENSG00000100280	29328571	29328845	275	0.024206309443308
-0.7388	29328295-29328570	0.18247	0.001192324324324	3.61E-05	ENSG00000100280.17	ENSG00000100280	29328295	29328570	276	0.004786843465613
-0.7024	29328276-29328294	0.16575	0.000934702702703	9.08E-05	ENSG00000100280.17	ENSG00000100280	29328276	29328294	19	0.009426949880947
-0.780964285714286	29793577-29793586	0.013941071428571	0.004226536485098	1.17E-05	ENSG00000100325.15	ENSG00000100325	29793577	29793586	10	0.00211558301058
-0.769642857142857	29793360-29793490	0.015142857142857	0.003827929085303	1.60E-05	ENSG00000100325.15	ENSG00000100325	29793360	29793490	131	0.002653816625276
-0.786428571428571	29792517-29792535	0.011021428571429	0.00377078622816	1.01E-05	ENSG00000100325.15	ENSG00000100325	29792517	29792535	19	0.001896957639775
-0.721642857142857	29792433-29792516	0.019057142857143	0.0038497995889	5.61E-05	ENSG00000100325.15	ENSG00000100325	29792433	29792516	84	0.006609298607004
-0.635785714285714	29790469-29790548	0.0312	0.004556932168551	0.00043691353057	ENSG00000100325.15	ENSG00000100325	29790469	29790548	80	0.03100142002257
-0.620642857142857	29788642-29789184	0.030907142857143	0.005390051387461	0.000611564660591	ENSG00000100325.15	ENSG00000100325	29788642	29789184	543	0.039697296010974
-0.727368421052632	36289085-36289097	0.012966666666667	0.010274429436423	4.85E-05	ENSG00000100345.22	ENSG00000100345	36289085	36289097	13	0.005948536128908
-0.723734335839599	36288924-36288939	0.009557142857143	0.010016922838069	5.32E-05	ENSG00000100345.22	ENSG00000100345	36288924	36288939	16	0.006349656332834
-0.717080200501253	36288727-36288751	0.006214285714286	0.010104836205558	6.30E-05	ENSG00000100345.22	ENSG00000100345	36288727	36288751	25	0.007161017729566
-0.713671679197995	36288377-36288413	0.003795238095238	0.009855371836671	6.86E-05	ENSG00000100345.22	ENSG00000100345	36288377	36288413	37	0.007647209141682
0.542769230769231	40251179-40251200	0.00077	0.055071384615385	0.000447637164744	ENSG00000100354.21	ENSG00000100354	40251179	40251200	22	0.031516549637696
0.574153846153846	40261832-40262173	0.00152	0.073176615384615	0.000217813891624	ENSG00000100354.21	ENSG00000100354	40261832	40262173	342	0.018330852120826
0.689923076923077	40264688-40265002	0.00237	0.080848153846154	1.15E-05	ENSG00000100354.21	ENSG00000100354	40264688	40265002	315	0.002083776347422
0.595230769230769	40265003-40266055	0.00168	0.061447384615385	0.00013179783994	ENSG00000100354.21	ENSG00000100354	40265003	40266055	1053	0.012484314314377
-0.795769230769231	40300499-40300586	0	0.027505384615385	7.80E-06	ENSG00000100354.21	ENSG00000100354	40300499	40300586	88	0.001574053568207
-0.870307692307692	40300910-40301005	2.00E-05	0.005954461538462	8.88E-07	ENSG00000100354.21	ENSG00000100354	40300910	40301005	96	0.000333275744382
-0.877769230769231	40301150-40301333	2.00E-05	0.003721384615385	7.07E-07	ENSG00000100354.21	ENSG00000100354	40301150	40301333	184	0.000281366623863
-0.800307692307692	40308512-40308649	0.00047	0.022378461538462	6.87E-06	ENSG00000100354.21	ENSG00000100354	40308512	40308649	138	0.001431320658922
-0.857923076923077	40312505-40312651	0.00608	0.011784153846154	1.29E-06	ENSG00000100354.21	ENSG00000100354	40312505	40312651	147	0.000425749083431
-0.829538461538462	40312902-40312997	0.00827	0.016277538461539	2.98E-06	ENSG00000100354.21	ENSG00000100354	40312902	40312997	96	0.000784871025737
-0.821923076923077	40315283-40315507	0.0108	0.019024153846154	3.72E-06	ENSG00000100354.21	ENSG00000100354	40315283	40315507	225	0.000924120450873
-0.800076923076923	40315942-40316012	0.00992	0.024496153846154	6.92E-06	ENSG00000100354.21	ENSG00000100354	40315942	40316012	71	0.001437964533832
-0.764384615384615	40321090-40321229	0.01368	0.026867846153846	1.84E-05	ENSG00000100354.21	ENSG00000100354	40321090	40321229	140	0.002934640380459
-0.746153846153846	40322854-40323360	0.0075	0.031512615384615	2.98E-05	ENSG00000100354.21	ENSG00000100354	40322854	40323360	507	0.004152867954196
-0.713461538461538	40323361-40335807	0.0012	0.045959538461539	6.90E-05	ENSG00000100354.21	ENSG00000100354	40323361	40335807	12447	0.007673798271357
0.635774647887324	95106041-95106079	0.0144	0.00729046277666	4.81E-05	ENSG00000100697.15	ENSG00000100697	95106041	95106079	39	0.005918660384897
0.64131455399061	95105678-95105783	0.004586666666667	0.00856523138833	4.17E-05	ENSG00000100697.15	ENSG00000100697	95105678	95105783	106	0.005309829835113
0.667183098591549	95105071-95105246	0.00076	0.009214808853119	2.12E-05	ENSG00000100697.15	ENSG00000100697	95105071	95105246	176	0.003235617936301
0.729765258215962	95103708-95104049	0.002306666666667	0.008830261569417	3.74E-06	ENSG00000100697.15	ENSG00000100697	95103708	95104049	342	0.000928343161549
0.860070422535211	95103346-95103707	0.00187	0.006002494969819	6.58E-08	ENSG00000100697.15	ENSG00000100697	95103346	95103707	362	7.17E-05
0.893169014084507	95099780-95099935	0.00151	0.003695171026157	2.15E-08	ENSG00000100697.15	ENSG00000100697	95099780	95099935	156	5.17E-05
0.911830985915493	95096095-95096713	0.00136	0.002880885311871	1.12E-08	ENSG00000100697.15	ENSG00000100697	95096095	95096713	619	4.07E-05
0.642629107981221	95095825-95096094	0.001026666666667	0.014963782696177	4.03E-05	ENSG00000100697.15	ENSG00000100697	95095825	95096094	270	0.005196263054445
0.586619718309859	95093888-95094156	0.15456	0.022659839034205	0.000162118150463	ENSG00000100697.15	ENSG00000100697	95093888	95094156	269	0.014657582500891
0.566009389671361	95091361-95091365	0.152066666666667	0.011082736418511	0.000263421416971	ENSG00000100697.15	ENSG00000100697	95091361	95091365	5	0.021199074617166
0.542370892018779	95091323-95091360	0.155256666666667	0.027635211267606	0.0004516525134	ENSG00000100697.15	ENSG00000100697	95091323	95091360	38	0.031755893513769
0.558262910798122	95090513-95090663	0.152066666666667	0.022528209255533	0.000314979771998	ENSG00000100697.15	ENSG00000100697	95090513	95090663	151	0.024233780687369
0.631948356807512	95090503-95090512	0.155256666666667	0.022505633802817	5.30E-05	ENSG00000100697.15	ENSG00000100697	95090503	95090512	10	0.006330349263175
0.655727699530516	95090492-95090502	0.155986666666667	0.02359847082495	2.87E-05	ENSG00000100697.15	ENSG00000100697	95090492	95090502	11	0.004044479698371
0.648990610328638	95090321-95090491	0.159216666666667	0.023119879275654	3.42E-05	ENSG00000100697.15	ENSG00000100697	95090321	95090491	171	0.004598504847806
0.640962441314554	95089270-95090320	0.159216666666667	0.023286639839034	4.21E-05	ENSG00000100697.15	ENSG00000100697	95089270	95090320	1051	0.005337657389634
0.664765258215962	95089247-95089269	0.159216666666667	0.024490261569417	2.26E-05	ENSG00000100697.15	ENSG00000100697	95089247	95089269	23	0.003379404852187
0.718145539906103	95089009-95089246	0.159216666666667	0.029451710261569	5.22E-06	ENSG00000100697.15	ENSG00000100697	95089009	95089246	238	0.001188946461298
0.652183098591549	95088849-95089008	0.15643	0.028606237424547	3.15E-05	ENSG00000100697.15	ENSG00000100697	95088849	95089008	160	0.004323431277533
0.72075117370892	95088665-95088848	0.157186666666667	0.003193078470825	4.84E-06	ENSG00000100697.15	ENSG00000100697	95088665	95088848	184	0.001123136153482
0.73962441314554	95087899-95088664	0.157186666666667	0.003112555331992	2.81E-06	ENSG00000100697.15	ENSG00000100697	95087899	95088664	766	0.000750273187318
0.672863849765258	95086244-95087898	0.160706666666667	0.029792474849095	1.82E-05	ENSG00000100697.15	ENSG00000100697	95086244	95087898	1655	0.002913635410394
0.608	22987123-22987128	0.00212	0.051272	9.65E-05	ENSG00000100802.15	ENSG00000100802	22987123	22987128	6	0.009876291382783
0.756923076923077	22986902-22987122	0.00125	0.015942153846154	1.69E-06	ENSG00000100802.15	ENSG00000100802	22986902	22987122	221	0.000514217577636
0.594931818181818	32115376-32117139	0.065469642857143	0.002494410774411	0.000132754236957	ENSG00000100852.13	ENSG00000100852	32115376	32117139	1764	0.012551848187815
0.567659090909091	32117288-32118351	0.057641071428571	0.006513602693603	0.00025351597471	ENSG00000100852.13	ENSG00000100852	32117288	32118351	1064	0.020541965173407
0.586909090909091	32118471-32130499	0.064714285714286	0.000955084175084	0.00016100057698	ENSG00000100852.13	ENSG00000100852	32118471	32130499	12029	0.014585096485461
0.674	32130500-32130808	0.086057142857143	8.74E-05	1.76E-05	ENSG00000100852.13	ENSG00000100852	32130500	32130808	309	0.0028512039941
0.546477272727273	32130809-32143521	0.073198214285714	0.000446127946128	0.000411825372683	ENSG00000100852.13	ENSG00000100852	32130809	32143521	12713	0.029642803221336
0.525609195402299	102348279-102348281	0.000825	0.000946867816092	0.000654495298426	ENSG00000100865.15	ENSG00000100865	102348279	102348281	3	0.041912356135983
0.627990867579909	35003284-35003370	0.041346666666667	0.000103675011809	5.86E-05	ENSG00000100991.12	ENSG00000100991	35003284	35003370	87	0.006824911513215
-0.696912621359223	51523523-51523544	0.000226666666667	0.002689472682277	0.000103949693526	ENSG00000101096.20	ENSG00000101096	51523523	51523544	22	0.010430911737712
-0.725611650485437	51523402-51523522	0.000626666666667	0.002233181039406	5.07E-05	ENSG00000101096.20	ENSG00000101096	51523402	51523522	121	0.006153002512384
-0.721718446601942	51523298-51523401	0.001654444444444	0.002212145440701	5.60E-05	ENSG00000101096.20	ENSG00000101096	51523298	51523401	104	0.006604186430619
-0.697592233009709	51523081-51523297	0.002271111111111	0.002182067390063	0.000102231015771	ENSG00000101096.20	ENSG00000101096	51523081	51523297	217	0.010303269009925
-0.819708737864078	51386963-51388625	0.006044444444444	0.005828345707215	3.96E-06	ENSG00000101096.20	ENSG00000101096	51386963	51388625	1663	0.000969823840991
0.987454545454545	50888918-50889047	3.00E-05	0.000605252525253	7.20E-10	ENSG00000101126.18	ENSG00000101126	50888918	50889047	130	2.49E-05
0.733043478260869	36917070-36917096	0.00411	0.007216086956522	3.40E-06	ENSG00000101347.11	ENSG00000101347	36917070	36917096	27	0.000863334288629
0.778913043478261	36917050-36917069	0.00527	0.008682125603865	8.73E-07	ENSG00000101347.11	ENSG00000101347	36917050	36917069	20	0.000328625026422
-0.983745173745174	38962344-38962349	0.000128571428571	0.000201523341523	2.25E-08	ENSG00000101452.15	ENSG00000101452	38962344	38962349	6	5.24E-05
-0.971698841698842	38962350-38962359	0.000214285714286	0.000357199017199	3.40E-08	ENSG00000101452.15	ENSG00000101452	38962350	38962359	10	5.73E-05
-0.821232142857143	13726673-13726703	0.00068	0.016349927606178	3.79E-06	ENSG00000101654.18	ENSG00000101654	13726673	13726703	31	0.000937946150236
-0.618982142857143	13730627-13730755	0.17147	0.016299026705277	0.000634244046252	ENSG00000101654.18	ENSG00000101654	13730627	13730755	129	0.040886339573395
-0.636339285714286	13731476-13731821	0.13525	0.000549541505792	0.000431512398226	ENSG00000101654.18	ENSG00000101654	13731476	13731821	346	0.030738030069
-0.692357142857143	13731822-13731934	0.04247	0.000826898326898	0.000116193518008	ENSG00000101654.18	ENSG00000101654	13731822	13731934	113	0.011325243822322
-0.62412343470483	154379273-154379294	0.001939743589744	0.013948303693571	0.000566459441961	ENSG00000102119.12	ENSG00000102119	154379273	154379294	22	0.037392397974237
0.719615384615385	154380020-154380233	0.002276923076923	0.002493529411765	5.00E-06	ENSG00000102119.12	ENSG00000102119	154380020	154380233	214	0.001151269868337
0.544767441860465	154380956-154381004	0.00015	0.001902886456908	0.000427992671322	ENSG00000102119.12	ENSG00000102119	154380956	154381004	49	0.03053652692714
0.560778175313059	154381332-154381387	0.001210256410256	0.000492161422709	0.00029728427383	ENSG00000102119.12	ENSG00000102119	154381332	154381387	56	0.023210611664006
0.76397137745975	154381388-154381443	0.002135897435897	0.00513658002736	1.37E-06	ENSG00000102119.12	ENSG00000102119	154381388	154381443	56	0.000443669793455
0.773398926654741	154381444-154381520	0.001980769230769	0.005481203830369	1.03E-06	ENSG00000102119.12	ENSG00000102119	154381444	154381520	77	0.000366586174625
0.882495527728086	154381521-154381523	0.001839743589744	1.26E-05	3.10E-08	ENSG00000102119.12	ENSG00000102119	154381521	154381523	3	5.72E-05
0.886923076923077	154381524-154381574	0.001673076923077	0	2.66E-08	ENSG00000102119.12	ENSG00000102119	154381524	154381574	51	5.47E-05
0.635168831168831	77828540-77828556	0.00018	0.019534142173616	4.88E-05	ENSG00000102158.21	ENSG00000102158	77828540	77828556	17	0.005974502932347
0.641454545454545	77828061-77828066	8.00E-05	0.021896172248804	4.16E-05	ENSG00000102158.21	ENSG00000102158	77828061	77828066	6	0.00530429725479
0.631584415584416	77828049-77828060	8.00E-05	0.022161825017088	5.35E-05	ENSG00000102158.21	ENSG00000102158	77828049	77828060	12	0.006374435561536
0.533532467532468	77828045-77828048	8.00E-05	0.027781989063568	0.000549873334415	ENSG00000102158.21	ENSG00000102158	77828045	77828048	4	0.036622629488621
0.710631578947368	150898669-150898816	0.00012	0.000241536273115	6.45E-06	ENSG00000102181.21	ENSG00000102181	150898669	150898816	148	0.001377629429619
-0.787608695652174	87517409-87517801	0	0.043822790253225	9.78E-06	ENSG00000102271.14	ENSG00000102271	87517409	87517801	393	0.001850291704007
-0.786195652173913	87517802-87517813	0	0.043415038222647	1.02E-05	ENSG00000102271.14	ENSG00000102271	87517802	87517813	12	0.001906858671128
-0.689818181818182	72275053-72275083	0.00472	0.018562168473728	0.000123595327362	ENSG00000102309.15	ENSG00000102309	72275053	72275083	31	0.011890335213527
-0.746818181818182	72275084-72275150	0.00153	0.020022260216847	2.93E-05	ENSG00000102309.15	ENSG00000102309	72275084	72275150	67	0.004105934374099
-0.633818181818182	72275544-72275580	0.00048	0.013650241868224	0.000456625549796	ENSG00000102309.15	ENSG00000102309	72275544	72275580	37	0.032010972091123
-0.735090909090909	72275581-72275607	0.00092	0.021621551292744	3.98E-05	ENSG00000102309.15	ENSG00000102309	72275581	72275607	27	0.005137052001378
-0.717090909090909	72275608-72275610	0.00113	0.022250175145955	6.29E-05	ENSG00000102309.15	ENSG00000102309	72275608	72275610	3	0.007161017729566
0.668324225865209	48976673-48976917	0.079136111111111	0.007426879826582	2.05E-05	ENSG00000102531.16	ENSG00000102531	48976673	48976917	245	0.003171590342388
0.777422586520947	48976918-48988610	0.097236111111111	0.001195373255656	9.14E-07	ENSG00000102531.16	ENSG00000102531	48976918	48988610	11693	0.00033869807401
0.806247723132969	48988611-48988732	0.105477777777778	0.001838043625525	3.75E-07	ENSG00000102531.16	ENSG00000102531	48988611	48988732	122	0.000187106866663
0.863360655737705	48989860-48989998	0.10755	2.58E-05	5.90E-08	ENSG00000102531.16	ENSG00000102531	48989860	48989998	139	6.97E-05
0.885109289617486	48989999-48990506	0.1106	1.82E-05	2.83E-08	ENSG00000102531.16	ENSG00000102531	48989999	48990506	508	5.59E-05
0.878479052823315	48990507-48990520	0.111111111111111	8.33E-05	3.55E-08	ENSG00000102531.16	ENSG00000102531	48990507	48990520	14	5.75E-05
0.876302367941712	48990521-48990678	0.105994444444444	0.000196152282888	3.82E-08	ENSG00000102531.16	ENSG00000102531	48990521	48990678	158	6.00E-05
0.859590163934426	48990679-48991480	0.1089	0.001722971142122	6.69E-08	ENSG00000102531.16	ENSG00000102531	48990679	48991480	802	7.20E-05
0.80591985428051	48994572-49006151	0.101052777777778	0.000120119225037	3.79E-07	ENSG00000102531.16	ENSG00000102531	48994572	49006151	11580	0.00018813197808
0.858861566484517	49006290-49013451	0.105244444444444	0.000189439100393	6.85E-08	ENSG00000102531.16	ENSG00000102531	49006290	49013451	7162	7.21E-05
0.857313296903461	49013596-49016979	0.105477777777778	0.000139635550738	7.22E-08	ENSG00000102531.16	ENSG00000102531	49013596	49016979	3384	7.36E-05
0.853870673952641	49016980-49018898	0.107802777777778	0.000154213521203	8.09E-08	ENSG00000102531.16	ENSG00000102531	49016980	49018898	1919	7.77E-05
0.851211293260474	49019378-49020755	0.107977777777778	0.00025783091722	8.83E-08	ENSG00000102531.16	ENSG00000102531	49019378	49020755	1378	8.20E-05
0.832814207650273	49029725-49031103	0.1106	0.002909829291424	1.61E-07	ENSG00000102531.16	ENSG00000102531	49029725	49031103	1379	0.000112104200338
0.845054644808743	49031104-49039650	0.11	0.001212715079258	1.08E-07	ENSG00000102531.16	ENSG00000102531	49031104	49039650	8547	8.98E-05
0.841211293260474	49041784-49042494	0.110377777777778	0.000771880503997	1.23E-07	ENSG00000102531.16	ENSG00000102531	49041784	49042494	711	9.70E-05
0.845610200364299	49043177-49045235	0.111111111111111	0.001344533261076	1.06E-07	ENSG00000102531.16	ENSG00000102531	49043177	49045235	2059	8.89E-05
0.759499089253188	49082309-49083679	0.096594444444444	9.21E-05	1.57E-06	ENSG00000102531.16	ENSG00000102531	49082309	49083679	1371	0.000487678755209
0.744726775956284	49083680-49088793	0.106125	0.001845149708712	2.42E-06	ENSG00000102531.16	ENSG00000102531	49083680	49088793	5114	0.000671609687677
0.74816029143898	49090765-49094793	0.107361111111111	0.001911881858827	2.19E-06	ENSG00000102531.16	ENSG00000102531	49090765	49094793	4029	0.000622063325681
0.754189435336976	49094794-49104791	0.104569444444444	0.002181222056632	1.83E-06	ENSG00000102531.16	ENSG00000102531	49094794	49104791	9998	0.00054728942103
0.644872495446266	49105076-49110312	0.105061111111111	0.003815966671183	3.80E-05	ENSG00000102531.16	ENSG00000102531	49105076	49110312	5237	0.004986884429012
0.56908014571949	49110313-49110406	0.101177777777778	0.018077557241566	0.000245264544353	ENSG00000102531.16	ENSG00000102531	49110313	49110406	94	0.020078462828316
-0.648315118397086	49145778-49145935	0.085636111111111	0.001220329223682	0.00032887396677	ENSG00000102531.16	ENSG00000102531	49145778	49145935	158	0.025016578215833
-0.777622950819672	49167244-49167303	5.00E-05	0.009745542609403	1.29E-05	ENSG00000102531.16	ENSG00000102531	49167244	49167303	60	0.002270137117566
-0.794143897996357	49168613-49168751	0.000961111111111	0.004151883213657	8.16E-06	ENSG00000102531.16	ENSG00000102531	49168613	49168751	139	0.001622604211777
-0.677805100182149	49174435-49174559	2.78E-05	0.003475389513616	0.00016505151105	ENSG00000102531.16	ENSG00000102531	49174435	49174559	125	0.014842103091049
-0.796329690346084	49175367-49175541	0.000177777777778	0.003236912342501	7.68E-06	ENSG00000102531.16	ENSG00000102531	49175367	49175541	175	0.001556748841321
-0.801020036429873	49178568-49178654	6.11E-05	0.004210296707763	6.73E-06	ENSG00000102531.16	ENSG00000102531	49178568	49178654	87	0.001416334405247
-0.801766848816029	49185964-49186102	3.61E-05	0.004068987942013	6.59E-06	ENSG00000102531.16	ENSG00000102531	49185964	49186102	139	0.001402201697478
-0.801976320582878	49187122-49187190	1.94E-05	0.002526385313643	6.56E-06	ENSG00000102531.16	ENSG00000102531	49187122	49187190	69	0.001396855681997
-0.808287795992714	49188515-49188633	1.94E-05	0.002220755995123	5.49E-06	ENSG00000102531.16	ENSG00000102531	49188515	49188633	119	0.001233058669323
-0.890673952641166	49191015-49191120	0.000102777777778	0.002423682427855	4.74E-07	ENSG00000102531.16	ENSG00000102531	49191015	49191120	106	0.000215349821292
-0.886912568306011	49191209-49191384	0.000225	0.002521426635957	5.33E-07	ENSG00000102531.16	ENSG00000102531	49191209	49191384	176	0.000233238732145
-0.86132058287796	49196877-49196990	0.001869444444444	0.002234717517952	1.17E-06	ENSG00000102531.16	ENSG00000102531	49196877	49196990	114	0.000393567295528
-0.827103825136612	49197725-49197874	0.00435	0.00214434358488	3.20E-06	ENSG00000102531.16	ENSG00000102531	49197725	49197874	150	0.000828306495243
-0.755100182149362	49197982-49198209	0.012902777777778	0.001702045793253	2.36E-05	ENSG00000102531.16	ENSG00000102531	49197982	49198209	228	0.003478193439747
0.876939890710382	49209594-49209607	0.11	0.00012738111367	3.74E-08	ENSG00000102531.16	ENSG00000102531	49209594	49209607	14	5.90E-05
0.872868852459016	49209608-49209778	0.1096	0.000156164476358	4.29E-08	ENSG00000102531.16	ENSG00000102531	49209608	49209778	171	6.32E-05
-0.639666666666667	49443986-49444053	0.00012	0.030425714285714	0.000400338929851	ENSG00000102547.19	ENSG00000102547	49443986	49444053	68	0.029086719908977
-0.616222222222222	49434086-49434223	0.00038	0.018274920634921	0.000673672614077	ENSG00000102547.19	ENSG00000102547	49434086	49434223	138	0.042943443217194
-0.688944444444444	49433391-49433393	0.00057	0.016781825396825	0.000126243737698	ENSG00000102547.19	ENSG00000102547	49433391	49433393	3	0.012072803757893
-0.610166666666667	49433318-49433390	8.00E-05	0.014316428571429	0.000768299245049	ENSG00000102547.19	ENSG00000102547	49433318	49433390	73	0.047328885751445
0.782777777777778	49401496-49401525	0.0008	0.000334920634921	7.76E-07	ENSG00000102547.19	ENSG00000102547	49401496	49401525	30	0.000300470188172
0.647444444444444	49401395-49401495	0.00037	0.001873968253968	3.56E-05	ENSG00000102547.19	ENSG00000102547	49401395	49401495	101	0.004732964177488
0.5205	49401271-49401394	0.00062	0.004550714285714	0.000731476866637	ENSG00000102547.19	ENSG00000102547	49401271	49401394	124	0.045715974206896
0.697222222222222	49401133-49401270	0.00045	0.003797777777778	9.37E-06	ENSG00000102547.19	ENSG00000102547	49401133	49401270	138	0.001791870436429
-0.624777777777778	49339677-49339742	0.00087	0.002723492063492	0.000558333614059	ENSG00000102547.19	ENSG00000102547	49339677	49339742	66	0.037034613389119
-0.632777777777778	49331947-49332090	0.00235	0.003020634920635	0.00046738143517	ENSG00000102547.19	ENSG00000102547	49331947	49332090	144	0.032543759863349
-0.628055555555556	49310652-49310993	0.0042	0.002741825396825	0.000519238258603	ENSG00000102547.19	ENSG00000102547	49310652	49310993	342	0.035088392990636
-0.698883116883117	95677139-95677157	0.16902	4.28E-05	9.90E-05	ENSG00000102580.15	ENSG00000102580	95677139	95677157	19	0.010085462503236
0.740311688311688	95742634-95749474	0.14552	1.42E-05	2.76E-06	ENSG00000102580.15	ENSG00000102580	95742634	95749474	6841	0.000740515601911
0.731662337662338	95750195-95757643	0.16303	2.08E-05	3.54E-06	ENSG00000102580.15	ENSG00000102580	95750195	95757643	7449	0.000890351912348
0.711714285714286	95757797-95758230	0.14093	0.001127443609023	6.25E-06	ENSG00000102580.15	ENSG00000102580	95757797	95758230	434	0.001347469080824
0.702363636363636	95758531-95758551	0.15283	0.000915550239234	8.13E-06	ENSG00000102580.15	ENSG00000102580	95758531	95758551	21	0.001616622741672
0.692701298701299	95759394-95759749	0.15908	0.000666712235133	1.06E-05	ENSG00000102580.15	ENSG00000102580	95759394	95759749	356	0.001966595058353
0.691142857142857	95759750-95760039	0.15733	0.000507518796992	1.11E-05	ENSG00000102580.15	ENSG00000102580	95759750	95760039	290	0.002033147159197
0.705272727272727	95778160-95780050	0.16572	0.000793779904306	7.49E-06	ENSG00000102580.15	ENSG00000102580	95778160	95780050	1891	0.00152903064371
0.713662337662338	95780051-95785938	0.16928	0.000315516062884	5.92E-06	ENSG00000102580.15	ENSG00000102580	95780051	95785938	5888	0.001293499576081
0.71561038961039	95791844-95793363	0.18488	0.005506425153794	5.60E-06	ENSG00000102580.15	ENSG00000102580	95791844	95793363	1520	0.001249591087948
0.640103896103896	95793385-95794988	0.14763	0.009145146958305	4.30E-05	ENSG00000102580.15	ENSG00000102580	95793385	95794988	1604	0.005416879001839
-0.776495575221239	111153689-111153713	0.04367	0.000662895069532	1.33E-05	ENSG00000102606.19	ENSG00000102606	111153689	111153713	25	0.002310667978247
-0.739026548672566	111153714-111153721	0.03705	0.000946365360303	3.59E-05	ENSG00000102606.19	ENSG00000102606	111153714	111153721	8	0.004762870842002
-0.717522123893805	111153905-111153962	0.03065	0.001202733881163	6.23E-05	ENSG00000102606.19	ENSG00000102606	111153905	111153962	58	0.007123718711349
-0.740300884955752	111153963-111153991	0.01742	0.001317872945638	3.47E-05	ENSG00000102606.19	ENSG00000102606	111153963	111153991	29	0.004649035149845
-0.670530973451327	111205289-111205373	0.04935	0.002139001264223	0.000196180178051	ENSG00000102606.19	ENSG00000102606	111205289	111205373	85	0.016958289083884
-0.767663716814159	111209872-111210002	0.07627	0.002708707332491	1.68E-05	ENSG00000102606.19	ENSG00000102606	111209872	111210002	131	0.002754677494333
-0.655734513274336	111217679-111217800	0.09878	0.000541893173198	0.000277266636831	ENSG00000102606.19	ENSG00000102606	111217679	111217800	122	0.022027958492493
-0.65587610619469	111217801-111217865	0.10387	0.000520448798989	0.000276359916743	ENSG00000102606.19	ENSG00000102606	111217801	111217865	65	0.021995082655462
-0.71729203539823	111217866-111217880	0.05207	0.00049056573957	6.26E-05	ENSG00000102606.19	ENSG00000102606	111217866	111217880	15	0.007141963037537
-0.724088495575221	111233205-111233293	0.05543	0.000509813527181	5.27E-05	ENSG00000102606.19	ENSG00000102606	111233205	111233293	89	0.006312198494265
-0.690725663716814	111243872-111243966	0.08048	0.000663290139064	0.000120900135775	ENSG00000102606.19	ENSG00000102606	111243872	111243966	95	0.011702875908686
-0.693115044247788	111244199-111244294	0.06903	0.002870638432364	0.00011406634444	ENSG00000102606.19	ENSG00000102606	111244199	111244294	96	0.011172346326282
-0.701345132743363	111267548-111267670	0.06983	0.002401817319848	9.32E-05	ENSG00000102606.19	ENSG00000102606	111267548	111267670	123	0.00961874302038
-0.703840707964602	111273814-111273952	0.07212	0.002204867256637	8.76E-05	ENSG00000102606.19	ENSG00000102606	111273814	111273952	139	0.009168855958443
-0.706884955752212	111274731-111274790	0.08398	0.000492067003793	8.13E-05	ENSG00000102606.19	ENSG00000102606	111274731	111274790	60	0.008675052697627
-0.720938053097345	111275532-111275650	0.08197	0.00050600505689	5.71E-05	ENSG00000102606.19	ENSG00000102606	111275532	111275650	119	0.00670682198861
-0.712637168141593	111280272-111280350	0.03228	0.001261804677623	7.04E-05	ENSG00000102606.19	ENSG00000102606	111280272	111280350	79	0.0077891884489
-0.634902654867257	111288354-111288443	0.02432	0.00100907079646	0.000445660242341	ENSG00000102606.19	ENSG00000102606	111288354	111288443	90	0.031445074023313
-0.782353982300885	111303555-111303601	0.00077	0.001990945006321	1.13E-05	ENSG00000102606.19	ENSG00000102606	111303555	111303601	47	0.002065414129267
-0.916285714285714	4624826-4624841	0	0.002393299075026	2.11E-07	ENSG00000102858.13	ENSG00000102858	4624826	4624841	16	0.000130697088528
-0.902642857142857	4624842-4624845	0	0.002621022610483	3.26E-07	ENSG00000102858.13	ENSG00000102858	4624842	4624845	4	0.000173231286482
-0.920285714285714	4624846-4624867	0	0.001936608427544	1.86E-07	ENSG00000102858.13	ENSG00000102858	4624846	4624867	22	0.000120498093921
-0.924904761904762	4624868-4624960	1.67E-05	0.001670174717369	1.60E-07	ENSG00000102858.13	ENSG00000102858	4624868	4624960	93	0.000111797859334
-0.929357142857143	4624961-4625048	0	0.001577281603289	1.39E-07	ENSG00000102858.13	ENSG00000102858	4624961	4625048	88	0.000102285783128
-0.972785714285714	4650365-4650386	0	0.000584270298047	3.28E-08	ENSG00000102858.13	ENSG00000102858	4650365	4650386	22	5.73E-05
-0.9735	4650387-4650399	0	0.000545215827338	3.20E-08	ENSG00000102858.13	ENSG00000102858	4650387	4650399	13	5.73E-05
0.774095238095238	4668313-4668693	0.000346666666667	0.005020678314491	1.01E-06	ENSG00000102858.13	ENSG00000102858	4668313	4668693	381	0.000361076360944
0.772619047619048	4668888-4669120	0.000586666666667	0.002162076053443	1.06E-06	ENSG00000102858.13	ENSG00000102858	4668888	4669120	233	0.000371147323508
0.758238095238095	4669121-4669252	0.000656666666667	0.001677368961973	1.63E-06	ENSG00000102858.13	ENSG00000102858	4669121	4669252	132	0.000501891284376
-0.839285714285714	4677463-4677572	3.00E-05	0.000444809866393	2.24E-06	ENSG00000102858.13	ENSG00000102858	4677463	4677572	110	0.000632388062534
0.648234693877551	11915944-11915956	0.01588	0.000626590790162	3.49E-05	ENSG00000103342.13	ENSG00000103342	11915944	11915956	13	0.004659387025942
0.65915306122449	11915935-11915943	0.02363	0.001430232862376	2.62E-05	ENSG00000103342.13	ENSG00000103342	11915935	11915943	9	0.003777011490472
0.64219387755102	11915879-11915934	0.0307	0.001487982731554	4.08E-05	ENSG00000103342.13	ENSG00000103342	11915879	11915934	56	0.005231045752376
0.654265306122449	11915800-11915861	0.02008	0.000871847200419	2.98E-05	ENSG00000103342.13	ENSG00000103342	11915800	11915861	62	0.004149568071432
0.681040816326531	11915707-11915799	0.03263	0.001084531658817	1.46E-05	ENSG00000103342.13	ENSG00000103342	11915707	11915799	93	0.002475632554371
0.699948979591837	11915691-11915706	0.0235	0.0009092281528	8.69E-06	ENSG00000103342.13	ENSG00000103342	11915691	11915706	16	0.001706869014198
0.706826530612245	11915690-11915690	0.02237	0.00050374411303	7.17E-06	ENSG00000103342.13	ENSG00000103342	11915690	11915690	1	0.001480637177219
0.699285714285714	11915675-11915689	0.01925	0.000136923076923	8.85E-06	ENSG00000103342.13	ENSG00000103342	11915675	11915689	15	0.001729774240261
0.551408163265306	11915602-11915674	0.00923	0.000663935112507	0.000368338610346	ENSG00000103342.13	ENSG00000103342	11915602	11915674	73	0.0272350484054
0.533367346938776	11915574-11915601	0.00855	0.001769115646259	0.0005518847399	ENSG00000103342.13	ENSG00000103342	11915574	11915601	28	0.036729253500606
0.519530612244898	11915560-11915573	0.00902	0.002286875981162	0.000747000421946	ENSG00000103342.13	ENSG00000103342	11915560	11915573	14	0.046339789961028
0.728459183673469	11872682-11872683	0.02112	0.00129363422292	3.89E-06	ENSG00000103342.13	ENSG00000103342	11872682	11872683	2	0.000954201839327
0.72434693877551	11872679-11872681	0.02287	0.001303181580324	4.37E-06	ENSG00000103342.13	ENSG00000103342	11872679	11872681	3	0.001035625024136
0.742183673469388	11868128-11872678	0.02237	0.001558817373103	2.61E-06	ENSG00000103342.13	ENSG00000103342	11868128	11872678	4551	0.000713564147541
-0.67047619047619	23559532-23559676	0.156226666666667	0.006140092165899	0.000196434286698	ENSG00000103353.16	ENSG00000103353	23559532	23559676	145	0.016974885346024
0.534780952380952	51151089-51151165	0.007828571428571	0.00708154954955	0.000534884573397	ENSG00000103449.12	ENSG00000103449	51151089	51151165	77	0.035840394397558
0.582704761904762	51150838-51151088	0.020347619047619	0.006929981981982	0.000177973510099	ENSG00000103449.12	ENSG00000103449	51150838	51151088	251	0.015726636082666
0.577428571428571	51150709-51150837	0.022780952380952	0.008835135135135	0.000201657402064	ENSG00000103449.12	ENSG00000103449	51150709	51150837	129	0.017323100594648
-0.620154816513762	42472266-42472321	0.002739583333333	0.002166670189828	0.000618149991059	ENSG00000103994.18	ENSG00000103994	42472266	42472321	56	0.040066424024596
-0.624856651376147	42472236-42472265	0.00603625	0.00214245127468	0.000557361503901	ENSG00000103994.18	ENSG00000103994	42472236	42472265	30	0.036993928130439
-0.623858944954128	42466075-42466114	0.006962916666667	0.002161901238744	0.000569775102063	ENSG00000103994.18	ENSG00000103994	42466075	42466114	40	0.037551990674228
-0.687855504587156	42466053-42466074	0.004811666666667	0.002444645499514	0.00012961935275	ENSG00000103994.18	ENSG00000103994	42466053	42466074	22	0.01231747172911
0.717746559633028	42457514-42457532	0.045722916666667	0.000880573288801	5.27E-06	ENSG00000103994.18	ENSG00000103994	42457514	42457532	19	0.00119806287928
0.655280963302752	42457217-42457513	0.03013625	0.00267021519469	2.90E-05	ENSG00000103994.18	ENSG00000103994	42457217	42457513	297	0.004080992078935
0.640670871559633	42457159-42457216	0.041159583333333	0.002921887287025	4.24E-05	ENSG00000103994.18	ENSG00000103994	42457159	42457216	58	0.005362468100665
0.52161123853211	42421958-42421988	0.005949583333333	0.000808988289012	0.000714050613668	ENSG00000103994.18	ENSG00000103994	42421958	42421988	31	0.044926374242044
0.583543577981651	42421917-42421957	0.005638333333333	0.00127582124889	0.000174458315797	ENSG00000103994.18	ENSG00000103994	42421917	42421957	41	0.015500135360377
0.624122706422018	42421061-42421132	0.003609583333333	0.001831099649093	6.46E-05	ENSG00000103994.18	ENSG00000103994	42421061	42421132	72	0.00731267364743
0.644696100917431	42417869-42417951	0.004639583333333	0.001857500105695	3.82E-05	ENSG00000103994.18	ENSG00000103994	42417869	42417951	83	0.005003332320672
0.642436926605505	42417805-42417868	0.005529583333333	0.002030399949266	4.05E-05	ENSG00000103994.18	ENSG00000103994	42417805	42417868	64	0.005204841137059
0.619082568807339	42415740-42417360	0.004906666666667	0.002647080708578	7.33E-05	ENSG00000103994.18	ENSG00000103994	42415740	42417360	1621	0.008019371230658
0.536834862385321	42415295-42415739	0.008013333333333	0.006100995645373	0.000511051910985	ENSG00000103994.18	ENSG00000103994	42415295	42415739	445	0.034732444089124
-0.614416666666667	44565854-44565965	0	0.098994614845938	0.000700687401031	ENSG00000104133.16	ENSG00000104133	44565854	44565965	112	0.044247572669402
-0.61025	44564553-44564698	0	0.097521785714286	0.000766917225843	ENSG00000104133.16	ENSG00000104133	44564553	44564698	146	0.047281409822656
-0.61	44564547-44564552	0	0.096435294117647	0.000771070222669	ENSG00000104133.16	ENSG00000104133	44564547	44564552	6	0.047461780840874
-0.656603174603175	115408496-115412548	0.001061904761905	0.048090101010101	0.00027174758934	ENSG00000104447.13	ENSG00000104447	115408496	115412548	4053	0.021695561377775
-0.649255319148936	100158035-100158118	0.00023	0.013603237742831	0.000321869495009	ENSG00000104450.13	ENSG00000104450	100158035	100158118	84	0.024632151614643
-0.649255319148936	100165814-100165973	0.00159	0.021351063829787	0.000321869495009	ENSG00000104450.13	ENSG00000104450	100165814	100165973	160	0.024632151614643
-0.694432624113475	100177816-100177941	0.000896666666667	0.016998704902868	0.000110455516095	ENSG00000104450.13	ENSG00000104450	100177816	100177941	126	0.010899898306976
-0.618792756539235	1894393-1894572	2.86E-05	0.019705110663984	0.000636879499228	ENSG00000104728.16	ENSG00000104728	1894393	1894572	180	0.041004966318014
-0.627484909456741	1898433-1898435	0.007547619047619	0.016298511066398	0.000525855768845	ENSG00000104728.16	ENSG00000104728	1898433	1898435	3	0.03541181884728
-0.665130784708249	1898436-1898525	0.003261904761905	0.016442132796781	0.000222771367746	ENSG00000104728.16	ENSG00000104728	1898436	1898525	90	0.01866681661816
-0.715754527162978	1903281-1903451	0.000147619047619	0.017009094567404	6.51E-05	ENSG00000104728.16	ENSG00000104728	1903281	1903451	171	0.007352732681229
-0.718591549295775	1909295-1909470	0	0.018535130784708	6.06E-05	ENSG00000104728.16	ENSG00000104728	1909295	1909470	176	0.006995997689707
-0.698028169014084	1922964-1923079	0	0.018370342052314	0.00010114273004	ENSG00000104728.16	ENSG00000104728	1922964	1923079	116	0.010233439095934
0.787806841046278	1923196-1923467	0.000195238095238	0.001231710261569	6.65E-07	ENSG00000104728.16	ENSG00000104728	1923196	1923467	272	0.000268614216716
0.73827027027027	45351594-45351594	0.00407	0.001424924924925	2.93E-06	ENSG00000104884.17	ENSG00000104884	45351594	45351594	1	0.000773738810063
0.76027027027027	45351468-45351593	0.0027	0.001213813813814	1.53E-06	ENSG00000104884.17	ENSG00000104884	45351468	45351593	126	0.00048193258166
0.817027027027027	45351031-45351467	0.00195	0.001265915915916	2.67E-07	ENSG00000104884.17	ENSG00000104884	45351031	45351467	437	0.00015427570128
0.860432432432433	45350890-45351030	0.00197	0.000807807807808	6.51E-08	ENSG00000104884.17	ENSG00000104884	45350890	45351030	141	7.14E-05
0.893081081081081	45350413-45350889	0.00132	0.001193243243243	2.16E-08	ENSG00000104884.17	ENSG00000104884	45350413	45350889	477	5.17E-05
0.886486486486486	45349847-45350412	0.0009	0.006506756756757	2.70E-08	ENSG00000104884.17	ENSG00000104884	45349847	45350412	566	5.50E-05
-0.665647058823529	36032724-36032871	0.000151111111111	0.003681294813784	0.000220089906157	ENSG00000105270.15	ENSG00000105270	36032724	36032871	148	0.018477159812224
-0.614941176470588	36032192-36032334	0.002937777777778	0.016364552732336	0.000692737690317	ENSG00000105270.15	ENSG00000105270	36032192	36032334	143	0.043879911609866
-0.648	36027132-36027271	0.003276666666667	0.022301360946746	0.000331253332087	ENSG00000105270.15	ENSG00000105270	36027132	36027271	140	0.025129602338016
-0.670529411764706	36026952-36027045	0.003751111111111	0.026316759484859	0.000196187417593	ENSG00000105270.15	ENSG00000105270	36026952	36027045	94	0.016958289083884
-0.671823529411765	36026586-36026747	0.003804444444444	0.026591329620606	0.000190273575091	ENSG00000105270.15	ENSG00000105270	36026586	36026747	162	0.016567457031123
-0.686058823529412	36026226-36026265	0.005556666666667	0.025918635572572	0.000135375507546	ENSG00000105270.15	ENSG00000105270	36026226	36026265	40	0.012729659351783
0.563815789473684	107567148-107567186	0.0154	0.040487912280702	0.000277155350852	ENSG00000105865.11	ENSG00000105865	107567148	107567186	39	0.022024773252419
0.56640350877193	107571145-107571266	0.005226666666667	0.042933263157895	0.000261022516339	ENSG00000105865.11	ENSG00000105865	107571145	107571266	122	0.021056451574867
0.691228070175439	107573822-107573855	0.148106666666667	0.00357950877193	1.11E-05	ENSG00000105865.11	ENSG00000105865	107573822	107573855	34	0.002029600992997
0.69109649122807	107573856-107573883	0.109506666666667	0.004438929824561	1.11E-05	ENSG00000105865.11	ENSG00000105865	107573856	107573883	28	0.002033324147298
0.753571428571429	135211527-135211534	5.71E-05	0.00616126984127	1.87E-06	ENSG00000105875.15	ENSG00000105875	135211527	135211534	8	0.000555249119343
-0.812621359223301	139109355-139109719	0	0.016031296402056	4.85E-06	ENSG00000105939.14	ENSG00000105939	139109355	139109719	365	0.001124401320018
-0.686490384615385	157416016-157416255	0	0.009111777684876	0.000133971309443	ENSG00000105993.15	ENSG00000105993	157416016	157416255	240	0.012628326665791
-0.633653846153846	157416256-157416319	0	0.007660014864363	0.000458308978712	ENSG00000105993.15	ENSG00000105993	157416256	157416319	64	0.032070847208376
-0.646888736263736	157416320-157416360	1.43E-05	0.007710681438127	0.000339773340242	ENSG00000105993.15	ENSG00000105993	157416320	157416360	41	0.025618893292057
-0.717019230769231	157416361-157416404	0	0.009396869193608	6.31E-05	ENSG00000105993.15	ENSG00000105993	157416361	157416404	44	0.007169393618189
-0.722692307692308	157416405-157416475	0	0.009601412114456	5.46E-05	ENSG00000105993.15	ENSG00000105993	157416405	157416475	71	0.006480032666479
-0.754375	157416476-157417433	0	0.008930042270531	2.40E-05	ENSG00000105993.15	ENSG00000105993	157416476	157417433	958	0.003532152805804
-0.654050420168067	2558979-2559020	1.78E-05	0.015144438114229	0.000288267029963	ENSG00000106012.18	ENSG00000106012	2558979	2559020	42	0.022687810306206
-0.720176470588235	2559052-2559056	0.002432222222222	0.008708773678963	5.82E-05	ENSG00000106012.18	ENSG00000106012	2559052	2559056	5	0.006800034500877
-0.831210084033613	2559057-2559078	0.002293333333333	0.003576014812705	2.84E-06	ENSG00000106012.18	ENSG00000106012	2559057	2559078	22	0.000756657874381
-0.858344537815126	2559079-2559137	0.00169	0.001642244694488	1.27E-06	ENSG00000106012.18	ENSG00000106012	2559079	2559137	59	0.000421220181415
-0.857445378151261	2559138-2559148	0.001693333333333	0.001521079618288	1.31E-06	ENSG00000106012.18	ENSG00000106012	2559138	2559148	11	0.00042980029183
-0.848403361344538	2559149-2559217	0.001888888888889	0.001283022361487	1.71E-06	ENSG00000106012.18	ENSG00000106012	2559149	2559217	69	0.000518555820576
-0.884201680672269	2567116-2567163	0.001622222222222	0.002877111522575	5.80E-07	ENSG00000106012.18	ENSG00000106012	2567116	2567163	48	0.000244649538269
-0.871647058823529	2568954-2568999	0.001826666666667	0.001689332003988	8.52E-07	ENSG00000106012.18	ENSG00000106012	2568954	2568999	46	0.000322300759218
-0.798436974789916	2571526-2571654	0.003537777777778	0.001035536248398	7.24E-06	ENSG00000106012.18	ENSG00000106012	2571526	2571654	129	0.001491938668785
-0.869042016806723	2572192-2572195	0.003648888888889	0.001542159236576	9.23E-07	ENSG00000106012.18	ENSG00000106012	2572192	2572195	4	0.000340162089266
-0.825495798319328	2572196-2572205	0.005582222222222	0.001189574134739	3.35E-06	ENSG00000106012.18	ENSG00000106012	2572196	2572205	10	0.000856168847356
-0.804529411764706	2572206-2572326	0.005921111111111	0.000962013958126	6.10E-06	ENSG00000106012.18	ENSG00000106012	2572206	2572326	121	0.001326933941406
-0.721974789915966	2573418-2573488	0.007561111111111	0.000824668850591	5.56E-05	ENSG00000106012.18	ENSG00000106012	2573418	2573488	71	0.006571406532859
-0.628310924369748	2578242-2578355	0.007676666666667	0.000806266913545	0.000516302079096	ENSG00000106012.18	ENSG00000106012	2578242	2578355	114	0.03498167082822
0.806327731092437	2580110-2580250	0.004356666666667	8.02E-06	3.74E-07	ENSG00000106012.18	ENSG00000106012	2580110	2580250	141	0.000186939000525
-0.701089837997054	51316768-51316809	0.009261904761905	0.002024054982818	9.38E-05	ENSG00000106078.19	ENSG00000106078	51316768	51316809	42	0.009672895858331
-0.64960235640648	51316765-51316767	0.015514285714286	0.002207259450172	0.000319319544918	ENSG00000106078.19	ENSG00000106078	51316765	51316767	3	0.024500491638451
-0.623917525773196	51316764-51316764	0.0189	0.002165743127148	0.000569039174896	ENSG00000106078.19	ENSG00000106078	51316764	51316764	1	0.03752165328638
-0.628910162002945	51316593-51316763	0.015961904761905	0.002030304982818	0.000509472821281	ENSG00000106078.19	ENSG00000106078	51316593	51316763	171	0.034655578018579
0.688939617083947	51316379-51316471	0.103590476190476	0.002821993127148	1.18E-05	ENSG00000106078.19	ENSG00000106078	51316379	51316471	93	0.002119485178016
-0.612724594992636	51173461-51184101	0.142395238095238	0.014656593642612	0.000726914826236	ENSG00000106078.19	ENSG00000106078	51173461	51184101	10641	0.045519951014986
0.612219387755102	30026663-30026702	0.003669642857143	0.001848129251701	8.70E-05	ENSG00000106080.11	ENSG00000106080	30026663	30026702	40	0.009125452006764
0.519354166666667	6104884-6104949	0.06632	0.001319199561404	0.000749858684819	ENSG00000106346.11	ENSG00000106346	6104884	6104949	66	0.046470509192265
0.577404946474714	32487040-32487062	0.000954761904762	0.001602752674352	0.000201769818653	ENSG00000106355.10	ENSG00000106355	32487040	32487062	23	0.017323568778163
0.704208194905869	32487035-32487039	0.001449047619048	0.001321496565851	7.72E-06	ENSG00000106355.10	ENSG00000106355	32487035	32487039	5	0.001560730914706
0.709959394610557	32487029-32487034	0.001371428571429	0.001184533611814	6.57E-06	ENSG00000106355.10	ENSG00000106355	32487029	32487034	6	0.001399068135476
0.62859726836471	32486805-32487028	0.001152857142857	0.000775387931612	5.77E-05	ENSG00000106355.10	ENSG00000106355	32486805	32487028	224	0.006752672761205
-0.606980769230769	8060233-8060248	0.007091025641026	0.002172205882353	0.000822901828377	ENSG00000106415.13	ENSG00000106415	8060233	8060248	16	0.049907439136997
0.575545023696682	67330263-67330268	0.00385	0.001861963439404	0.000210807147278	ENSG00000106610.15	ENSG00000106610	67330263	67330268	6	0.017899861470341
0.543571428571429	44208199-44208406	0.051995238095238	5.64E-05	0.000439651730052	ENSG00000106636.9	ENSG00000106636	44208199	44208406	208	0.03114570577493
0.652714285714286	44208407-44208580	0.051728571428571	0.000342494873548	3.10E-05	ENSG00000106636.9	ENSG00000106636	44208407	44208580	174	0.004284776343602
0.713142857142857	44208581-44208794	0.105090476190476	0.001137990430622	6.01E-06	ENSG00000106636.9	ENSG00000106636	44208581	44208794	214	0.001308895664714
0.659285714285714	44208795-44210089	0.090457142857143	0.001046582365003	2.61E-05	ENSG00000106636.9	ENSG00000106636	44208795	44210089	1295	0.003767338472847
0.601523809523809	44210090-44210841	0.076757142857143	0.00052616997038	0.000113110690215	ENSG00000106636.9	ENSG00000106636	44210090	44210841	752	0.011101713765609
0.553428571428571	44210842-44210931	0.067766666666667	0.000212112098428	0.000351792206549	ENSG00000106636.9	ENSG00000106636	44210842	44210931	90	0.026342403764461
0.572190476190476	44212539-44212595	0.098890476190476	0.000275151515152	0.000228075281049	ENSG00000106636.9	ENSG00000106636	44212539	44212595	57	0.018981452978921
0.569809523809524	44212596-44212613	0.10002380952381	0.000275151515152	0.000241127863273	ENSG00000106636.9	ENSG00000106636	44212596	44212613	18	0.019806934669476
0.583666666666667	44212614-44212672	0.106947619047619	0.000212670312144	0.000173948020207	ENSG00000106636.9	ENSG00000106636	44212614	44212672	59	0.015468123949209
0.606	44212673-44212889	0.115947619047619	0.00020962406015	0.000101371712221	ENSG00000106636.9	ENSG00000106636	44212673	44212889	217	0.010238642221035
0.611952380952381	44212890-44213114	0.130947619047619	0.000513394850763	8.75E-05	ENSG00000106636.9	ENSG00000106636	44212890	44213114	225	0.009164222113262
0.613238095238095	44213115-44213167	0.133357142857143	0.004368411938938	8.48E-05	ENSG00000106636.9	ENSG00000106636	44213115	44213167	53	0.008965915663138
0.584285714285714	44213168-44213174	0.139657142857143	0.005999453178401	0.000171402814065	ENSG00000106636.9	ENSG00000106636	44213168	44213174	7	0.015298962197353
0.563666666666667	44213175-44213254	0.123595238095238	0.003153203463203	0.000278112943617	ENSG00000106636.9	ENSG00000106636	44213175	44213254	80	0.022083852390941
0.526047619047619	44213255-44213450	0.13822380952381	0.007042882205514	0.000648253279985	ENSG00000106636.9	ENSG00000106636	44213255	44213450	196	0.041598739725334
0.523619047619048	44214163-44214166	0.1277	0.014841385281385	0.000683538898856	ENSG00000106636.9	ENSG00000106636	44214163	44214166	4	0.043412788951669
-0.612669616519174	76850661-76850665	1.67E-05	0.008362278761062	0.00072778210645	ENSG00000106772.18	ENSG00000106772	76850661	76850665	5	0.045549471807418
-0.610353982300885	76850463-76850660	0	0.007780230720607	0.000765195996212	ENSG00000106772.18	ENSG00000106772	76850463	76850660	198	0.047192185506126
-0.634690265486726	76846515-76846598	0	0.009305483565107	0.000447788205078	ENSG00000106772.18	ENSG00000106772	76846515	76846598	84	0.031520010432802
-0.697610619469027	76826580-76826732	0	0.010580847029077	0.000102184892794	ENSG00000106772.18	ENSG00000106772	76826580	76826732	153	0.010303269009925
-0.726637168141593	76823632-76823726	0	0.011115376106195	4.94E-05	ENSG00000106772.18	ENSG00000106772	76823632	76823726	95	0.006024839308732
0.530029498525074	76652483-76652549	0.000346666666667	0.005727876106195	0.000594043449282	ENSG00000106772.18	ENSG00000106772	76652483	76652549	67	0.038779667805554
0.544867256637168	76644910-76644912	0.00036	0.003866276864728	0.000427032816874	ENSG00000106772.18	ENSG00000106772	76644910	76644912	3	0.030482103005294
0.566033834586466	79706747-79706765	0.001414285714286	0.01171050877193	0.000263272027908	ENSG00000106829.20	ENSG00000106829	79706747	79706765	19	0.021199074617166
0.645232919254658	676890-677009	0.0021	0.00388873447205	3.77E-05	ENSG00000107104.20	ENSG00000107104	676890	677009	120	0.004946875635919
0.652395186335404	710804-711016	0.00158625	0.00700825310559	3.13E-05	ENSG00000107104.20	ENSG00000107104	710804	711016	213	0.004311034024061
0.738695652173913	711017-711172	0.00212	0.004592663043478	2.89E-06	ENSG00000107104.20	ENSG00000107104	711017	711172	156	0.000766852886906
0.643571428571429	711173-711295	0.001253333333333	0.007069821428571	3.93E-05	ENSG00000107104.20	ENSG00000107104	711173	711295	123	0.005099121700181
0.709646739130435	711296-713057	0.000809583333333	0.003796576086957	6.63E-06	ENSG00000107104.20	ENSG00000107104	711296	713057	1762	0.001405602848619
0.705656055900621	713058-713140	0.000872916666667	0.003895155279503	7.41E-06	ENSG00000107104.20	ENSG00000107104	713058	713140	83	0.001516745938891
0.713858695652174	713141-713198	0.001225	0.005369402173913	5.89E-06	ENSG00000107104.20	ENSG00000107104	713141	713198	58	0.001288551706337
0.690310559006211	713199-713361	0.00128	0.004295527950311	1.13E-05	ENSG00000107104.20	ENSG00000107104	713199	713361	163	0.002067103941874
0.647123447204969	713362-713464	0.001289583333333	0.002874937888199	3.59E-05	ENSG00000107104.20	ENSG00000107104	713362	713464	103	0.004762870842002
0.515606060606061	132296887-132297054	0.001896666666667	0.088824947145877	0.000813026510025	ENSG00000107290.14	ENSG00000107290	132296887	132297054	168	0.049405374052303
0.596363636363636	132295872-132296028	0.0018	0.132688794926004	0.000128232195132	ENSG00000107290.14	ENSG00000107290	132295872	132296028	157	0.012222666878081
0.597727272727273	132288550-132288651	0.00112	0.115924947145877	0.000124060787075	ENSG00000107290.14	ENSG00000107290	132288550	132288651	102	0.011919313495124
0.588106060606061	132288236-132288351	0.000826666666667	0.116620877378436	0.000156454370637	ENSG00000107290.14	ENSG00000107290	132288236	132288351	116	0.014303091851797
0.788712121212121	132283219-132283263	0.001506666666667	0.018207346723044	6.47E-07	ENSG00000107290.14	ENSG00000107290	132283219	132283263	45	0.00026574418284
0.800227272727273	132282858-132282902	0.00175	0.014323202959831	4.53E-07	ENSG00000107290.14	ENSG00000107290	132282858	132282902	45	0.000209412838541
0.61	132282627-132282769	0.00207	0.154937209302326	9.19E-05	ENSG00000107290.14	ENSG00000107290	132282627	132282769	143	0.009511201138659
0.614469696969697	132281467-132281574	0.000266666666667	0.142382399577167	8.22E-05	ENSG00000107290.14	ENSG00000107290	132281467	132281574	108	0.008748777800766
0.590454545454545	132278110-132278257	0.00044	0.132385835095137	0.000147883464822	ENSG00000107290.14	ENSG00000107290	132278110	132278257	148	0.013681254778171
0.576818181818182	132278070-132278109	0.00044	0.126501268498943	0.000204580831665	ENSG00000107290.14	ENSG00000107290	132278070	132278109	40	0.017498024210401
0.579318181818182	132277060-132277152	0.00044	0.12679254756871	0.000192854068741	ENSG00000107290.14	ENSG00000107290	132277060	132277152	93	0.016726238247835
0.577727272727273	132275383-132275420	0.00044	0.12667843551797	0.000200241132404	ENSG00000107290.14	ENSG00000107290	132275383	132275420	38	0.017236449128315
0.78469696969697	132274923-132275255	0.002546666666667	0.007258562367865	7.32E-07	ENSG00000107290.14	ENSG00000107290	132274923	132275255	333	0.000288375371997
0.891439393939394	132274859-132274922	0.002376666666667	0.003737156448203	2.28E-08	ENSG00000107290.14	ENSG00000107290	132274859	132274922	64	5.24E-05
0.610530303030303	132274677-132274858	0.002346666666667	0.171112632135307	9.07E-05	ENSG00000107290.14	ENSG00000107290	132274677	132274858	182	0.009415797107635
0.587789115646258	33918024-33918129	0.103506666666667	0.000403881758889	0.000157646253293	ENSG00000107341.5	ENSG00000107341	33918024	33918129	106	0.014361128031881
-0.709375	119042639-119042643	0.000198214285714	0.005818178571429	7.64E-05	ENSG00000107581.13	ENSG00000107581	119042639	119042643	5	0.008270532624552
-0.756079545454545	119042531-119042638	0.0001125	0.004848827922078	2.30E-05	ENSG00000107581.13	ENSG00000107581	119042531	119042638	108	0.003413017969721
-0.813579545454545	119042471-119042530	1.25E-05	0.003716256493506	4.72E-06	ENSG00000107581.13	ENSG00000107581	119042471	119042530	60	0.001101905362858
-0.760909090909091	119042341-119042470	0.000764285714286	0.004291168831169	2.02E-05	ENSG00000107581.13	ENSG00000107581	119042341	119042470	130	0.003134366950614
-0.703011363636364	119042288-119042340	0.001964285714286	0.004296308441558	8.95E-05	ENSG00000107581.13	ENSG00000107581	119042288	119042340	53	0.009324242813882
-0.803181818181818	119042276-119042287	0.00065	0.003322961038961	6.34E-06	ENSG00000107581.13	ENSG00000107581	119042276	119042287	12	0.001361561462494
-0.688295454545455	119042221-119042275	0.0003125	0.002859220779221	0.000128245433196	ENSG00000107581.13	ENSG00000107581	119042221	119042275	55	0.012222666878081
-0.639034090909091	119042216-119042220	0.000626785714286	0.004453347402597	0.000406098452457	ENSG00000107581.13	ENSG00000107581	119042216	119042220	5	0.029360377154178
-0.621022727272727	119042186-119042215	0.001878571428571	0.004126948051948	0.000606484165911	ENSG00000107581.13	ENSG00000107581	119042186	119042215	30	0.039450290258849
-0.720511363636364	119042168-119042185	0.003592857142857	0.00183887987013	5.77E-05	ENSG00000107581.13	ENSG00000107581	119042168	119042185	18	0.006752672761205
0.533201754385965	84470372-84470458	0.001706666666667	0.00218798245614	0.000553908775829	ENSG00000107771.17	ENSG00000107771	84470372	84470458	87	0.036796337200584
0.560438596491228	84477575-84477664	0.003746666666667	0.002700842105263	0.000299617694746	ENSG00000107771.17	ENSG00000107771	84477575	84477664	90	0.023365648538604
0.820745614035088	84499875-84499959	0.005536666666667	0.001477807017544	2.37E-07	ENSG00000107771.17	ENSG00000107771	84499875	84499959	85	0.000141553549645
0.556184210526316	84513449-84513661	0.00535	0.004213245614035	0.000330343168714	ENSG00000107771.17	ENSG00000107771	84513449	84513661	213	0.025085160709959
0.69140350877193	84513662-84513696	0.005976666666667	0.003858596491228	1.10E-05	ENSG00000107771.17	ENSG00000107771	84513662	84513696	35	0.002023051094521
0.680526315789474	84513697-84513702	0.0064	0.004037052631579	1.48E-05	ENSG00000107771.17	ENSG00000107771	84513697	84513702	6	0.002497217574179
0.669649122807018	84513703-84513870	0.006576666666667	0.003720912280702	1.98E-05	ENSG00000107771.17	ENSG00000107771	84513703	84513870	168	0.003086027942565
0.71530701754386	84513871-84514405	0.005746666666667	0.001658719298246	5.65E-06	ENSG00000107771.17	ENSG00000107771	84513871	84514405	535	0.001254800160768
0.850877192982456	84514406-84518517	0.004296666666667	0.000786035087719	8.93E-08	ENSG00000107771.17	ENSG00000107771	84514406	84518517	4112	8.27E-05
0.595833333333333	91842832-91844918	0.000907142857143	0.005858666666667	0.000129889828629	ENSG00000107854.6	ENSG00000107854	91842832	91844918	2087	0.012337579589677
0.535147058823529	91845550-91845751	0.001192857142857	0.001686352941176	0.000530561982992	ENSG00000107854.6	ENSG00000107854	91845550	91845751	202	0.035597015491296
-0.722297297297297	44206595-44207115	8.57E-05	0.011185061088486	5.52E-05	ENSG00000108312.15	ENSG00000108312	44206595	44207115	521	0.006525822717427
-0.94025641025641	40140318-40140536	0	0.004145623342175	9.71E-08	ENSG00000108349.17	ENSG00000108349	40140318	40140536	219	8.68E-05
-0.841965811965812	40162002-40162023	1.94E-05	0.002391791924551	2.07E-06	ENSG00000108349.17	ENSG00000108349	40162002	40162023	22	0.000597331055343
-0.84965811965812	40162024-40162121	2.78E-05	0.002402755673445	1.65E-06	ENSG00000108349.17	ENSG00000108349	40162024	40162121	98	0.000505014736155
-0.935299145299145	40162122-40162153	0	0.002375125257884	1.14E-07	ENSG00000108349.17	ENSG00000108349	40162122	40162153	32	9.18E-05
-0.945726495726496	40162725-40162779	0	0.002324683171235	8.11E-08	ENSG00000108349.17	ENSG00000108349	40162725	40162779	55	7.77E-05
-0.871965811965812	40162780-40162901	2.78E-05	0.002299837901562	8.44E-07	ENSG00000108349.17	ENSG00000108349	40162780	40162901	122	0.000319966320413
-0.88025641025641	40163481-40163602	1.11E-05	0.00228547008547	6.55E-07	ENSG00000108349.17	ENSG00000108349	40163481	40163602	122	0.000267547325562
-0.940854700854701	40163603-40163885	0	0.002154435602711	9.52E-08	ENSG00000108349.17	ENSG00000108349	40163603	40163885	283	8.59E-05
-0.895299145299145	40163886-40163911	1.94E-05	0.002090450928382	4.10E-07	ENSG00000108349.17	ENSG00000108349	40163886	40163911	26	0.000197179527791
-0.907094017094017	40163912-40164166	0	0.002110447981138	2.83E-07	ENSG00000108349.17	ENSG00000108349	40163912	40164166	255	0.000159538924839
-0.916495726495727	40166797-40166857	1.11E-05	0.002126790450928	2.10E-07	ENSG00000108349.17	ENSG00000108349	40166797	40166857	61	0.000130604789379
-0.918205128205128	40166858-40166861	1.00E-04	0.002352785145889	1.99E-07	ENSG00000108349.17	ENSG00000108349	40166858	40166861	4	0.000126180160001
-0.976923076923077	40167498-40167612	1.11E-05	0.000427998821102	2.85E-08	ENSG00000108349.17	ENSG00000108349	40167498	40167612	115	5.59E-05
-0.916324786324786	40167850-40167908	0.005769444444444	0.000719230769231	2.11E-07	ENSG00000108349.17	ENSG00000108349	40167850	40167908	59	0.000130697088528
-0.717521367521368	40170447-40170451	0	0.007955010315355	6.23E-05	ENSG00000108349.17	ENSG00000108349	40170447	40170451	5	0.007123718711349
-0.751709401709402	40170452-40170454	1.00E-04	0.004449351606248	2.58E-05	ENSG00000108349.17	ENSG00000108349	40170452	40170454	3	0.003727900372456
-0.7385	58517856-58517905	0.00025	0.002591392405063	3.64E-05	ENSG00000108389.10	ENSG00000108389	58517856	58517905	50	0.00481643476237
-0.655375	58517852-58517855	0.001228571428571	0.002616313291139	0.000279581397302	ENSG00000108389.10	ENSG00000108389	58517852	58517855	4	0.022172001681058
-0.654625	58510984-58511428	0.003457142857143	0.006912515822785	0.000284468759377	ENSG00000108389.10	ENSG00000108389	58510984	58511428	445	0.022449504318001
-0.68	58504779-58504974	2.14E-05	0.005360759493671	0.000156612346984	ENSG00000108389.10	ENSG00000108389	58504779	58504974	196	0.014309077181685
-0.68925	58492842-58492952	0.000107142857143	0.004318417721519	0.000125311535537	ENSG00000108389.10	ENSG00000108389	58492842	58492952	111	0.012013364890904
-0.800625	58489537-58491480	0.001078571428571	0.001421756329114	6.81E-06	ENSG00000108389.10	ENSG00000108389	58489537	58491480	1944	0.001425334858071
-0.70475	59106741-59106826	0.002726785714286	0.016006060606061	8.57E-05	ENSG00000108395.14	ENSG00000108395	59106741	59106826	86	0.009025700242706
-0.71985	59106716-59106740	0.009298214285714	0.00822201010101	5.87E-05	ENSG00000108395.14	ENSG00000108395	59106716	59106740	25	0.006835636101148
-0.7238	59106712-59106715	0.010307142857143	0.008007383838384	5.31E-05	ENSG00000108395.14	ENSG00000108395	59106712	59106715	4	0.006341509032879
-0.66455	59106665-59106711	0.022426785714286	0.00755894949495	0.000225824533846	ENSG00000108395.14	ENSG00000108395	59106665	59106711	47	0.018841001277757
-0.63345	58998202-58998986	0.041969642857143	0.001972636363636	0.000460405194009	ENSG00000108395.14	ENSG00000108395	58998202	58998986	785	0.032176626416115
-0.699035714285714	47949268-47949287	0.00698	0.077370616883117	9.87E-05	ENSG00000108439.11	ENSG00000108439	47949268	47949287	20	0.010057621899001
0.523541666666667	75666428-75666571	0.022376666666667	0.031602822580645	0.000684692009056	ENSG00000108469.15	ENSG00000108469	75666428	75666571	144	0.043477099358291
0.556666666666667	75665051-75665091	0.010186666666667	0.029993548387097	0.000326716151277	ENSG00000108469.15	ENSG00000108469	75665051	75665091	41	0.02490142125052
0.577395833333333	75662961-75662997	0.006706666666667	0.029521673387097	0.000201813198207	ENSG00000108469.15	ENSG00000108469	75662961	75662997	37	0.017323568778163
0.551979166666667	75662479-75662960	0.004226666666667	0.028161189516129	0.000363590005469	ENSG00000108469.15	ENSG00000108469	75662479	75662960	482	0.026987136667914
0.558958333333333	75661606-75661708	0.000736666666667	0.004489919354839	0.000309991128969	ENSG00000108469.15	ENSG00000108469	75661606	75661708	103	0.023933295633783
0.542291666666667	75660989-75661066	0.000346666666667	0.004154435483871	0.000452455120577	ENSG00000108469.15	ENSG00000108469	75660989	75661066	78	0.031790649746163
0.633417431192661	42119054-42119244	0.000364285714286	0.001436187563711	5.11E-05	ENSG00000108773.11	ENSG00000108773	42119054	42119244	191	0.006176663596927
0.517297297297297	28676998-28677015	0.0024	4.74E-05	0.000783935907327	ENSG00000109111.15	ENSG00000109111	28676998	28677015	18	0.048021373458033
-0.790675675675676	28695352-28695509	0	0.019417345427619	8.99E-06	ENSG00000109111.15	ENSG00000109111	28695352	28695509	158	0.001750626055564
-0.732432432432432	28695510-28695547	0	0.017078933728249	4.26E-05	ENSG00000109111.15	ENSG00000109111	28695510	28695547	38	0.005375609755192
-0.819594594594595	28696844-28696883	0	0.020239559422436	3.98E-06	ENSG00000109111.15	ENSG00000109111	28696844	28696883	40	0.000971468650331
-0.825405405405405	28696884-28697082	0	0.027058052573121	3.36E-06	ENSG00000109111.15	ENSG00000109111	28696884	28697082	199	0.00085699386538
-0.861621621621622	28697620-28697733	0	0.03098911514254	1.15E-06	ENSG00000109111.15	ENSG00000109111	28697620	28697733	114	0.000391724174543
-0.864459459459459	28697906-28697911	0	0.032564772306553	1.06E-06	ENSG00000109111.15	ENSG00000109111	28697906	28697911	6	0.000371796661846
-0.659135135135135	28697912-28698030	0.00043	0.023129433543132	0.000256242493754	ENSG00000109111.15	ENSG00000109111	28697912	28698030	119	0.020735735109235
-0.702918918918919	28699781-28699788	0.00108	0.032091965938541	8.97E-05	ENSG00000109111.15	ENSG00000109111	28699781	28699788	8	0.00933928609976
-0.660054054054054	28699789-28699893	0.00083	0.015402517586079	0.000250823395632	ENSG00000109111.15	ENSG00000109111	28699789	28699893	105	0.020398588489255
-0.664837837837838	28700173-28700250	0.00107	0.016280877452795	0.000224306503518	ENSG00000109111.15	ENSG00000109111	28700173	28700250	78	0.018749744870958
-0.668027027027027	28700346-28700464	0.00123	0.016528711588301	0.000208115846446	ENSG00000109111.15	ENSG00000109111	28700346	28700464	119	0.01772531357902
-0.831486486486486	28700465-28700512	0.00025	0.029566253239541	2.82E-06	ENSG00000109111.15	ENSG00000109111	28700465	28700512	48	0.00075124326111
-0.846621621621622	28700941-28701128	0.00315	0.032014457608293	1.81E-06	ENSG00000109111.15	ENSG00000109111	28700941	28701128	188	0.000541396268257
-0.824405405405405	28701439-28701539	0.00343	0.030349148463532	3.46E-06	ENSG00000109111.15	ENSG00000109111	28701439	28701539	101	0.00087275616977
-0.647135135135135	24541873-24541899	0.003293333333333	0.014142726204465	0.000337866708237	ENSG00000109606.13	ENSG00000109606	24541873	24541899	27	0.025518669936647
-0.640351351351351	24540912-24540948	0.003778888888889	0.019976098707403	0.000394191015789	ENSG00000109606.13	ENSG00000109606	24540912	24540948	37	0.028761626837402
-0.643027027027027	24540840-24540911	0.001711111111111	0.012325569917744	0.000371001638975	ENSG00000109606.13	ENSG00000109606	24540840	24540911	72	0.027379602348099
-0.642486486486487	24540108-24540299	0.00136	0.011319653349001	0.000375580999919	ENSG00000109606.13	ENSG00000109606	24540108	24540299	192	0.027651592484724
-0.623513513513513	25160450-25160463	0	0.089356756756757	0.000574132670117	ENSG00000109618.13	ENSG00000109618	25160450	25160463	14	0.037774803833118
-0.677837837837838	25160438-25160449	0	0.072150750750751	0.000164922553559	ENSG00000109618.13	ENSG00000109618	25160438	25160449	12	0.014840439413742
-0.751459459459459	25160432-25160437	0.00012	0.046994144144144	2.59E-05	ENSG00000109618.13	ENSG00000109618	25160432	25160437	6	0.003746306753422
-0.607930402930403	153334814-153334886	0.011080952380952	0.013174908424908	0.000806260839212	ENSG00000109654.16	ENSG00000109654	153334814	153334886	73	0.049032767993649
-0.648901098901099	153335192-153336358	0.003095238095238	0.006601798201798	0.000324491870259	ENSG00000109654.16	ENSG00000109654	153335192	153336358	1167	0.024786852329538
-0.648901098901099	153336359-153337962	0.000861904761905	0.050817382617383	0.000324491870259	ENSG00000109654.16	ENSG00000109654	153336359	153337962	1604	0.024786852329538
-0.63532967032967	153337963-153338583	0.004895238095238	0.057920629370629	0.000441410441197	ENSG00000109654.16	ENSG00000109654	153337963	153338583	621	0.031227391390629
-0.626318681318681	153338584-153339301	0.00682380952381	0.05913981018981	0.000539625122574	ENSG00000109654.16	ENSG00000109654	153338584	153339301	718	0.036087692535704
0.673478260869565	26860841-26860884	0	0.001442181540809	1.79E-05	ENSG00000109689.19	ENSG00000109689	26860841	26860884	44	0.002877907403201
0.757962732919255	26860885-26861015	0.000514285714286	0.001604012204424	1.64E-06	ENSG00000109689.19	ENSG00000109689	26860885	26861015	131	0.000502697776346
0.735304347826087	26861016-26861093	0.001366666666667	0.002737406559878	3.19E-06	ENSG00000109689.19	ENSG00000109689	26861016	26861093	78	0.000826997332306
0.619093167701863	26861094-26861331	0.000514285714286	0.004269900839054	7.33E-05	ENSG00000109689.19	ENSG00000109689	26861094	26861331	238	0.008019371230658
0.600832298136646	26861332-26861369	0.000514285714286	0.004479054157132	0.00011503472388	ENSG00000109689.19	ENSG00000109689	26861332	26861369	38	0.011226445548207
0.866521739130435	27007983-27008006	0.001466666666667	0.000684286803966	5.31E-08	ENSG00000109689.19	ENSG00000109689	27007983	27008006	24	6.90E-05
0.528472049689441	27008428-27008528	0.000747619047619	0.001950831426392	0.000614723758424	ENSG00000109689.19	ENSG00000109689	27008428	27008528	101	0.039860538723254
0.535925465838509	27008764-27009002	0.000890476190476	0.00253534706331	0.000521479352722	ENSG00000109689.19	ENSG00000109689	27008764	27009002	239	0.035204831745488
0.547403726708074	27017711-27017834	0.000890476190476	0.003206071700992	0.000403305362937	ENSG00000109689.19	ENSG00000109689	27017711	27017834	124	0.029240442210097
0.574012422360248	27017835-27017984	0.000890476190476	0.006167307398932	0.000218538295794	ENSG00000109689.19	ENSG00000109689	27017835	27017984	150	0.018376819357563
0.537664596273292	27022519-27022523	0.000890476190476	0.007278672768879	0.000501707794452	ENSG00000109689.19	ENSG00000109689	27022519	27022523	5	0.034232759933477
0.56023602484472	27022841-27023849	0.000528571428571	0.004988146453089	0.000301017825628	ENSG00000109689.19	ENSG00000109689	27022841	27023849	1009	0.023445287170997
0.536260869565217	27023850-27023947	0.000366666666667	0.00274817696415	0.000517610635236	ENSG00000109689.19	ENSG00000109689	27023850	27023947	98	0.035032145944455
0.877925465838509	27023948-27023966	0.000390476190476	0.001094996186117	3.62E-08	ENSG00000109689.19	ENSG00000109689	27023948	27023966	19	5.83E-05
0.912596273291925	27023967-27024187	0.00022380952381	0.000463966437834	1.09E-08	ENSG00000109689.19	ENSG00000109689	27023967	27024187	221	4.07E-05
-0.608074626865672	116785143-116785146	0.02782	0.000316535742341	0.000803761006255	ENSG00000109917.11	ENSG00000109917	116785143	116785146	4	0.048899966069024
-0.657925373134328	116779772-116779837	0.04472	0.00030751318595	0.000263544284044	ENSG00000109917.11	ENSG00000109917	116779772	116779837	66	0.021199074617166
-0.634791044776119	116777720-116779059	0.04472	0.0003482717989	0.000446777301906	ENSG00000109917.11	ENSG00000109917	116777720	116779059	1340	0.031477500975077
-0.844842767295597	47767287-47767341	2.65E-05	0.000353042564607	1.91E-06	ENSG00000109920.13	ENSG00000109920	47767287	47767341	55	0.000563564984064
-0.60690251572327	47751143-47751171	0.00039696969697	0.0002316976661	0.00082428722538	ENSG00000109920.13	ENSG00000109920	47751143	47751171	29	0.049952290257957
-0.65188679245283	47751026-47751036	0.000402272727273	0.000269290440848	0.000303000229364	ENSG00000109920.13	ENSG00000109920	47751026	47751036	11	0.02355723439645
-0.655094339622641	47750996-47751025	0.000363636363636	0.000240275418045	0.00028140102923	ENSG00000109920.13	ENSG00000109920	47750996	47751025	30	0.022261845829689
-0.651761006289308	47750959-47750995	0.000551515151515	0.000241223285344	0.00030387809633	ENSG00000109920.13	ENSG00000109920	47750959	47750995	37	0.023602699259182
-0.622783018867924	47750916-47750958	0.000565909090909	0.000227881606009	0.000583450147921	ENSG00000109920.13	ENSG00000109920	47750916	47750958	43	0.03825765969942
-0.675518867924528	47746391-47746394	0.000711363636364	0.000276151301082	0.000174295603287	ENSG00000109920.13	ENSG00000109920	47746391	47746394	4	0.015493849530833
-0.663915094339623	47746200-47746390	0.000747727272727	0.000306992756863	0.000229207129015	ENSG00000109920.13	ENSG00000109920	47746200	47746390	191	0.019030835393147
-0.66877358490566	47746056-47746199	0.000711363636364	0.000418749441116	0.000204487671817	ENSG00000109920.13	ENSG00000109920	47746056	47746199	144	0.0174948929976
-0.678223270440252	47744144-47744163	0.000681060606061	0.003425646069928	0.000163411399749	ENSG00000109920.13	ENSG00000109920	47744144	47744163	20	0.014741107777973
-0.67248427672956	47744016-47744143	0.000515151515152	0.003442877582044	0.000187319109773	ENSG00000109920.13	ENSG00000109920	47744016	47744143	128	0.016351850631996
-0.660880503144654	47743953-47744015	0.000299242424242	0.003027011982473	0.000246041599436	ENSG00000109920.13	ENSG00000109920	47743953	47744015	63	0.020118707522629
-0.872	59576805-59576832	0.00667	0.026048648648649	8.43E-07	ENSG00000110048.12	ENSG00000110048	59576805	59576832	28	0.000319966320413
-0.866894736842105	59574398-59576719	0.00503	0.026113015647226	9.85E-07	ENSG00000110048.12	ENSG00000110048	59574398	59576719	2322	0.000355861137962
0.889108554996405	126278127-126278131	0.013514102564103	3.18E-05	2.47E-08	ENSG00000110074.11	ENSG00000110074	126278127	126278131	5	5.35E-05
0.635290909090909	68558566-68558641	0.001089090909091	0.00303311409396	4.87E-05	ENSG00000110075.15	ENSG00000110075	68558566	68558641	76	0.005962155970199
0.642551515151515	68558642-68558679	0.001356363636364	0.003722277404922	4.04E-05	ENSG00000110075.15	ENSG00000110075	68558642	68558679	38	0.005196263054445
0.534236363636364	68564303-68564407	0.001125454545455	0.006496953020134	0.0005413752353	ENSG00000110075.15	ENSG00000110075	68564303	68564407	105	0.03617345378916
0.65889696969697	68564408-68564423	0.002625454545455	0.004844545861298	2.64E-05	ENSG00000110075.15	ENSG00000110075	68564408	68564423	16	0.003792937310631
0.658169696969697	68564424-68564432	0.002625454545455	0.003457163310962	2.69E-05	ENSG00000110075.15	ENSG00000110075	68564424	68564432	9	0.003851001116696
0.667854545454545	68567014-68567166	0.000907272727273	0.001043865771812	2.08E-05	ENSG00000110075.15	ENSG00000110075	68567014	68567166	153	0.003196378103796
0.635018181818182	68569748-68569897	0.002376363636364	0.000933315436242	4.90E-05	ENSG00000110075.15	ENSG00000110075	68569748	68569897	150	0.005990425917837
0.622969696969697	68571040-68571098	0.002225454545455	0.000935123042506	6.65E-05	ENSG00000110075.15	ENSG00000110075	68571040	68571098	59	0.007475848360992
0.579387878787879	68571099-68571104	0.002707272727273	0.001007914988814	0.000192536374989	ENSG00000110075.15	ENSG00000110075	68571099	68571104	6	0.01670336741024
0.587924528301887	90206748-90206810	0.01055	0.001368984725966	0.000157135987469	ENSG00000110172.12	ENSG00000110172	90206748	90206810	63	0.014333084880842
-0.613409090909091	102349878-102349973	0.004989090909091	0.000867647058824	0.000716197053301	ENSG00000110330.9	ENSG00000110330	102349878	102349973	96	0.045015647621168
-0.650386363636364	102349974-102349974	0.006885454545455	0.000857415966387	0.000313628289922	ENSG00000110330.9	ENSG00000110330	102349974	102349974	1	0.024153828613403
-0.782276612276612	118359600-118359643	2.91E-05	0.012306734453286	1.13E-05	ENSG00000110344.10	ENSG00000110344	118359600	118359643	44	0.002067103941874
-0.626239316239316	118399163-118399207	0.00196	0.029794356027115	0.000540574268259	ENSG00000110344.10	ENSG00000110344	118399163	118399207	45	0.036143354025101
-0.60934693877551	47289391-47289493	0.08192	0.008340731292517	0.000782017577969	ENSG00000110514.19	ENSG00000110514	47289391	47289493	103	0.047925841922758
-0.622204081632653	47289867-47289921	0.08192	0.009314540816327	0.000590934296737	ENSG00000110514.19	ENSG00000110514	47289867	47289921	55	0.038621897394295
-0.634897959183673	47289922-47290053	0.0845	0.011354676870748	0.000445707186931	ENSG00000110514.19	ENSG00000110514	47289922	47290053	132	0.031445074023313
-0.646979591836735	47290149-47290299	0.08712	0.014859353741497	0.000339069132197	ENSG00000110514.19	ENSG00000110514	47290149	47290299	151	0.02557202855957
-0.662040816326531	47290610-47290816	0.0845	0.019274914965986	0.000239472235385	ENSG00000110514.19	ENSG00000110514	47290610	47290816	207	0.019701765636751
-0.689673469387755	47295496-47295522	0.08978	0.027502891156463	0.000124030319728	ENSG00000110514.19	ENSG00000110514	47295496	47295522	27	0.011919313495124
-0.72665306122449	47295897-47296055	0.07628	0.03477406462585	4.94E-05	ENSG00000110514.19	ENSG00000110514	47295897	47296055	159	0.006024839308732
-0.740612244897959	47308591-47308699	0.0662	0.035680867346939	3.45E-05	ENSG00000110514.19	ENSG00000110514	47308591	47308699	109	0.004625745520926
-0.760408163265306	47309281-47309401	0.0527	0.031899829931973	2.05E-05	ENSG00000110514.19	ENSG00000110514	47309281	47309401	121	0.00316384343599
-0.770122448979592	47309507-47309612	0.04638	0.029549234693878	1.58E-05	ENSG00000110514.19	ENSG00000110514	47309507	47309612	106	0.002625317005395
-0.77865306122449	47311732-47311842	0.04448	0.02692406462585	1.25E-05	ENSG00000110514.19	ENSG00000110514	47311732	47311842	111	0.002222574099636
-0.788408163265306	47315220-47315305	0.04262	0.024858163265306	9.57E-06	ENSG00000110514.19	ENSG00000110514	47315220	47315305	86	0.001821838020943
-0.845102040816327	47315306-47315327	0.03875	0.004683843537415	1.89E-06	ENSG00000110514.19	ENSG00000110514	47315306	47315327	22	0.000560744267946
-0.844166666666667	50994544-50994630	0.00535	0.003096140350877	1.94E-06	ENSG00000110911.17	ENSG00000110911	50994544	50994630	87	0.000571114968713
0.533256386756788	56663349-56663612	0.000276600985222	0.006090480704916	0.000553240241925	ENSG00000110958.16	ENSG00000110958	56663349	56663612	264	0.036789440888871
0.584377510040161	81146353-81147855	0.151386666666667	0.002764208051719	0.000171028392723	ENSG00000111058.8	ENSG00000111058	81146353	81147855	1503	0.015278766890912
0.54789156626506	81147856-81148598	0.13039	0.002264707610932	0.000398885471844	ENSG00000111058.8	ENSG00000111058	81147856	81148598	743	0.029012444429399
-0.653897058823529	110468156-110468195	0.000541071428571	0.003346644880174	0.00028928883182	ENSG00000111231.9	ENSG00000111231	110468156	110468195	40	0.022743615945285
-0.638892455858748	112108780-112108783	9.52E-05	0.052866036772217	0.000407398583463	ENSG00000111300.10	ENSG00000111300	112108780	112108783	4	0.029419997705825
-0.713220338983051	46239679-46239893	0.00115	0.000351933941764	6.94E-05	ENSG00000111371.16	ENSG00000111371	46239679	46239893	215	0.007712030383789
0.574269230769231	130804541-130804543	0.00583	0.050445965309201	0.000217224536642	ENSG00000111450.14	ENSG00000111450	130804541	130804543	3	0.018301167212092
0.557846153846154	130804305-130804540	0.00573	0.055741779788839	0.000318005308489	ENSG00000111450.14	ENSG00000111450	130804305	130804540	236	0.024430336538722
0.554576923076923	130804232-130804304	0.00573	0.059052601809955	0.000342700157321	ENSG00000111450.14	ENSG00000111450	130804232	130804304	73	0.025789291381615
-0.715833333333333	101788588-101788589	0.000146666666667	0.009849367088608	6.50E-05	ENSG00000111670.16	ENSG00000111670	101788588	101788589	2	0.007346215076474
-0.806189189189189	118380732-118380847	0.00697	0.008315087004813	5.82E-06	ENSG00000111707.12	ENSG00000111707	118380732	118380847	116	0.001282593908364
-0.777027027027027	118380848-118381583	0.0125	0.018897889670492	1.31E-05	ENSG00000111707.12	ENSG00000111707	118380848	118381583	736	0.002294261425919
-0.708783783783784	118381685-118381760	0.02675	0.019208089596446	7.75E-05	ENSG00000111707.12	ENSG00000111707	118381685	118381760	76	0.008369906900023
-0.607	118387405-118387437	2.00E-05	0.065491095890411	0.000822561698426	ENSG00000111707.12	ENSG00000111707	118387405	118387437	33	0.049896592626541
-0.611189189189189	118387438-118387496	2.00E-05	0.066487004813032	0.000751500277956	ENSG00000111707.12	ENSG00000111707	118387438	118387496	59	0.046534954961979
0.660513513513514	118400659-118400745	0.00027	0.043273102554609	2.53E-05	ENSG00000111707.12	ENSG00000111707	118400659	118400745	87	0.003679869346392
0.726756756756757	118400746-118400754	0.00025	0.045770159200296	4.08E-06	ENSG00000111707.12	ENSG00000111707	118400746	118400754	9	0.000987559894579
0.715135135135135	118401759-118401771	0.00025	0.043576008885598	5.68E-06	ENSG00000111707.12	ENSG00000111707	118401759	118401771	13	0.001258577685717
0.732918918918919	118401772-118401782	0.00023	0.044817993335802	3.42E-06	ENSG00000111707.12	ENSG00000111707	118401772	118401782	11	0.000865027166083
0.74172972972973	118401983-118401988	0.00277	0.017808145131433	2.65E-06	ENSG00000111707.12	ENSG00000111707	118401983	118401988	6	0.000719268136183
0.680891891891892	118401989-118402004	0.00153	0.025755960755276	1.47E-05	ENSG00000111707.12	ENSG00000111707	118401989	118402004	16	0.002481437845714
0.621108108108108	118411148-118411157	0.00017	0.040673768974454	6.97E-05	ENSG00000111707.12	ENSG00000111707	118411148	118411157	10	0.007735044193753
0.595432432432432	118414335-118414386	0.00017	0.039723454276194	0.000131156354919	ENSG00000111707.12	ENSG00000111707	118414335	118414386	52	0.012427355863952
0.566297297297297	118414387-118414558	0.00033	0.038656293965198	0.000261666973919	ENSG00000111707.12	ENSG00000111707	118414387	118414558	172	0.021102936666699
0.616486486486486	118414656-118418033	0.0038	0.081987486116253	7.82E-05	ENSG00000111707.12	ENSG00000111707	118414656	118418033	3378	0.008430862504268
0.653181818181818	21516185-21516203	0.00018	0.002414920767306	3.06E-05	ENSG00000111711.10	ENSG00000111711	21516185	21516203	19	0.004249791554215
0.710954198473283	22046218-22046224	0.001514285714286	0.00068427480916	6.39E-06	ENSG00000111726.13	ENSG00000111726	22046218	22046224	7	0.001368023051307
0.54131679389313	22046225-22046286	0.001192857142857	0.000902243100411	0.000462440823104	ENSG00000111726.13	ENSG00000111726	22046225	22046286	62	0.032279663285282
-0.700404761904762	116571504-116571508	0.003878571428571	0.002960421508316	9.54E-05	ENSG00000111832.13	ENSG00000111832	116571504	116571508	5	0.00979208979893
0.537833333333333	116572858-116572985	0.08205	0.003280510366826	0.000499827144606	ENSG00000111832.13	ENSG00000111832	116572858	116572985	128	0.034137873091209
0.701515151515152	36443000-36443006	0.166666666666667	0.015029175475687	8.32E-06	ENSG00000112078.14	ENSG00000112078	36443000	36443006	7	0.001652043787718
0.570833333333333	36443007-36443011	0.164696666666667	0.015828488372093	0.000235431629683	ENSG00000112078.14	ENSG00000112078	36443007	36443011	5	0.019453670285374
0.521515151515151	36443012-36443016	0.164696666666667	0.019315221987315	0.000715542060265	ENSG00000112078.14	ENSG00000112078	36443012	36443016	5	0.045001907911327
-0.688958333333333	693112-693139	0.000478571428571	0.031124166666667	0.000126201223453	ENSG00000112685.14	ENSG00000112685	693112	693139	28	0.012072803757893
0.731091954022989	75634812-75635056	0.002056666666667	0.002952323838081	3.60E-06	ENSG00000112701.18	ENSG00000112701	75634812	75635056	245	0.000903699046492
0.725718390804598	75635057-75637001	0.001946666666667	0.003577353823088	4.20E-06	ENSG00000112701.18	ENSG00000112701	75635057	75637001	1945	0.001007912703015
0.714310344827586	75637119-75637633	0.00176	0.005153433283358	5.81E-06	ENSG00000112701.18	ENSG00000112701	75637119	75637633	515	0.001281822611786
0.684109195402299	75637713-75638110	0.002136666666667	0.009595044977511	1.34E-05	ENSG00000112701.18	ENSG00000112701	75637713	75638110	398	0.002332847705257
0.654597701149425	75638111-75638812	0.002226666666667	0.022240899550225	2.95E-05	ENSG00000112701.18	ENSG00000112701	75638111	75638812	702	0.00412824795628
0.570977011494253	75638813-75638863	0.002226666666667	0.036534302848576	0.000234642416805	ENSG00000112701.18	ENSG00000112701	75638813	75638863	51	0.01941438510757
0.526925287356322	75638864-75638890	0.002226666666667	0.045421671664168	0.000635923570644	ENSG00000112701.18	ENSG00000112701	75638864	75638890	27	0.040968998616366
0.551522988505747	75638891-75640683	0.002026666666667	0.033971476761619	0.000367379062537	ENSG00000112701.18	ENSG00000112701	75638891	75640683	1793	0.02717059312951
-0.793333333333333	4021300-4021466	0.021428571428571	0.004999082042456	8.35E-06	ENSG00000112739.17	ENSG00000112739	4021300	4021466	167	0.001656404017422
-0.804166666666667	4031559-4032755	0.023490476190476	0.004999469305795	6.16E-06	ENSG00000112739.17	ENSG00000112739	4031559	4032755	1197	0.001336396541793
-0.817857142857143	4037397-4037418	0.027728571428571	0.004019449225473	4.18E-06	ENSG00000112739.17	ENSG00000112739	4037397	4037418	22	0.001004416593004
-0.641666666666667	4037419-4037570	0.223690476190476	0.002444348823867	0.00038262730461	ENSG00000112739.17	ENSG00000112739	4037419	4037570	152	0.028048012940254
-0.641666666666667	4040772-4040847	0.229228571428571	0.002465347102697	0.00038262730461	ENSG00000112739.17	ENSG00000112739	4040772	4040847	76	0.028048012940254
-0.632857142857143	4040848-4040848	0.231080952380952	0.002321170395869	0.000466552689425	ENSG00000112739.17	ENSG00000112739	4040848	4040848	1	0.032508004350608
-0.625952380952381	4040849-4040927	0.215014285714286	0.001658118187034	0.000544018787382	ENSG00000112739.17	ENSG00000112739	4040849	4040927	79	0.036318713029175
-0.634880952380952	4042487-4042568	0.210514285714286	0.001661431440046	0.000445877249242	ENSG00000112739.17	ENSG00000112739	4042487	4042568	82	0.031449899929084
-0.647142857142857	4043813-4044023	0.206466666666667	0.001615834767642	0.000337807117503	ENSG00000112739.17	ENSG00000112739	4043813	4044023	211	0.025518669936647
-0.650952380952381	4047175-4047248	0.203095238095238	0.001841767068273	0.000309578644759	ENSG00000112739.17	ENSG00000112739	4047175	4047248	74	0.02390741563021
-0.647380952380952	4049016-4049106	0.201480952380952	0.001841250717154	0.000335974555231	ENSG00000112739.17	ENSG00000112739	4049016	4049106	91	0.025412983925108
-0.638571428571429	4049732-4049879	0.198395238095238	0.001543545611015	0.000410359842815	ENSG00000112739.17	ENSG00000112739	4049732	4049879	148	0.029564830724805
-0.63202380952381	4051957-4051981	0.198433333333333	0.001372963281698	0.000475323306304	ENSG00000112739.17	ENSG00000112739	4051957	4051981	25	0.032941055102575
-0.630288461538462	109845865-109846006	0.00588	0.001503799477222	0.00049408323249	ENSG00000112893.10	ENSG00000112893	109845865	109846006	142	0.033899435196795
-0.732738095238095	43609143-43609346	0.005696666666667	0.026185585197935	4.23E-05	ENSG00000112992.18	ENSG00000112992	43609143	43609346	204	0.005348775983048
-0.633452380952381	43612908-43613090	0.002826666666667	0.002699182444062	0.000460380658361	ENSG00000112992.18	ENSG00000112992	43612908	43613090	183	0.032176626416115
-0.654047619047619	43613091-43613137	0.00616	0.002034021801492	0.000288285662657	ENSG00000112992.18	ENSG00000112992	43613091	43613137	47	0.022687810306206
-0.757619047619048	43615848-43616034	0.004256666666667	0.008944061962134	2.20E-05	ENSG00000112992.18	ENSG00000112992	43615848	43616034	187	0.003321441388174
-0.787619047619048	43616035-43616063	0.000256666666667	0.009862937464142	9.78E-06	ENSG00000112992.18	ENSG00000112992	43616035	43616063	29	0.001850291704007
-0.791428571428571	43616064-43616065	6.67E-05	0.010899942627654	8.80E-06	ENSG00000112992.18	ENSG00000112992	43616064	43616065	2	0.001722060285361
-0.638571428571429	43619032-43619084	6.67E-05	0.005675846242111	0.000410359842815	ENSG00000112992.18	ENSG00000112992	43619032	43619084	53	0.029564830724805
-0.786071428571429	43624032-43624117	0.00015	0.021744621342513	1.02E-05	ENSG00000112992.18	ENSG00000112992	43624032	43624117	86	0.001911079719705
-0.723214285714286	43624118-43624120	6.67E-05	0.013290347102697	5.39E-05	ENSG00000112992.18	ENSG00000112992	43624118	43624120	3	0.006414355310316
-0.728095238095238	43628200-43628387	6.67E-05	0.014144922547332	4.76E-05	ENSG00000112992.18	ENSG00000112992	43628200	43628387	188	0.005883353986412
-0.735357142857143	43644192-43644195	0.00015	0.01580830464716	3.95E-05	ENSG00000112992.18	ENSG00000112992	43644192	43644195	4	0.0051103975354
-0.807380952380952	43644196-43644325	0.000256666666667	0.024236833046472	5.63E-06	ENSG00000112992.18	ENSG00000112992	43644196	43644325	130	0.001253307929923
-0.818333333333333	43644611-43644626	6.67E-05	0.023977911646586	4.12E-06	ENSG00000112992.18	ENSG00000112992	43644611	43644626	16	0.00099467375854
-0.81	43644627-43644744	0.00028	0.024944578313253	5.23E-06	ENSG00000112992.18	ENSG00000112992	43644627	43644744	118	0.001190824974376
-0.795595238095238	43644745-43644802	0.00028	0.027082773952955	7.84E-06	ENSG00000112992.18	ENSG00000112992	43644745	43644802	58	0.001576541985122
-0.795714285714286	43645357-43645510	0.000256666666667	0.028443660355709	7.81E-06	ENSG00000112992.18	ENSG00000112992	43645357	43645510	154	0.001575438940255
-0.775595238095238	43649147-43649308	0.001346666666667	0.033269922547332	1.36E-05	ENSG00000112992.18	ENSG00000112992	43649147	43649308	162	0.002348136527317
-0.778452380952381	43650477-43650587	0.000816666666667	0.034157013769363	1.26E-05	ENSG00000112992.18	ENSG00000112992	43650477	43650587	111	0.002232132760046
-0.786785714285714	43651739-43651783	0.000256666666667	0.035365045897877	1.00E-05	ENSG00000112992.18	ENSG00000112992	43651739	43651783	45	0.001880654911165
-0.671190476190476	43653018-43653213	9.67E-05	0.04834595524957	0.000193145243414	ENSG00000112992.18	ENSG00000112992	43653018	43653213	196	0.016742104615866
-0.683952802359882	72320192-72320209	0.047226666666667	0.004088005689001	0.000142429197782	ENSG00000113048.17	ENSG00000113048	72320192	72320209	18	0.013275911780933
-0.613588516746411	80059703-80059905	0.000901818181818	0.012752255639098	0.000713412008084	ENSG00000113296.14	ENSG00000113296	80059703	80059905	203	0.044913597739732
-0.631738437001595	80061695-80061832	0.000347272727273	0.013002694235589	0.000478361961663	ENSG00000113296.14	ENSG00000113296	80061695	80061832	138	0.033070151202677
-0.694688995215311	80065409-80065477	0.000385454545455	0.014666729323308	0.00010976558103	ENSG00000113296.14	ENSG00000113296	80065409	80065477	69	0.010855040994701
-0.758373205741627	80067973-80068047	0.000525454545455	0.015853947368421	2.16E-05	ENSG00000113296.14	ENSG00000113296	80067973	80068047	75	0.003273030309378
-0.764768740031898	80068048-80068125	0.000689090909091	0.017141979949875	1.82E-05	ENSG00000113296.14	ENSG00000113296	80068048	80068125	78	0.002914045057296
-0.788532695374801	80070306-80070410	0.000636363636364	0.017760588972431	9.54E-06	ENSG00000113296.14	ENSG00000113296	80070306	80070410	105	0.001818633134562
-0.805135566188198	80070643-80070750	0.000605454545455	0.017635964912281	6.00E-06	ENSG00000113296.14	ENSG00000113296	80070643	80070750	108	0.001307728025037
-0.808325358851675	80071021-80071180	0.000681818181818	0.017513157894737	5.48E-06	ENSG00000113296.14	ENSG00000113296	80071021	80071180	160	0.001233058669323
-0.81200956937799	80072278-80072396	0.000701818181818	0.017228947368421	4.94E-06	ENSG00000113296.14	ENSG00000113296	80072278	80072396	119	0.001137634656711
0.528213716108453	80073272-80073274	0.000189090909091	3.31E-05	0.000618218091565	ENSG00000113296.14	ENSG00000113296	80073272	80073274	3	0.040066424024596
-0.697156626506024	94111664-94111676	0.00882	0.009139523949456	0.000103329512187	ENSG00000113391.19	ENSG00000113391	94111664	94111676	13	0.010395654590958
-0.863590361445783	93824255-93824267	0.00368	0.002625830149868	1.09E-06	ENSG00000113391.19	ENSG00000113391	93824255	93824267	13	0.000378017391851
-0.626650602409639	93824148-93824254	0.00083	0.001761181310608	0.000535672401092	ENSG00000113391.19	ENSG00000113391	93824148	93824254	107	0.03586987619835
-0.699807228915663	93784383-93784499	0.00012	0.001619864825154	9.68E-05	ENSG00000113391.19	ENSG00000113391	93784383	93784499	117	0.009903079196168
-0.664650602409639	93776159-93776243	7.00E-05	0.003812400822803	0.000225292873114	ENSG00000113391.19	ENSG00000113391	93776159	93776243	85	0.018806787637312
-0.60913698630137	33460902-33460950	0.008276666666667	0.000533467387206	0.000785567573546	ENSG00000113407.14	ENSG00000113407	33460902	33460950	49	0.048086248111901
0.802666666666667	133968626-133968674	0.00033	0.003417109144543	4.20E-07	ENSG00000113583.8	ENSG00000113583	133968626	133968674	49	0.000200494697833
-0.788474576271186	146492966-146493038	2.86E-05	0.001448345439871	9.55E-06	ENSG00000113649.13	ENSG00000113649	146492966	146493038	73	0.001820433818837
-0.744045197740113	146498536-146498640	2.10E-05	0.001718199008417	3.15E-05	ENSG00000113649.13	ENSG00000113649	146498536	146498640	105	0.004327948151161
-0.723943502824859	146498641-146498678	4.95E-05	0.001495680848611	5.29E-05	ENSG00000113649.13	ENSG00000113649	146498641	146498678	38	0.006329373430226
-0.743717514124294	146498679-146498686	1.24E-05	0.001432565432953	3.18E-05	ENSG00000113649.13	ENSG00000113649	146498679	146498686	8	0.004355473764543
-0.745525423728813	146503375-146503418	5.43E-05	0.001166032514701	3.03E-05	ENSG00000113649.13	ENSG00000113649	146503375	146503418	44	0.004212275391099
-0.744745762711864	146503419-146503470	4.00E-05	0.001254543987086	3.09E-05	ENSG00000113649.13	ENSG00000113649	146503419	146503470	52	0.004279836491946
-0.743322033898305	146503471-146503499	0.000111428571429	0.001391783696529	3.21E-05	ENSG00000113649.13	ENSG00000113649	146503471	146503499	29	0.00438900174019
-0.738079096045198	146503500-146503539	0.000538095238095	0.001435224259195	3.68E-05	ENSG00000113649.13	ENSG00000113649	146503500	146503539	40	0.004858430876985
-0.792180790960452	146503824-146503827	2.10E-05	0.00539186440678	8.62E-06	ENSG00000113649.13	ENSG00000113649	146503824	146503827	4	0.001694648600418
-0.796282485875706	146503828-146504006	2.67E-05	0.005425762711864	7.69E-06	ENSG00000113649.13	ENSG00000113649	146503828	146504006	179	0.001557779529449
-0.810271186440678	146507028-146507177	0.00024	0.004093259541105	5.19E-06	ENSG00000113649.13	ENSG00000113649	146507028	146507177	150	0.001184314258734
-0.806124293785311	146507178-146507207	6.67E-05	0.003822153810677	5.83E-06	ENSG00000113649.13	ENSG00000113649	146507178	146507207	30	0.001282593908364
-0.770350282485876	146507873-146507956	0.00048380952381	0.003074744609708	1.57E-05	ENSG00000113649.13	ENSG00000113649	146507873	146507956	84	0.002612022965505
-0.687118644067797	146509145-146509245	0.004402857142857	0.007361125331489	0.000131951612534	ENSG00000113649.13	ENSG00000113649	146509145	146509245	101	0.012495054350502
-0.721683615819209	146510441-146510765	0.009712380952381	0.002657057534878	5.60E-05	ENSG00000113649.13	ENSG00000113649	146510441	146510765	325	0.006604986214235
-0.71728813559322	146510766-146511023	0.013245714285714	0.002411396287328	6.26E-05	ENSG00000113649.13	ENSG00000113649	146510766	146511023	258	0.007141963037537
-0.736338983050848	146511024-146511505	0.008788571428571	0.00193430646835	3.85E-05	ENSG00000113649.13	ENSG00000113649	146511024	146511505	482	0.005028645414034
0.572487257900102	173912653-173912693	0.009386111111111	0.000550866462793	0.000226495595388	ENSG00000113742.14	ENSG00000113742	173912653	173912693	41	0.018876626175342
0.759959225280326	173912694-173912697	0.011227777777778	0.001300798504927	1.55E-06	ENSG00000113742.14	ENSG00000113742	173912694	173912697	4	0.000484450244527
0.734311926605505	173912698-173912752	0.01055	0.001250679578661	3.28E-06	ENSG00000113742.14	ENSG00000113742	173912698	173912752	55	0.000844720951588
0.680570846075433	173932450-173932500	0.005419444444444	0.000206506965681	1.48E-05	ENSG00000113742.14	ENSG00000113742	173932450	173932500	51	0.002496283552226
0.680336391437309	173932501-173933989	0.01275	0.000495667686035	1.49E-05	ENSG00000113742.14	ENSG00000113742	173932501	173933989	1489	0.002506711449534
-0.656054421768707	25438892-25438902	0.021036363636364	0.003732270990588	0.000275221988603	ENSG00000114062.22	ENSG00000114062	25438892	25438902	11	0.021927459625604
-0.63406462585034	25438881-25438891	0.012135606060606	0.002503242941012	0.000454111827251	ENSG00000114062.22	ENSG00000114062	25438881	25438891	11	0.031885328994429
-0.622227891156462	25375465-25375541	0.048662878787879	0.000198555586618	0.000590624747785	ENSG00000114062.22	ENSG00000114062	25375465	25375541	77	0.03861352825937
-0.611241134751773	138229000-138229010	0.102616666666667	0.000972467721404	0.000750656039704	ENSG00000114098.18	ENSG00000114098	138229000	138229010	11	0.046510606124358
0.557512626262626	138495013-138495076	0.000841071428571	0.003744052772624	0.000320446198243	ENSG00000114107.9	ENSG00000114107	138495013	138495076	64	0.024568812531726
0.664520202020202	138495003-138495012	0.000792857142857	0.006887713873428	2.27E-05	ENSG00000114107.9	ENSG00000114107	138495003	138495012	10	0.003389298118693
0.524002525252525	138494758-138495002	0.004469642857143	0.006592537621109	0.000677851010288	ENSG00000114107.9	ENSG00000114107	138494758	138495002	245	0.043122363900628
-0.749787234042553	140941843-140941852	0	0.001651567147106	2.71E-05	ENSG00000114120.14	ENSG00000114120	140941843	140941852	10	0.003872664689214
-0.713261455525606	195442908-195443020	0.005261904761905	0.0054553379508	6.93E-05	ENSG00000114331.15	ENSG00000114331	195442908	195443020	113	0.0077068533775
-0.733369272237197	195442906-195442907	0.004957142857143	0.01017301170289	4.16E-05	ENSG00000114331.15	ENSG00000114331	195442906	195442907	2	0.00530429725479
-0.736424079065588	195442856-195442905	0.003461904761905	0.010463752885917	3.84E-05	ENSG00000114331.15	ENSG00000114331	195442856	195442905	50	0.005023306117806
-0.736010781671159	195442854-195442855	0.00292380952381	0.010691115357058	3.88E-05	ENSG00000114331.15	ENSG00000114331	195442854	195442855	2	0.005060809727784
-0.699164420485175	195442795-195442853	0.004747619047619	0.005954334845952	9.84E-05	ENSG00000114331.15	ENSG00000114331	195442795	195442853	59	0.010029140236061
-0.800754716981132	195392143-195392147	0.008866666666667	0.005557654645331	6.78E-06	ENSG00000114331.15	ENSG00000114331	195392143	195392147	5	0.001423880440552
-0.814600179694519	195392090-195392142	0.009261904761905	0.004153697953985	4.59E-06	ENSG00000114331.15	ENSG00000114331	195392090	195392142	53	0.001076472205065
-0.782758310871518	195381903-195382022	0.006628571428571	0.00306019425205	1.12E-05	ENSG00000114331.15	ENSG00000114331	195381903	195382022	120	0.002047471645752
-0.788364779874214	195381026-195381062	0.0061	0.002320093941565	9.58E-06	ENSG00000114331.15	ENSG00000114331	195381026	195381062	37	0.001822595786956
-0.789766397124888	195381009-195381025	0.006680952380952	0.002216917442879	9.22E-06	ENSG00000114331.15	ENSG00000114331	195381009	195381025	17	0.001775920726009
0.717340521114106	195312947-195312967	0.003514285714286	0.001773688400605	5.34E-06	ENSG00000114331.15	ENSG00000114331	195312947	195312967	21	0.001208384397503
0.761239892183288	195308786-195308837	0.003347619047619	0.001709457845713	1.49E-06	ENSG00000114331.15	ENSG00000114331	195308786	195308837	52	0.000473005082298
0.760287511230908	195307223-195307323	0.003290476190476	0.001431820714911	1.53E-06	ENSG00000114331.15	ENSG00000114331	195307223	195307323	101	0.00048193258166
0.759595687331536	195306511-195306616	0.003290476190476	0.001418629090041	1.56E-06	ENSG00000114331.15	ENSG00000114331	195306511	195306616	106	0.00048676720647
0.765381850853549	195302148-195302174	0.003290476190476	0.001190550115437	1.31E-06	ENSG00000114331.15	ENSG00000114331	195302148	195302174	27	0.000430495357356
0.879344115004492	195302116-195302147	0.003290476190476	0.000632465568028	3.45E-08	ENSG00000114331.15	ENSG00000114331	195302116	195302147	32	5.73E-05
0.875381850853549	195301966-195302115	0.003290476190476	0.000734853912905	3.94E-08	ENSG00000114331.15	ENSG00000114331	195301966	195302115	150	6.10E-05
0.874941599281222	195301575-195301644	0.003290476190476	0.000721073162965	4.00E-08	ENSG00000114331.15	ENSG00000114331	195301575	195301644	70	6.11E-05
0.840044923629829	195297224-195297281	0.002847619047619	0.000605668338508	1.27E-07	ENSG00000114331.15	ENSG00000114331	195297224	195297281	58	9.82E-05
0.665220125786164	195294719-195294809	0.0022	0.001209919592389	2.23E-05	ENSG00000114331.15	ENSG00000114331	195294719	195294809	91	0.00335274412764
0.654339622641509	195292314-195292452	0.0022	0.00120446620492	2.97E-05	ENSG00000114331.15	ENSG00000114331	195292314	195292452	139	0.004145231373044
0.516666666666667	195292265-195292313	0.001566666666667	0.00120970464135	0.000794668390361	ENSG00000114331.15	ENSG00000114331	195292265	195292313	49	0.048528105261034
0.730532544378698	50324909-50326007	0.000366666666667	0.000733643279797	3.66E-06	ENSG00000114383.10	ENSG00000114383	50324909	50326007	1099	0.000913193645989
0.55621978021978	124738240-124738371	0.00038	0.000575506715507	0.000330074480946	ENSG00000114491.14	ENSG00000114491	124738240	124738371	132	0.025070911336165
0.561912087912088	124738372-124738443	0.00043	0.000532258852259	0.000289615298459	ENSG00000114491.14	ENSG00000114491	124738372	124738443	72	0.022763497566856
-0.611827309236948	47417766-47417819	0.057976666666667	0.003252277402292	0.000741190169434	ENSG00000114650.20	ENSG00000114650	47417766	47417819	54	0.046090258885849
-0.629759036144578	47417663-47417683	0.0584	0.007507258301499	0.000499942599466	ENSG00000114650.20	ENSG00000114650	47417663	47417683	21	0.034137873091209
-0.720160642570281	47417617-47417662	0.072186666666667	0.002188862768146	5.82E-05	ENSG00000114650.20	ENSG00000114650	47417617	47417662	46	0.006800034500877
-0.707670682730924	47417508-47417616	0.044386666666667	0.005373640905084	7.97E-05	ENSG00000114650.20	ENSG00000114650	47417508	47417616	109	0.008539587398909
-0.738273092369478	47417365-47417507	0.088346666666667	0.001171642668234	3.66E-05	ENSG00000114650.20	ENSG00000114650	47417365	47417507	143	0.004838191574878
-0.752530120481928	47417304-47417364	0.10156	0.001009374081693	2.52E-05	ENSG00000114650.20	ENSG00000114650	47417304	47417364	61	0.003675512225565
-0.75210843373494	47417122-47417207	0.12075	0.000430561269468	2.55E-05	ENSG00000114650.20	ENSG00000114650	47417122	47417207	86	0.003703658158444
-0.723574297188755	47415098-47415180	0.122786666666667	0.000365794886865	5.34E-05	ENSG00000114650.20	ENSG00000114650	47415098	47415180	83	0.006368175766819
-0.72	47414990-47414993	0.13224	0.000414634146341	5.85E-05	ENSG00000114650.20	ENSG00000114650	47414990	47414993	4	0.006817442308721
-0.709678714859438	47414985-47414989	0.133306666666667	0.000216426682339	7.58E-05	ENSG00000114650.20	ENSG00000114650	47414985	47414989	5	0.008228265870785
-0.699799196787149	47414966-47414984	0.131266666666667	0.000287628563033	9.68E-05	ENSG00000114650.20	ENSG00000114650	47414966	47414984	19	0.009903079196168
-0.644477911646586	47414827-47414965	0.113496666666667	0.000175198354393	0.000358966778627	ENSG00000114650.20	ENSG00000114650	47414827	47414965	139	0.026708060711086
-0.636385542168675	47414572-47414652	0.11824	0.000191654422568	0.000431063912959	ENSG00000114650.20	ENSG00000114650	47414572	47414652	81	0.030713154881734
-0.624718875502008	47414180-47414386	0.126016666666667	0.000191654422568	0.000559060609176	ENSG00000114650.20	ENSG00000114650	47414180	47414386	207	0.037063470136222
-0.642349397590361	47413736-47414099	0.11983	0.000109961798413	0.000376750762601	ENSG00000114650.20	ENSG00000114650	47413736	47414099	364	0.027731115018533
-0.789975124378109	146196632-146196705	0.001256666666667	0.018041203075531	9.16E-06	ENSG00000114698.15	ENSG00000114698	146196632	146196705	74	0.001772343671992
-0.709259259259259	39103490-39103511	0	0.034156455520942	7.66E-05	ENSG00000114745.14	ENSG00000114745	39103490	39103511	22	0.008291538279461
-0.657314814814815	39103473-39103489	0	0.029866554170993	0.000267303084872	ENSG00000114745.14	ENSG00000114745	39103473	39103489	17	0.021434547992355
-0.692037037037037	39102840-39102881	0	0.033838802353756	0.000117103137166	ENSG00000114745.14	ENSG00000114745	39102840	39102881	42	0.011406715721867
-0.703240740740741	39102828-39102839	0	0.037902483558325	8.89E-05	ENSG00000114745.14	ENSG00000114745	39102828	39102839	12	0.009277752097179
-0.715462962962963	39102783-39102827	0	0.038234363101419	6.56E-05	ENSG00000114745.14	ENSG00000114745	39102783	39102827	45	0.007393928881983
-0.720203703703704	39102767-39102782	3.00E-05	0.038491060920734	5.82E-05	ENSG00000114745.14	ENSG00000114745	39102767	39102782	16	0.006800034500877
-0.787314814814815	39102754-39102766	0.00015	0.043051600899965	9.86E-06	ENSG00000114745.14	ENSG00000114745	39102754	39102766	13	0.001857922752622
-0.77162962962963	39102693-39102753	0.00172	0.052300796123226	1.51E-05	ENSG00000114745.14	ENSG00000114745	39102693	39102753	61	0.002543783228143
-0.768944444444444	39102678-39102692	0.00432	0.052109267912773	1.63E-05	ENSG00000114745.14	ENSG00000114745	39102678	39102692	15	0.002694163562072
-0.689407407407407	39100852-39100877	0.00107	0.063531533402561	0.000124833846144	ENSG00000114745.14	ENSG00000114745	39100852	39100877	26	0.01197627667062
-0.6725	39100792-39100851	0.00135	0.063671261682243	0.000187249332842	ENSG00000114745.14	ENSG00000114745	39100792	39100851	60	0.016351850631996
-0.657537037037037	39100788-39100791	0.00167	0.063819409830391	0.000265929231433	ENSG00000114745.14	ENSG00000114745	39100788	39100791	4	0.021335441548617
-0.661833333333333	39100747-39100787	0.00108	0.05898714953271	0.000240634730593	ENSG00000114745.14	ENSG00000114745	39100747	39100787	41	0.019772696962707
0.971037037037037	39099210-39099352	0.00053	7.15E-05	1.33E-09	ENSG00000114745.14	ENSG00000114745	39099210	39099352	143	2.56E-05
0.895444444444444	39099168-39099209	0.00038	0.013547352024922	1.99E-08	ENSG00000114745.14	ENSG00000114745	39099168	39099209	42	5.00E-05
0.936518518518519	39098894-39099167	0.00047	0.003928625822084	4.69E-09	ENSG00000114745.14	ENSG00000114745	39098894	39099167	274	3.25E-05
0.880685185185185	39096665-39096667	2.00E-05	0.003973096227068	3.29E-08	ENSG00000114745.14	ENSG00000114745	39096665	39096667	3	5.73E-05
0.88087037037037	39096659-39096664	2.00E-05	0.00383374004846	3.27E-08	ENSG00000114745.14	ENSG00000114745	39096659	39096664	6	5.73E-05
0.887814814814815	39096599-39096658	2.00E-05	0.003011180339218	2.58E-08	ENSG00000114745.14	ENSG00000114745	39096599	39096658	60	5.47E-05
0.647825159914712	183636221-183636311	0.000447619047619	0.011361555857078	3.52E-05	ENSG00000114796.16	ENSG00000114796	183636221	183636311	91	0.004695028412804
0.643987206823028	183643480-183643542	0.000395238095238	0.001245364088648	3.89E-05	ENSG00000114796.16	ENSG00000114796	183643480	183643542	63	0.005067996660082
0.616666666666667	71583600-71583638	0.192	0.004264788732394	7.79E-05	ENSG00000114861.23	ENSG00000114861	71583600	71583638	39	0.008398956157642
0.605222222222222	71583593-71583599	0.19092	0.004603442879499	0.000103325268259	ENSG00000114861.23	ENSG00000114861	71583593	71583599	7	0.010395654590958
0.598333333333333	71583587-71583592	0.19155	0.004676056338028	0.000122248185542	ENSG00000114861.23	ENSG00000114861	71583587	71583592	6	0.011796454200995
0.523194444444445	71581586-71581697	0.19155	0.006709370109546	0.000689888516195	ENSG00000114861.23	ENSG00000114861	71581586	71581697	112	0.043744220270794
0.53125	71581574-71581585	0.19155	0.006070246478873	0.00057829184248	ENSG00000114861.23	ENSG00000114861	71581574	71581585	12	0.037991895124349
0.533055555555556	71581557-71581573	0.19155	0.006427151799687	0.000555701507491	ENSG00000114861.23	ENSG00000114861	71581557	71581573	17	0.036891663640887
0.642222222222222	71493500-71493555	0.19155	0.011913302034429	4.07E-05	ENSG00000114861.23	ENSG00000114861	71493500	71493555	56	0.005229393411368
0.643472222222222	71493426-71493499	0.19155	0.01180608372457	3.94E-05	ENSG00000114861.23	ENSG00000114861	71493426	71493499	74	0.005105786090019
0.621944444444444	71359228-71359244	0.19155	0.01634827856025	6.82E-05	ENSG00000114861.23	ENSG00000114861	71359228	71359244	17	0.007623725712679
0.620416666666667	71359203-71359227	0.19155	0.016764612676056	7.09E-05	ENSG00000114861.23	ENSG00000114861	71359203	71359227	25	0.007836469053676
0.615555555555556	71359150-71359202	0.19155	0.017588419405321	8.00E-05	ENSG00000114861.23	ENSG00000114861	71359150	71359202	53	0.00856881118777
0.595972222222222	71299852-71299880	0.19155	0.011162421752739	0.000129453745431	ENSG00000114861.23	ENSG00000114861	71299852	71299880	29	0.012307494594042
0.594166666666667	71299841-71299851	0.19155	0.011021830985916	0.000135231964703	ENSG00000114861.23	ENSG00000114861	71299841	71299851	11	0.012723896591312
0.556666666666667	71299835-71299840	0.19155	0.012907042253521	0.000326716151277	ENSG00000114861.23	ENSG00000114861	71299835	71299840	6	0.02490142125052
0.555833333333333	71299820-71299834	0.19155	0.013111971830986	0.000333004628807	ENSG00000114861.23	ENSG00000114861	71299820	71299834	15	0.025237704555496
0.558472222222222	71198382-71198392	0.19155	0.013255379499218	0.000313470416708	ENSG00000114861.23	ENSG00000114861	71198382	71198392	11	0.024147681507756
0.559861111111111	71198331-71198381	0.19155	0.012959135367762	0.000303625325734	ENSG00000114861.23	ENSG00000114861	71198331	71198381	51	0.023588988578893
0.561527777777778	71198275-71198330	0.19155	0.012486365414711	0.000292193491041	ENSG00000114861.23	ENSG00000114861	71198275	71198330	56	0.022919556680873
0.563472222222222	71198210-71198274	0.19155	0.011930027386542	0.000279366227027	ENSG00000114861.23	ENSG00000114861	71198210	71198274	65	0.022160618510339
0.567916666666667	71198202-71198209	0.19155	0.010301232394366	0.000252001287676	ENSG00000114861.23	ENSG00000114861	71198202	71198209	8	0.020467479748782
0.804039215686274	52757857-52758011	0.00193	0.000560078431373	4.02E-07	ENSG00000114904.13	ENSG00000114904	52757857	52758011	155	0.000194560274972
0.523960784313726	52749773-52749808	0.00042	0.018972078431373	0.000678467987221	ENSG00000114904.13	ENSG00000114904	52749773	52749808	36	0.043143869955713
0.538078431372549	52749692-52749772	0.00042	0.01826831372549	0.000497107122508	ENSG00000114904.13	ENSG00000114904	52749692	52749772	81	0.034027370020372
0.745380281690141	119239363-119239430	7.00E-05	0.000287783438218	2.38E-06	ENSG00000115107.20	ENSG00000115107	119239363	119239430	68	0.000662158969358
0.938760563380282	119244424-119244516	7.00E-05	0.000243332334432	4.32E-09	ENSG00000115107.20	ENSG00000115107	119244424	119244516	93	3.25E-05
0.937746478873239	119244517-119245140	5.00E-05	0.000173609030067	4.48E-09	ENSG00000115107.20	ENSG00000115107	119244517	119245140	624	3.25E-05
-0.828943661971831	119245489-119245516	0	0.000774053541105	3.04E-06	ENSG00000115107.20	ENSG00000115107	119245489	119245516	28	0.000797183160944
-0.837915492957746	119245517-119245988	2.00E-05	0.009336389971032	2.34E-06	ENSG00000115107.20	ENSG00000115107	119245517	119245988	472	0.00065298264209
0.919577464788732	119246675-119247678	5.00E-05	0.000106203176506	8.56E-09	ENSG00000115107.20	ENSG00000115107	119246675	119247678	1004	3.84E-05
-0.936380952380952	120013077-120013118	8.00E-05	0.016847851335656	1.10E-07	ENSG00000115109.14	ENSG00000115109	120013077	120013118	42	9.09E-05
-0.920285714285714	120013119-120013210	0.00218	0.015005574912892	1.86E-07	ENSG00000115109.14	ENSG00000115109	120013119	120013210	92	0.000120498093921
-0.895333333333333	120019077-120019084	0.00887	0.014681300813008	4.10E-07	ENSG00000115109.14	ENSG00000115109	120019077	120019084	8	0.000197179527791
-0.905238095238095	120019085-120019147	0.0072	0.012732868757259	3.00E-07	ENSG00000115109.14	ENSG00000115109	120019085	120019147	63	0.000166158173271
0.598285714285714	120146225-120146289	0.00023	0.018103135888502	0.000122389695474	ENSG00000115109.14	ENSG00000115109	120146225	120146289	65	0.011802746424609
0.579428571428572	120160881-120160974	0.00017	0.0177393728223	0.000192351116668	ENSG00000115109.14	ENSG00000115109	120160881	120160974	94	0.016691976313888
0.577380952380952	120164836-120164910	0.00025	0.018712485481998	0.00020188405201	ENSG00000115109.14	ENSG00000115109	120164836	120164910	75	0.017324843726483
0.671142857142857	120174841-120175861	0.00043	0.019142857142857	1.91E-05	ENSG00000115109.14	ENSG00000115109	120174841	120175861	1021	0.002996849721272
0.69847619047619	120175862-120176550	0.00067	0.030604645760743	9.05E-06	ENSG00000115109.14	ENSG00000115109	120175862	120176550	689	0.001762337156651
0.684714285714286	120176551-120178288	0.00068	0.02253362369338	1.32E-05	ENSG00000115109.14	ENSG00000115109	120176551	120178288	1738	0.002306545625585
0.553422818791946	159060017-159060112	0.069325	0.005268610556866	0.000351838315635	ENSG00000115183.15	ENSG00000115183	159060017	159060112	96	0.026342403764461
0.531968680089486	159186985-159187024	0.01605	0.004380482495919	0.000569199484896	ENSG00000115183.15	ENSG00000115183	159186985	159187024	40	0.037522047271332
0.54793437733035	159194257-159194493	0.025277777777778	0.003658008343914	0.000398499765658	ENSG00000115183.15	ENSG00000115183	159194257	159194493	237	0.029006502820152
0.556360924683072	159196608-159196793	0.032752777777778	0.00356421186287	0.000329010312822	ENSG00000115183.15	ENSG00000115183	159196608	159196793	186	0.02502079755076
0.556666666666667	159198975-159199017	0.0413	0.003721621621622	0.000326716151277	ENSG00000115183.15	ENSG00000115183	159198975	159199017	43	0.02490142125052
0.55641312453393	159199018-159199053	0.044061111111111	0.003377779793216	0.000328617562488	ENSG00000115183.15	ENSG00000115183	159199018	159199053	36	0.025010668904032
-0.799126506024096	27367746-27367822	0.001164285714286	0.000350671778021	7.10E-06	ENSG00000115211.16	ENSG00000115211	27367746	27367822	77	0.001469554695339
0.660090643274854	53859991-53860160	0.044764912280702	0.013988637492241	2.56E-05	ENSG00000115239.24	ENSG00000115239	53859991	53860160	170	0.003705481657781
0.565769005847953	53854782-53859827	0.050967251461988	0.06549090937306	0.00026489470262	ENSG00000115239.24	ENSG00000115239	53854782	53859827	5046	0.021280034944375
0.582266081871345	53786954-53787009	0.020359064327485	0.037387818125388	0.000179838287332	ENSG00000115239.24	ENSG00000115239	53786954	53787009	56	0.015850669971159
0.806143274853801	53670298-53670318	0.04102514619883	0.001608749224084	3.76E-07	ENSG00000115239.24	ENSG00000115239	53670298	53670318	21	0.000187419056567
0.808035087719298	53670293-53670297	0.040864912280702	0.002491173184358	3.55E-07	ENSG00000115239.24	ENSG00000115239	53670293	53670297	5	0.000181776554438
0.814678362573099	53669980-53670292	0.041559064327485	0.002319428926133	2.87E-07	ENSG00000115239.24	ENSG00000115239	53669980	53670292	313	0.000161383057712
-0.693626373626374	189441493-189441578	0.133547619047619	0.001767496947497	0.000112652023165	ENSG00000115368.10	ENSG00000115368	189441493	189441578	86	0.011070745171024
-0.704505494505494	189448379-189448508	0.133157142857143	0.001664078144078	8.62E-05	ENSG00000115368.10	ENSG00000115368	189448379	189448508	130	0.009070504704175
-0.764285714285714	189450903-189450922	0.13522380952381	0.00074126984127	1.84E-05	ENSG00000115368.10	ENSG00000115368	189450903	189450922	20	0.002934640380459
-0.794505494505494	189450923-189450968	0.1377	0.000549474969475	8.08E-06	ENSG00000115368.10	ENSG00000115368	189450923	189450968	46	0.001612167139889
-0.809010989010989	189451805-189451895	0.137414285714286	0.00051536019536	5.38E-06	ENSG00000115368.10	ENSG00000115368	189451805	189451895	91	0.001214845919027
-0.816373626373626	189455320-189455444	0.1377	0.000525592185592	4.36E-06	ENSG00000115368.10	ENSG00000115368	189455320	189455444	125	0.001034500143995
-0.774395604395604	189457311-189457381	0.140514285714286	0.001849035409035	1.40E-05	ENSG00000115368.10	ENSG00000115368	189457311	189457381	71	0.002412467611388
-0.826923076923077	189458753-189458872	0.14022380952381	0.000562173382173	3.22E-06	ENSG00000115368.10	ENSG00000115368	189458753	189458872	120	0.000831841500948
-0.832527472527473	189459336-189459424	0.14022380952381	0.000516239316239	2.74E-06	ENSG00000115368.10	ENSG00000115368	189459336	189459424	89	0.000737065128092
0.527582417582418	189469832-189469983	0.057195238095238	0.000271233211233	0.000626835230847	ENSG00000115368.10	ENSG00000115368	189469832	189469983	152	0.04053543227975
0.530879120879121	189469984-189470075	0.059261904761905	0.0002515995116	0.000583036734306	ENSG00000115368.10	ENSG00000115368	189469984	189470075	92	0.038250236480976
0.830879120879121	189475547-189475552	0.133747619047619	0.000171282051282	1.71E-07	ENSG00000115368.10	ENSG00000115368	189475547	189475552	6	0.000116068071503
-0.818078842315369	216695245-216695549	0.069662878787879	5.26E-05	4.15E-06	ENSG00000115461.5	ENSG00000115461	216695245	216695549	305	0.001000391313987
-0.804675648702595	216694972-216695244	0.070553787878788	0.00049476949715	6.08E-06	ENSG00000115461.5	ENSG00000115461	216694972	216695244	273	0.001322930264338
-0.817819361277445	216694907-216694971	0.072317424242424	0.000895613592093	4.18E-06	ENSG00000115461.5	ENSG00000115461	216694907	216694971	65	0.001004723165138
-0.822744510978044	216694795-216694906	0.075615151515152	0.00143497583147	3.63E-06	ENSG00000115461.5	ENSG00000115461	216694795	216694906	112	0.000909634878229
-0.8337375249501	216694762-216694794	0.05377196969697	0.001405822090758	2.64E-06	ENSG00000115461.5	ENSG00000115461	216694762	216694794	33	0.000718395879668
-0.861776447105788	216694668-216694761	0.037315151515152	0.000766236202294	1.15E-06	ENSG00000115461.5	ENSG00000115461	216694668	216694761	94	0.000391422920981
0.516686507936508	85558584-85558605	0.000783928571429	0.066723092677931	0.000794328651204	ENSG00000115486.12	ENSG00000115486	85558584	85558605	22	0.048516935342247
0.543809523809524	85558539-85558583	0.000542857142857	0.081769124423963	0.000437307337799	ENSG00000115486.12	ENSG00000115486	85558539	85558583	45	0.031009013563071
0.543353174603175	85558440-85558538	0.000441071428571	0.058502662570405	0.00044181105755	ENSG00000115486.12	ENSG00000115486	85558440	85558538	99	0.03124858702103
0.516884920634921	85556182-85556217	0.000541071428571	0.103270558115719	0.00079093866596	ENSG00000115486.12	ENSG00000115486	85556182	85556217	36	0.048376736127581
0.528730158730159	85555484-85555590	0.000342857142857	0.095240296979007	0.000611250824475	ENSG00000115486.12	ENSG00000115486	85555484	85555590	107	0.039685251325205
-0.740550458715596	62705713-62705736	0.000171428571429	0.02318673122664	3.45E-05	ENSG00000115504.15	ENSG00000115504	62705713	62705736	24	0.004629627861056
-0.765275229357798	62706897-62706992	0.000685714285714	0.018071219843697	1.80E-05	ENSG00000115504.15	ENSG00000115504	62706897	62706992	96	0.002887173299227
-0.789243119266055	62706993-62707191	0.002078571428571	0.023427488956847	9.35E-06	ENSG00000115504.15	ENSG00000115504	62706993	62707191	199	0.001789901379326
-0.756066513761468	62707192-62707295	0.002226785714286	0.015549966021067	2.30E-05	ENSG00000115504.15	ENSG00000115504	62707192	62707295	104	0.003413017969721
-0.765057339449541	62747395-62747452	0.001483928571429	0.015371712538226	1.81E-05	ENSG00000115504.15	ENSG00000115504	62747395	62747452	58	0.002895081718991
-0.778142201834862	62764266-62764336	0.00125	0.022507917091403	1.27E-05	ENSG00000115504.15	ENSG00000115504	62764266	62764336	71	0.00224981268918
-0.796467889908257	62764337-62764361	0.001457142857143	0.021538566089025	7.65E-06	ENSG00000115504.15	ENSG00000115504	62764337	62764361	25	0.00155284726896
-0.792786697247706	62771339-62771392	0.001326785714286	0.012444665307509	8.47E-06	ENSG00000115504.15	ENSG00000115504	62771339	62771392	54	0.001674239314998
-0.808279816513761	62826087-62826195	0.001021428571429	0.007348691811077	5.49E-06	ENSG00000115504.15	ENSG00000115504	62826087	62826195	109	0.001233058669323
-0.803887614678899	62826196-62826258	0.000898214285714	0.005841879034998	6.21E-06	ENSG00000115504.15	ENSG00000115504	62826196	62826258	63	0.001342237461987
-0.800045871559633	62826259-62826268	0.000514285714286	0.004225229357798	6.92E-06	ENSG00000115504.15	ENSG00000115504	62826259	62826268	10	0.001437964533832
-0.765642201834862	62831019-62831158	0.000228571428571	0.001756065239551	1.78E-05	ENSG00000115504.15	ENSG00000115504	62831019	62831158	140	0.002870799154027
-0.609839449541284	62859169-62859291	0.000164285714286	0.002110448521916	0.000773748284164	ENSG00000115504.15	ENSG00000115504	62859169	62859291	123	0.047569835389217
-0.643589449541284	62993977-62993977	0.000655357142857	0.018519707781176	0.000366292344741	ENSG00000115504.15	ENSG00000115504	62993977	62993977	1	0.027129135150412
-0.660011467889908	62996643-62996766	0.000998214285714	0.017145905538566	0.000251072143294	ENSG00000115504.15	ENSG00000115504	62996643	62996766	124	0.020413451953287
-0.727924311926605	63037535-63037634	0.0014125	0.019774311926606	4.78E-05	ENSG00000115504.15	ENSG00000115504	63037535	63037634	100	0.005900797707673
-0.735711009174312	63038743-63038816	0.001621428571429	0.020997927285083	3.91E-05	ENSG00000115504.15	ENSG00000115504	63038743	63038816	74	0.005091028265572
-0.729059633027523	63045066-63045180	0.00425	0.020209582059123	4.64E-05	ENSG00000115504.15	ENSG00000115504	63045066	63045180	115	0.005765258043428
-0.72526376146789	63045410-63045500	0.004183928571429	0.020646992864424	5.12E-05	ENSG00000115504.15	ENSG00000115504	63045410	63045500	91	0.00618596706296
-0.781135321100917	63045501-63045597	0.004155357142857	0.02105166496772	1.17E-05	ENSG00000115504.15	ENSG00000115504	63045501	63045597	97	0.002112336307494
-0.776020642201835	63045598-63045655	0.005869642857143	0.020780733944954	1.34E-05	ENSG00000115504.15	ENSG00000115504	63045598	63045655	58	0.002332847705257
-0.776915137614679	63045656-63045663	0.006326785714286	0.021044750254842	1.31E-05	ENSG00000115504.15	ENSG00000115504	63045656	63045663	8	0.002296055015754
-0.798119266055046	63045664-63046487	0.003485714285714	0.021947587495753	7.30E-06	ENSG00000115504.15	ENSG00000115504	63045664	63046487	824	0.001499520353525
0.554413580246914	197435045-197435047	0.007779411764706	0.000213174139051	0.000343979872085	ENSG00000115524.17	ENSG00000115524	197435045	197435047	3	0.025854148957071
0.700857142857143	10672891-10672990	0.02862	0.003634971428571	8.47E-06	ENSG00000115761.16	ENSG00000115761	10672891	10672990	100	0.001674239314998
0.734031746031746	10672068-10672224	0.03282	0.003510526984127	3.31E-06	ENSG00000115761.16	ENSG00000115761	10672068	10672224	157	0.000847840456159
0.656873015873016	10671691-10672067	0.03253	0.007144031746032	2.78E-05	ENSG00000115761.16	ENSG00000115761	10671691	10672067	377	0.003949299111218
0.777444444444444	10670125-10671553	0.03337	0.000448488888889	9.13E-07	ENSG00000115761.16	ENSG00000115761	10670125	10671553	1429	0.00033869807401
0.780904761904762	10668724-10669163	0.03533	0.000125542857143	8.22E-07	ENSG00000115761.16	ENSG00000115761	10668724	10669163	440	0.00031384590519
0.626947368421053	131105302-131105328	0.003721111111111	0.003993542188805	6.02E-05	ENSG00000115762.16	ENSG00000115762	131105302	131105328	27	0.006957586116721
0.664894736842105	131105329-131105335	0.002801111111111	0.004183904204957	2.25E-05	ENSG00000115762.16	ENSG00000115762	131105329	131105335	7	0.003373651060829
0.58340206185567	47806862-47806891	0.002028571428571	0.001268513745704	0.000175046746754	ENSG00000116062.17	ENSG00000116062	47806862	47806891	30	0.015543487903648
0.914166666666667	147541501-147541674	6.67E-05	0.001646285140562	1.04E-08	ENSG00000116128.12	ENSG00000116128	147541501	147541674	174	4.07E-05
-0.922619047619048	147600196-147600337	0.001026666666667	0.015900688468158	1.72E-07	ENSG00000116128.12	ENSG00000116128	147600196	147600337	142	0.000116068071503
0.928361581920904	15526813-15526847	0.001186666666667	0.000828112215079	6.27E-09	ENSG00000116138.13	ENSG00000116138	15526813	15526847	35	3.53E-05
-0.690926829268293	175743596-175743616	2.00E-05	0.110681219512195	0.00012031023111	ENSG00000116147.17	ENSG00000116147	175743596	175743616	21	0.01165306667427
0.880682926829268	175708859-175709188	0.00137	0.00792012195122	3.29E-08	ENSG00000116147.17	ENSG00000116147	175708859	175709188	330	5.73E-05
0.603268292682927	175406216-175406234	8.00E-05	0.046936951219512	0.000108390905656	ENSG00000116147.17	ENSG00000116147	175406216	175406234	19	0.01076138026929
0.601560975609756	175403552-175403616	8.00E-05	0.047138902439024	0.000113008145186	ENSG00000116147.17	ENSG00000116147	175403552	175403616	65	0.011095169103004
-0.612718168812589	29148935-29148938	0.000466666666667	0.002969686991268	0.000727016149044	ENSG00000116350.17	ENSG00000116350	29148935	29148938	4	0.045519951014986
0.95275	111706663-111706777	0.00083	0.000158256302521	2.60E-09	ENSG00000116473.14	ENSG00000116473	111706663	111706777	115	2.78E-05
-0.647435897435897	155562153-155562295	0.000911111111111	0.009076318891836	0.000335552979259	ENSG00000116539.14	ENSG00000116539	155562153	155562295	143	0.025393513449463
-0.657948717948718	155370869-155370983	0	0.04821299734748	0.000263401553881	ENSG00000116539.14	ENSG00000116539	155370869	155370983	115	0.021199074617166
-0.666410256410256	155370777-155370868	1.94E-05	0.048859033303861	0.000216181410656	ENSG00000116539.14	ENSG00000116539	155370777	155370868	92	0.018253050843036
-0.665213675213675	155370504-155370650	1.94E-05	0.049000456822871	0.000222338788337	ENSG00000116539.14	ENSG00000116539	155370504	155370650	147	0.018635616795593
-0.63008547008547	155349542-155349596	1.94E-05	0.051774801061008	0.000496322211293	ENSG00000116539.14	ENSG00000116539	155349542	155349596	55	0.034000269534741
-0.637435897435897	155349438-155349459	0	0.05280198938992	0.000420996453262	ENSG00000116539.14	ENSG00000116539	155349438	155349459	22	0.030197539707807
-0.647350427350427	155349352-155349437	0	0.052007574417919	0.00033620897819	ENSG00000116539.14	ENSG00000116539	155349352	155349437	86	0.025424499326968
-0.636837606837607	155349327-155349351	0	0.054137326849396	0.000426703714472	ENSG00000116539.14	ENSG00000116539	155349327	155349351	25	0.030465640741168
-0.615384615384615	155347656-155347904	0	0.056231962864722	0.000686082205819	ENSG00000116539.14	ENSG00000116539	155347656	155347904	249	0.043556434985707
0.544222222222222	62485564-62485653	0.0018	0.002597718253968	0.000433271348393	ENSG00000116641.18	ENSG00000116641	62485564	62485653	90	0.030834926148352
0.520133333333333	62485191-62485563	0.001566666666667	0.001881678571429	0.000737313005638	ENSG00000116641.18	ENSG00000116641	62485191	62485563	373	0.045960528830642
0.5264	62482614-62482860	0.003626666666667	0.003784928571429	0.000643276468475	ENSG00000116641.18	ENSG00000116641	62482614	62482860	247	0.04133009326072
0.606311111111111	62481684-62482613	0.006497142857143	0.006693742063492	0.00010060009495	ENSG00000116641.18	ENSG00000116641	62481684	62482613	930	0.010204016057132
0.635333333333333	62481498-62481532	0.006206666666667	0.005447321428571	4.86E-05	ENSG00000116641.18	ENSG00000116641	62481498	62481532	35	0.005958877562089
0.64	62481475-62481497	0.005906666666667	0.005622321428571	4.31E-05	ENSG00000116641.18	ENSG00000116641	62481475	62481497	23	0.005420229054276
0.640533333333333	62481471-62481474	0.006014285714286	0.00570775	4.25E-05	ENSG00000116641.18	ENSG00000116641	62481471	62481474	4	0.005372690554993
0.632355555555556	62481469-62481470	0.006182857142857	0.00534148015873	5.25E-05	ENSG00000116641.18	ENSG00000116641	62481469	62481470	2	0.006289164784002
0.620577777777778	62481399-62481468	0.006482857142857	0.004961003968254	7.06E-05	ENSG00000116641.18	ENSG00000116641	62481399	62481468	70	0.007807701380478
0.755637254901961	13787658-13788059	0.151456666666667	0.002409372256365	1.76E-06	ENSG00000116731.22	ENSG00000116731	13787658	13788059	402	0.000529929855493
-0.732797202797203	113759487-113759489	0	0.009723106470994	4.22E-05	ENSG00000116793.16	ENSG00000116793	113759487	113759489	3	0.005346600547098
-0.732363636363636	113759477-113759486	7.11E-05	0.011485275288092	4.27E-05	ENSG00000116793.16	ENSG00000116793	113759477	113759486	10	0.005382934640263
-0.628579710144928	15944429-15944458	0.04112	0.000155541346974	0.000513228355931	ENSG00000116809.12	ENSG00000116809	15944429	15944458	30	0.034826804904764
-0.630869565217391	15944417-15944428	0.0406	0.000152173913043	0.000487725670861	ENSG00000116809.12	ENSG00000116809	15944417	15944428	12	0.033589879762134
-0.643159420289855	15944404-15944416	0.03792	0.000154518329071	0.00036988801295	ENSG00000116809.12	ENSG00000116809	15944404	15944416	13	0.027303931046102
0.570651685393258	37690002-37690215	0.00182	0.0075708886619	0.000236432972949	ENSG00000116922.15	ENSG00000116922	37690002	37690215	214	0.019510355590657
0.610696629213483	37689884-37689886	0.00347	0.003876736465781	9.03E-05	ENSG00000116922.15	ENSG00000116922	37689884	37689886	3	0.009386629959127
0.708914728682171	162566349-162566452	0	0.010996482972883	6.77E-06	ENSG00000117143.13	ENSG00000117143	162566349	162566452	104	0.001422002018732
0.761170542635659	162566453-162566671	0.00018	0.006707527222272	1.49E-06	ENSG00000117143.13	ENSG00000117143	162566453	162566671	219	0.000473012806682
0.788875968992248	162570121-162572805	0	0.003772661599252	6.44E-07	ENSG00000117143.13	ENSG00000117143	162570121	162572805	2685	0.000265110959287
0.537968992248062	162572806-162574370	0.00552	9.73E-05	0.000498319934052	ENSG00000117143.13	ENSG00000117143	162572806	162574370	1565	0.034072012516359
-0.695550387596899	162579551-162579603	0.00718	0.000697197840316	0.000107477099842	ENSG00000117143.13	ENSG00000117143	162579551	162579603	53	0.010680938152833
-0.733038759689922	162581287-162581303	0.01132	0.001011087986004	4.19E-05	ENSG00000117143.13	ENSG00000117143	162581287	162581303	17	0.005327159722886
-0.816387596899225	162588693-162588833	0.01463	0.000811522335837	4.36E-06	ENSG00000117143.13	ENSG00000117143	162588693	162588833	141	0.001034500143995
-0.784604651162791	162590323-162590511	0.01148	0.001044738032757	1.06E-05	ENSG00000117143.13	ENSG00000117143	162590323	162590511	189	0.001967187778891
-0.696100775193798	162597792-162597858	0.00717	0.000574978131692	0.000106038524951	ENSG00000117143.13	ENSG00000117143	162597792	162597858	67	0.01058558060986
0.675690765926986	207752054-207752056	0.053647272727273	0.049700737407824	1.69E-05	ENSG00000117335.20	ENSG00000117335	207752054	207752056	3	0.002754677494333
0.617551896921976	207752057-207752067	0.038596363636364	0.047969441319835	7.62E-05	ENSG00000117335.20	ENSG00000117335	207752057	207752067	11	0.008255927956416
0.554667143879742	207795225-207795504	0.088467272727273	0.052581914760655	0.000341995230273	ENSG00000117335.20	ENSG00000117335	207795225	207795504	280	0.025742505208904
-0.639821428571429	169468253-169468643	0.0042125	0.024533458646617	0.000398941508125	ENSG00000117479.15	ENSG00000117479	169468253	169468643	391	0.029012444429399
0.56492700729927	93158815-93158885	0.06147	0.004950729927007	0.000270116359768	ENSG00000117500.13	ENSG00000117500	93158815	93158885	71	0.0215873980253
0.727361111111111	96721784-96721787	0.028221428571429	0.047078853677621	4.01E-06	ENSG00000117569.19	ENSG00000117569	96721784	96721787	4	0.000975171557169
0.736805555555556	96785255-96785948	0.101764285714286	0.005255848982786	3.05E-06	ENSG00000117569.19	ENSG00000117569	96785255	96785948	694	0.000800510211138
0.536204678362573	26696032-26696100	0.164911111111111	0.001961539961014	0.000518256902196	ENSG00000117713.20	ENSG00000117713	26696032	26696100	69	0.035045041487371
0.886900826446281	118436513-118436743	7.00E-05	0.000248856749311	2.67E-08	ENSG00000118058.23	ENSG00000118058	118436513	118436743	231	5.47E-05
0.911818181818182	118436744-118436761	0.00012	0.001653333333333	1.13E-08	ENSG00000118058.23	ENSG00000118058	118436744	118436761	18	4.07E-05
0.901790633608816	118436762-118436926	2.67E-05	0.003578526170799	1.60E-08	ENSG00000118058.23	ENSG00000118058	118436762	118436926	165	4.41E-05
0.890247933884297	118436927-118436931	0	0.003829104683196	2.38E-08	ENSG00000118058.23	ENSG00000118058	118436927	118436931	5	5.32E-05
0.746528925619835	118436932-118436944	0	0.006902851239669	2.30E-06	ENSG00000118058.23	ENSG00000118058	118436932	118436944	13	0.000643705025518
0.557451790633609	118449996-118452231	1.67E-05	0.007302920110193	0.00032089330474	ENSG00000118058.23	ENSG00000118058	118449996	118452231	2236	0.024596996559533
0.608595041322314	118452891-118452909	0.00064	0.016060509641873	9.51E-05	ENSG00000118058.23	ENSG00000118058	118452891	118452909	19	0.009768131292605
0.578994490358127	118452910-118452916	0.000256666666667	0.022397892561984	0.000194335991346	ENSG00000118058.23	ENSG00000118058	118452910	118452916	7	0.016821753860867
0.553939393939394	118452917-118455168	0.000146666666667	0.015656666666667	0.000347720271614	ENSG00000118058.23	ENSG00000118058	118452917	118455168	2252	0.026097241520664
-0.62728650137741	118519957-118519960	1.67E-05	0.002954820936639	0.000528174967678	ENSG00000118058.23	ENSG00000118058	118519957	118519960	4	0.035486169372573
-0.900413223140496	118520869-118520885	0	0.002295661157025	3.50E-07	ENSG00000118058.23	ENSG00000118058	118520869	118520885	17	0.00017995942491
-0.731570247933884	118521288-118521416	0	0.001886680440771	4.35E-05	ENSG00000118058.23	ENSG00000118058	118521288	118521416	129	0.005460449599219
-0.81603305785124	118521417-118521417	0	0.002620798898072	4.40E-06	ENSG00000118058.23	ENSG00000118058	118521417	118521417	1	0.001040430207128
-0.679641873278237	118521897-118522172	2.67E-05	0.001694407713499	0.000157961000953	ENSG00000118058.23	ENSG00000118058	118521897	118522172	276	0.014377100035525
-0.655055096418733	118522173-118522195	1.67E-05	0.001679256198347	0.000281656340918	ENSG00000118058.23	ENSG00000118058	118522173	118522195	23	0.022270375730445
-0.635867768595041	118522196-118522715	0	0.001846115702479	0.000436108971713	ENSG00000118058.23	ENSG00000118058	118522196	118522715	520	0.030958533304926
0.56031746031746	21057423-21057469	0	0.010751510496672	0.000300454226552	ENSG00000118620.13	ENSG00000118620	21057423	21057469	47	0.023419078420594
0.537224025974026	108673314-108678753	0.000898214285714	0.000753315105947	0.000506649293562	ENSG00000118689.15	ENSG00000118689	108673314	108678753	5440	0.034493852410202
0.625600649350649	108679015-108679632	0.006141071428571	0.005550888585099	6.22E-05	ENSG00000118689.15	ENSG00000118689	108679015	108679632	618	0.007123718711349
0.64913961038961	108679633-108679826	0.005726785714286	0.012572214627478	3.41E-05	ENSG00000118689.15	ENSG00000118689	108679633	108679826	194	0.004584701423473
0.589194029850746	4847647-4847648	0.18107	0.002277340569878	0.000152427230951	ENSG00000118900.15	ENSG00000118900	4847647	4847648	2	0.014009448226464
0.608179104477612	4847649-4847819	0.18873	0.003894391677974	9.61E-05	ENSG00000118900.15	ENSG00000118900	4847649	4847819	171	0.009845855693383
0.538776119402985	4847820-4847830	0.18873	0.003652600633198	0.000489439769545	ENSG00000118900.15	ENSG00000118900	4847820	4847830	11	0.033692929182285
0.655044776119403	4859130-4859159	0.15163	0.002927679782904	2.92E-05	ENSG00000118900.15	ENSG00000118900	4859130	4859159	30	0.004095912064988
0.651313432835821	4859865-4859968	0.15163	0.001919945725916	3.22E-05	ENSG00000118900.15	ENSG00000118900	4859865	4859968	104	0.004395373355522
0.648925373134328	4860664-4860744	0.15163	0.001479918588874	3.42E-05	ENSG00000118900.15	ENSG00000118900	4860664	4860744	81	0.004601699973866
0.658686567164179	4860745-4860953	0.11588	0.001413885119855	2.65E-05	ENSG00000118900.15	ENSG00000118900	4860745	4860953	209	0.003809289566372
0.631701492537313	4868833-4868903	0.12202	0.001312030755314	5.33E-05	ENSG00000118900.15	ENSG00000118900	4868833	4868903	71	0.006360390623937
0.635880597014925	4870293-4870341	0.12567	0.000508955223881	4.79E-05	ENSG00000118900.15	ENSG00000118900	4870293	4870341	49	0.005911242502892
0.627522388059702	4870516-4870572	0.12567	0.000328132066938	5.93E-05	ENSG00000118900.15	ENSG00000118900	4870516	4870572	57	0.006888103512756
0.630358208955224	4870573-4870634	0.12567	0.000341203075531	5.52E-05	ENSG00000118900.15	ENSG00000118900	4870573	4870634	62	0.006525822717427
0.626955223880597	4870844-4870887	0.12832	0.000267073722298	6.01E-05	ENSG00000118900.15	ENSG00000118900	4870844	4870887	44	0.006957586116721
0.665522388059701	4870888-4870972	0.03715	0.000525101763908	2.21E-05	ENSG00000118900.15	ENSG00000118900	4870888	4870972	85	0.003332400409658
0.655134328358209	4872884-4872934	0.03127	0.001988511985527	2.91E-05	ENSG00000118900.15	ENSG00000118900	4872884	4872934	51	0.004092992190376
0.663910447761194	4873031-4873073	0.02483	0.002574355495251	2.31E-05	ENSG00000118900.15	ENSG00000118900	4873031	4873073	43	0.003429695689198
0.685910447761194	4874211-4874534	0.00597	0.004883446404342	1.28E-05	ENSG00000118900.15	ENSG00000118900	4874211	4874534	324	0.002261545235614
0.561731343283582	4874535-4874888	0.12427	0.005338896426956	0.000290825180395	ENSG00000118900.15	ENSG00000118900	4874535	4874888	354	0.022841183741593
0.557313432835821	4874889-4874968	0.12515	0.009471460877431	0.000321912329138	ENSG00000118900.15	ENSG00000118900	4874889	4874968	80	0.024632151614643
0.544477611940299	4874969-4875271	0.12515	0.01374631388512	0.000430791208185	ENSG00000118900.15	ENSG00000118900	4874969	4875271	303	0.03070079541844
0.526179104477612	4876948-4877111	0.09577	0.04805196743555	0.00064639208751	ENSG00000118900.15	ENSG00000118900	4876948	4877111	164	0.041496520967934
0.520298507462687	4877385-4877474	0.09155	0.04886657620986	0.000734678638806	ENSG00000118900.15	ENSG00000118900	4877385	4877474	90	0.045851239010056
0.574805970149254	4880083-4880151	0.13533	0.065207643600181	0.000214502638504	ENSG00000118900.15	ENSG00000118900	4880083	4880151	69	0.018141012373839
0.573014925373134	4880152-4880272	0.17053	0.075006105834464	0.000223712302305	ENSG00000118900.15	ENSG00000118900	4880152	4880272	121	0.018726667273827
0.593313432835821	4880424-4880445	0.16628	0.09286236996834	0.000138046278648	ENSG00000118900.15	ENSG00000118900	4880424	4880445	22	0.01293754166623
0.605044776119403	4880446-4880478	0.16068	0.098157982813207	0.000103775913256	ENSG00000118900.15	ENSG00000118900	4880446	4880478	33	0.010423616616968
0.618985074626866	4880479-4880640	0.11243	0.100536408864767	7.35E-05	ENSG00000118900.15	ENSG00000118900	4880479	4880640	162	0.008033256607981
0.625492537313433	4880641-4880677	0.08723	0.107558344640434	6.24E-05	ENSG00000118900.15	ENSG00000118900	4880641	4880677	37	0.007132668165513
0.690597014925373	4880678-4881336	0.01655	0.098663274536409	1.12E-05	ENSG00000118900.15	ENSG00000118900	4880678	4881336	659	0.002057724042885
0.734149253731343	4881337-4881921	0.00128	0.08176209859792	3.30E-06	ENSG00000118900.15	ENSG00000118900	4881337	4881921	585	0.00084618691716
0.745850746268657	4881922-4882360	0.00098	0.061222704658526	2.35E-06	ENSG00000118900.15	ENSG00000118900	4881922	4882360	439	0.000653767262802
-0.694285714285714	196799660-196799683	3.00E-04	0.014123116883117	0.000110852715386	ENSG00000119041.11	ENSG00000119041	196799660	196799683	24	0.010928636439757
-0.747535714285714	196799629-196799659	0.00032	0.013330616883117	2.88E-05	ENSG00000119041.11	ENSG00000119041	196799629	196799659	31	0.004056243421491
-0.773142857142857	196799516-196799628	0.00023	0.012715324675325	1.45E-05	ENSG00000119041.11	ENSG00000119041	196799516	196799628	113	0.002474908109139
-0.712071428571429	196799510-196799515	0.00013	0.011293376623377	7.14E-05	ENSG00000119041.11	ENSG00000119041	196799510	196799515	6	0.007874487069489
-0.714642857142857	196797797-196797908	3.00E-04	0.01095987012987	6.69E-05	ENSG00000119041.11	ENSG00000119041	196797797	196797908	112	0.00749814921266
-0.693892857142857	196792956-196793152	0.00047	0.008610097402597	0.000111921510844	ENSG00000119041.11	ENSG00000119041	196792956	196793152	197	0.011019958664487
-0.746735880398671	108970402-108970494	0.000890476190476	0.016492815857473	2.94E-05	ENSG00000119326.15	ENSG00000119326	108970402	108970494	93	0.004112229194016
-0.748787375415282	108965378-108965528	0.001157142857143	0.017299129606963	2.78E-05	ENSG00000119326.15	ENSG00000119326	108965378	108965528	151	0.003949299111218
-0.756702657807309	108955790-108955827	0.000661904761905	0.017818315653475	2.26E-05	ENSG00000119326.15	ENSG00000119326	108955790	108955827	38	0.003379404852187
-0.749709302325581	108952444-108952494	5.00E-04	0.016875353597171	2.72E-05	ENSG00000119326.15	ENSG00000119326	108952444	108952494	51	0.003877033971837
-0.748571428571429	108952209-108952363	0.000680952380952	0.016850292397661	2.80E-05	ENSG00000119326.15	ENSG00000119326	108952209	108952363	155	0.003965506561155
-0.680340531561462	108948186-108948234	0.000890476190476	0.014589130286958	0.000155340011805	ENSG00000119326.15	ENSG00000119326	108948186	108948234	49	0.014226441116645
-0.665490033222591	108943962-108944018	0.000680952380952	0.013691619067048	0.000220902253317	ENSG00000119326.15	ENSG00000119326	108943962	108944018	57	0.018540327319539
-0.659036544850498	108943703-108943816	0.000480952380952	0.013589256085951	0.000256830382547	ENSG00000119326.15	ENSG00000119326	108943703	108943816	114	0.020772441340392
-0.652707641196013	108942961-108943044	0.000347619047619	0.013676716986264	0.000297329551484	ENSG00000119326.15	ENSG00000119326	108942961	108943044	84	0.023210611664006
-0.657134551495017	108942579-108942834	9.52E-05	0.012607626138991	0.000268422418761	ENSG00000119326.15	ENSG00000119326	108942579	108942834	256	0.021490882505769
0.543715328467153	112470585-112471288	0.00129	0.003786925719193	0.000438233428633	ENSG00000119471.15	ENSG00000119471	112470585	112471288	704	0.031059455414104
0.547496350364963	112471289-112471326	0.001721111111111	0.0058935165307	0.000402462677396	ENSG00000119471.15	ENSG00000119471	112471289	112471326	38	0.029199875388202
0.634167883211679	112471647-112472071	0.001267777777778	0.002604508372692	5.01E-05	ENSG00000119471.15	ENSG00000119471	112471647	112472071	425	0.006085785863595
-0.620736842105263	74829290-74829343	0.05542	0.003343493840985	0.00061030400396	ENSG00000119596.18	ENSG00000119596	74829290	74829343	54	0.039640417486699
0.538413978494624	75062556-75063022	0.043866666666667	0.007395928402832	0.000493405701451	ENSG00000119640.9	ENSG00000119640	75062556	75063022	467	0.033860458792181
0.584865591397849	75061815-75061841	0.106506666666667	0.009658608707055	0.000169050466769	ENSG00000119640.9	ENSG00000119640	75061815	75061841	27	0.015128280793289
0.612177419354839	75061763-75061814	0.11508	0.013643187778652	8.70E-05	ENSG00000119640.9	ENSG00000119640	75061763	75061814	52	0.009130037169673
0.593360215053763	75061684-75061762	0.111496666666667	0.011690604510884	0.000137890552984	ENSG00000119640.9	ENSG00000119640	75061684	75061762	79	0.012926863277088
0.840720973782772	75661233-75661245	0.07177196969697	0.000488405383102	1.24E-07	ENSG00000119685.20	ENSG00000119685	75661233	75661245	13	9.74E-05
0.60838067061144	73058534-73058541	0.065655238095238	0.004510864221376	9.56E-05	ENSG00000119707.14	ENSG00000119707	73058534	73058541	8	0.009806837883172
0.541278106508876	73058542-73058546	0.030054285714286	0.00694093726406	0.000462841311624	ENSG00000119707.14	ENSG00000119707	73058542	73058546	5	0.032300330523761
0.548542406311637	73058547-73058548	0.017498095238095	0.007276625463101	0.000393059213522	ENSG00000119707.14	ENSG00000119707	73058547	73058548	2	0.02869772335098
0.599007575757576	30159552-30159904	0.000955238095238	0.001505866355866	0.000120261015306	ENSG00000119801.13	ENSG00000119801	30159552	30159904	353	0.01165293491726
0.598066287878788	30159905-30160006	0.001312380952381	0.00180553532116	0.000123043764443	ENSG00000119801.13	ENSG00000119801	30159905	30160006	102	0.011854735979657
0.603126893939394	30160007-30160533	0.000769523809524	0.001432186447811	0.000108766436191	ENSG00000119801.13	ENSG00000119801	30160007	30160533	527	0.010784819646995
-0.680542635658915	71289226-71289278	1.67E-05	0.01174682626539	0.000154589493227	ENSG00000119900.9	ENSG00000119900	71289226	71289278	53	0.014170281710333
-0.669573643410853	71289279-71289311	6.67E-05	0.011773803009576	0.000200665491707	ENSG00000119900.9	ENSG00000119900	71289279	71289311	33	0.017253774460062
0.624612403100775	71289812-71290091	0.004866666666667	0.00071952120383	6.38E-05	ENSG00000119900.9	ENSG00000119900	71289812	71290091	280	0.007238962604787
-0.644509803921569	112166402-112166515	0.063896666666667	0.000363725490196	0.000358706384555	ENSG00000119927.14	ENSG00000119927	112166402	112166515	114	0.026701530164641
-0.690490196078431	112164525-112164610	0.036336666666667	0.003204634581105	0.000121594093141	ENSG00000119927.14	ENSG00000119927	112164525	112164610	86	0.011762688623726
-0.71921568627451	112163701-112163816	0.017016666666667	0.007020409982175	5.97E-05	ENSG00000119927.14	ENSG00000119927	112163701	112163816	116	0.006914928050911
-0.70264705882353	112161667-112161737	0.00852	0.010680659536542	9.03E-05	ENSG00000119927.14	ENSG00000119927	112161667	112161737	71	0.009386455501894
-0.667450980392157	112160604-112160868	0.007866666666667	0.013176470588235	0.000210956590606	ENSG00000119927.14	ENSG00000119927	112160604	112160868	265	0.017904745297479
-0.86175	110285338-110286267	0.003755357142857	0.000258372093023	1.15E-06	ENSG00000119950.21	ENSG00000119950	110285338	110286267	930	0.000391422920981
-0.853942307692308	110286268-110286468	0.000741071428571	0.004523315444246	1.45E-06	ENSG00000119950.21	ENSG00000119950	110286268	110286468	201	0.000464276125759
-0.725573770491803	157220726-157220727	4.00E-04	0.011692643273269	5.08E-05	ENSG00000120251.21	ENSG00000120251	157220726	157220727	2	0.006156532496561
-0.667622950819672	157220728-157220806	0.019885714285714	0.002217856658989	0.000210104737033	ENSG00000120251.21	ENSG00000120251	157220728	157220806	79	0.01785694013103
-0.639508196721311	157220807-157220907	0.0246	0.002013392494242	0.000401774571061	ENSG00000120251.21	ENSG00000120251	157220807	157220907	101	0.029170474524956
-0.640184426229508	157220908-157221011	0.027341071428571	0.001663731201734	0.000395681683231	ENSG00000120251.21	ENSG00000120251	157220908	157221011	104	0.028843180870519
-0.660963114754098	157221012-157221130	0.030641071428571	0.001886797181954	0.000245568342767	ENSG00000120251.21	ENSG00000120251	157221012	157221130	119	0.02009241250878
-0.67848275862069	41071527-41071573	0.020466666666667	0.00051851532567	0.000162401380683	ENSG00000120688.9	ENSG00000120688	41071527	41071573	47	0.014677611900805
0.583148148148148	41029512-41030648	0.010746666666667	0.00267606568833	0.000176107213867	ENSG00000120690.16	ENSG00000120690	41029512	41030648	1137	0.015615243429439
0.618703703703704	41029477-41029511	0.020216666666667	0.005754577218728	7.40E-05	ENSG00000120690.16	ENSG00000120690	41029477	41029511	35	0.008084226563684
0.573518518518519	41024464-41029476	0.00396	0.002819461914745	0.000221085964367	ENSG00000120690.16	ENSG00000120690	41024464	41029476	5013	0.018550713439759
-0.846086956521739	138352685-138352987	0.012866666666667	0.00133789428815	1.84E-06	ENSG00000120733.14	ENSG00000120733	138352685	138352987	303	0.000547386617773
-0.74	138372674-138372792	0.048866666666667	0.001410784313725	3.50E-05	ENSG00000120733.14	ENSG00000120733	138372674	138372792	119	0.004676068119881
-0.727028985507246	138372793-138372841	0.05395	0.001531116794544	4.89E-05	ENSG00000120733.14	ENSG00000120733	138372793	138372841	49	0.005981367969931
-0.731449275362319	138375093-138375206	0.04636	0.001580221653879	4.37E-05	ENSG00000120733.14	ENSG00000120733	138375093	138375206	114	0.005470794626701
-0.736811594202899	138377720-138377810	0.043546666666667	0.001543606138107	3.80E-05	ENSG00000120733.14	ENSG00000120733	138377720	138377810	91	0.004986884429012
-0.698260869565217	138377811-138377825	0.029746666666667	0.001645950554135	0.000100566294218	ENSG00000120733.14	ENSG00000120733	138377811	138377825	15	0.010203933150918
-0.746811594202899	138379584-138379708	0.018746666666667	0.003187723785166	2.93E-05	ENSG00000120733.14	ENSG00000120733	138379584	138379708	125	0.004105934374099
-0.805217391304348	138381516-138381590	0.013826666666667	0.001497868712702	5.98E-06	ENSG00000120733.14	ENSG00000120733	138381516	138381590	75	0.001306418895772
-0.613768115942029	138386022-138386576	0.000506666666667	0.055617945439045	0.000710634351947	ENSG00000120733.14	ENSG00000120733	138386022	138386576	555	0.044766057203125
-0.681304347826087	138386577-138386621	0.00028	0.041137979539642	0.000151791417912	ENSG00000120733.14	ENSG00000120733	138386577	138386621	45	0.01396677504066
-0.77695652173913	138391013-138391604	0.000146666666667	0.022396973572038	1.31E-05	ENSG00000120733.14	ENSG00000120733	138391013	138391604	592	0.002294901819041
-0.673260869565217	138391605-138392261	1.67E-05	0.012551832907076	0.000183901784496	ENSG00000120733.14	ENSG00000120733	138391605	138392261	657	0.016149009214453
-0.784710144927536	138393171-138393372	7.00E-05	0.014561679454391	1.06E-05	ENSG00000120733.14	ENSG00000120733	138393171	138393372	202	0.001963839332244
-0.665797101449275	138399860-138399861	2.67E-05	0.047907075873828	0.000219316305318	ENSG00000120733.14	ENSG00000120733	138399860	138399861	2	0.018432221709011
-0.842898550724638	138399862-138399899	2.67E-05	0.010063043478261	2.02E-06	ENSG00000120733.14	ENSG00000120733	138399862	138399899	38	0.000585665663929
-0.827826086956522	138399900-138400012	0	0.018452557544757	3.14E-06	ENSG00000120733.14	ENSG00000120733	138399900	138400012	113	0.000816507926375
-0.862898550724638	138415132-138415239	0	0.021570886615516	1.11E-06	ENSG00000120733.14	ENSG00000120733	138415132	138415239	108	0.000381800624557
-0.869420289855072	138417483-138417610	0	0.020464364876385	9.12E-07	ENSG00000120733.14	ENSG00000120733	138417483	138417610	128	0.00033869807401
-0.886231884057971	138418953-138419232	2.67E-05	0.018417945439045	5.44E-07	ENSG00000120733.14	ENSG00000120733	138418953	138419232	280	0.000236528020393
-0.929565217391304	138420706-138420785	0	0.016095396419437	1.38E-07	ENSG00000120733.14	ENSG00000120733	138420706	138420785	80	0.000101881697833
-0.945507246376812	138420786-138420962	0	0.0156015771526	8.17E-08	ENSG00000120733.14	ENSG00000120733	138420786	138420962	177	7.77E-05
-0.958115942028986	138424075-138424134	0	0.01468610400682	5.37E-08	ENSG00000120733.14	ENSG00000120733	138424075	138424134	60	6.91E-05
-0.972898550724638	138424135-138424341	0	0.013547357203751	3.26E-08	ENSG00000120733.14	ENSG00000120733	138424135	138424341	207	5.73E-05
-0.976811594202899	138425411-138425582	0	0.013304390451833	2.86E-08	ENSG00000120733.14	ENSG00000120733	138425411	138425582	172	5.59E-05
0.519927536231884	138426741-138426974	0.000736666666667	0.084999872122762	0.000740607545145	ENSG00000120733.14	ENSG00000120733	138426741	138426974	234	0.04607255053514
0.594809523809524	45862060-45862115	0.000376666666667	0.028251596638656	0.00013314735973	ENSG00000121671.12	ENSG00000121671	45862060	45862115	56	0.012573646547673
0.536	45862116-45862148	0.00096	0.026677647058824	0.000520617315992	ENSG00000121671.12	ENSG00000121671	45862116	45862148	33	0.035166221960533
-0.87562962962963	31756340-31756801	3.61E-05	0.002174206744057	7.55E-07	ENSG00000121753.13	ENSG00000121753	31756340	31756801	462	0.000294157204183
-0.610131578947368	29850087-29850251	0.020364285714286	0.000478315789474	0.000768881839316	ENSG00000122042.10	ENSG00000122042	29850087	29850251	165	0.047355345232299
0.794144736842105	29832968-29849511	0.093455357142857	0.000499842105263	5.47E-07	ENSG00000122042.10	ENSG00000122042	29832968	29849511	16544	0.000236571843256
0.810723684210526	29832534-29832967	0.066541071428571	0.002624052631579	3.26E-07	ENSG00000122042.10	ENSG00000122042	29832534	29832967	434	0.000173231286482
0.816776315789474	29777264-29831421	0.033983928571429	0.000489052631579	2.69E-07	ENSG00000122042.10	ENSG00000122042	29777264	29831421	54158	0.000154354963944
0.524645354645355	197782324-197782380	0.001309090909091	0.018538449395908	0.000668414913796	ENSG00000122068.13	ENSG00000122068	197782324	197782380	57	0.042644843930998
-0.612519379844961	24539585-24540001	3.33E-05	0.01879874881001	0.000730156980444	ENSG00000122257.20	ENSG00000122257	24539585	24540001	417	0.045642704467966
-0.647112403100775	24540146-24540284	3.33E-05	0.026120722834217	0.000338042188445	ENSG00000122257.20	ENSG00000122257	24540146	24540284	139	0.025523625280778
-0.652829457364341	24540285-24540495	0.00017196969697	0.027357850537196	0.000296496527141	ENSG00000122257.20	ENSG00000122257	24540285	24540495	211	0.02317468975272
-0.684360465116279	24540496-24540519	0.000729545454545	0.018958506731946	0.000141037354982	ENSG00000122257.20	ENSG00000122257	24540496	24540519	24	0.013162039928006
-0.673197674418605	24540520-24540573	0.001118181818182	0.016927141982864	0.000184177663235	ENSG00000122257.20	ENSG00000122257	24540520	24540573	54	0.01616864556313
-0.669593023255814	24540574-24540582	0.001618181818182	0.015422640418877	0.000200573744911	ENSG00000122257.20	ENSG00000122257	24540574	24540582	9	0.017253774460062
-0.638662790697674	24540583-24540792	0.001456818181818	0.008746593227254	0.000409515048823	ENSG00000122257.20	ENSG00000122257	24540583	24540792	210	0.029545250138573
-0.637306201550388	24546163-24546262	0.000678787878788	0.006556898544812	0.000422227573212	ENSG00000122257.20	ENSG00000122257	24546163	24546262	100	0.030257784436925
-0.628856589147287	24548945-24548981	0.000651515151515	0.005877502379981	0.000510079923532	ENSG00000122257.20	ENSG00000122257	24548945	24548981	37	0.034681623213927
0.560882658359294	11756322-11756328	0.002602777777778	0.002100599541527	0.00029656974823	ENSG00000122299.12	ENSG00000122299	11756322	11756328	7	0.02317468975272
0.520114226375909	11756237-11756321	0.002544444444444	0.002346376300476	0.000737618308554	ENSG00000122299.12	ENSG00000122299	11756237	11756321	85	0.045960528830642
-0.735636363636364	100140852-100140864	0.00523	0.008343569023569	3.92E-05	ENSG00000122435.10	ENSG00000122435	100140852	100140864	13	0.005094732089178
-0.762181818181818	100140865-100140966	0.00553	0.006261077441077	1.95E-05	ENSG00000122435.10	ENSG00000122435	100140865	100140966	102	0.003050719971911
0.540178571428571	73146276-73146361	0.001398214285714	0.00426269363167	0.000474359816181	ENSG00000122882.11	ENSG00000122882	73146276	73146361	86	0.032889018129227
0.552559523809524	73139631-73139737	0.0015125	0.006870854847963	0.000358822313792	ENSG00000122882.11	ENSG00000122882	73139631	73139737	107	0.026703734406674
0.554464285714286	73139309-73139495	0.001183928571429	0.007215146299484	0.000343582140758	ENSG00000122882.11	ENSG00000122882	73139309	73139495	187	0.02583680908065
0.559345238095238	73138003-73138070	0.001441071428571	0.00774301491681	0.000307247776709	ENSG00000122882.11	ENSG00000122882	73138003	73138070	68	0.023798701975316
0.556130952380952	73136704-73136918	0.001783928571429	0.008524082042456	0.000330745854895	ENSG00000122882.11	ENSG00000122882	73136704	73136918	215	0.025103415639225
0.558690476190476	73134755-73134813	0.001714285714286	0.009970553643144	0.000311903789425	ENSG00000122882.11	ENSG00000122882	73134755	73134813	59	0.024056950316443
0.560297619047619	73134603-73134754	0.000983928571429	0.008492756741251	0.000300591452993	ENSG00000122882.11	ENSG00000122882	73134603	73134754	152	0.023423872908437
0.651529808773903	110124357-110124391	0.000228571428571	0.001159805024372	3.20E-05	ENSG00000122970.16	ENSG00000122970	110124357	110124391	35	0.004374488538867
-0.648235294117647	26124900-26125037	0.00035	0.055899821746881	0.000329475178929	ENSG00000123095.6	ENSG00000123095	26124900	26125037	138	0.025043837396703
0.532666666666667	26214056-26214117	0.002125	0.000617142857143	0.000560496515488	ENSG00000123096.12	ENSG00000123096	26214056	26214117	62	0.03711441888064
0.671986928104575	26231656-26231658	0.003344444444444	0.003118991596639	1.86E-05	ENSG00000123096.12	ENSG00000123096	26231656	26231658	3	0.002947852024624
0.658614379084967	26231659-26231660	0.003302777777778	0.003261960784314	2.66E-05	ENSG00000123096.12	ENSG00000123096	26231659	26231660	2	0.003811465550799
0.61	46052686-46052697	0.0012	0.002397959183673	9.19E-05	ENSG00000123200.17	ENSG00000123200	46052686	46052697	12	0.009511201138659
0.66976911976912	45988787-45989097	0.001257142857143	0.014813440527726	1.98E-05	ENSG00000123200.17	ENSG00000123200	45988787	45989097	311	0.003080799274743
0.665007215007215	45985297-45985761	0.001428571428571	0.021951535765822	2.24E-05	ENSG00000123200.17	ENSG00000123200	45985297	45985761	465	0.003365219981421
0.640966810966811	45979895-45980004	0.002495238095238	0.030021109049681	4.21E-05	ENSG00000123200.17	ENSG00000123200	45979895	45980004	110	0.005337657389634
0.635699855699856	45979813-45979894	0.002061904761905	0.035908183879613	4.82E-05	ENSG00000123200.17	ENSG00000123200	45979813	45979894	82	0.005922095878018
0.524259259259259	48642113-48642167	0.052565555555556	0.000374372581537	0.000674067654775	ENSG00000124126.14	ENSG00000124126	48642113	48642167	55	0.042952340697655
-0.633740740740741	48634676-48634775	0.001143333333333	0.007754969596462	0.000457418123954	ENSG00000124126.14	ENSG00000124126	48634676	48634775	100	0.032022995097354
-0.657555555555555	48632496-48632639	0.001115555555556	0.008762487562189	0.000265815042947	ENSG00000124126.14	ENSG00000124126	48632496	48632639	144	0.021331812341482
-0.706740740740741	48632303-48632391	0.001204444444444	0.010434969596462	8.16E-05	ENSG00000124126.14	ENSG00000124126	48632303	48632391	89	0.008694203690603
-0.790222222222222	48632277-48632302	0.000106666666667	0.009934129353234	9.10E-06	ENSG00000124126.14	ENSG00000124126	48632277	48632302	26	0.001768298686561
-0.804518518518519	48630728-48630794	0.00016	0.009275102266446	6.10E-06	ENSG00000124126.14	ENSG00000124126	48630728	48630794	67	0.001326933941406
-0.808148148148148	48629539-48629621	0.000262222222222	0.008023858485351	5.51E-06	ENSG00000124126.14	ENSG00000124126	48629539	48629621	83	0.001233565303718
-0.819148148148148	48629526-48629538	0.000405555555556	0.006402067440575	4.03E-06	ENSG00000124126.14	ENSG00000124126	48629526	48629538	13	0.000976782616315
-0.823814814814815	48629449-48629525	0.000534444444444	0.005302465450525	3.52E-06	ENSG00000124126.14	ENSG00000124126	48629449	48629525	77	0.00088630923313
-0.892148148148148	48627961-48627963	4.00E-05	0.004744754007739	4.53E-07	ENSG00000124126.14	ENSG00000124126	48627961	48627963	3	0.000209412838541
-0.83562962962963	48627861-48627960	0.001115555555556	0.004625981205086	2.50E-06	ENSG00000124126.14	ENSG00000124126	48627861	48627960	100	0.000688853978718
-0.827777777777778	48627548-48627615	0.001395555555556	0.004348457711443	3.14E-06	ENSG00000124126.14	ENSG00000124126	48627548	48627615	68	0.000816964004313
-0.72537037037037	48625844-48625927	0.00489	0.003382399115533	5.10E-05	ENSG00000124126.14	ENSG00000124126	48625844	48625927	84	0.006176425772113
-0.86637037037037	48625746-48625843	0.000506666666667	0.003756130458817	1.00E-06	ENSG00000124126.14	ENSG00000124126	48625746	48625843	98	0.000358629102606
-0.690074074074074	48624252-48625745	0.004773333333333	0.002706710889994	0.000122829656467	ENSG00000124126.14	ENSG00000124126	48624252	48625745	1494	0.011837794237561
-0.914181818181818	41618378-41618384	0.00758	0.00125367003367	2.26E-07	ENSG00000124177.16	ENSG00000124177	41618378	41618384	7	0.000137591789193
-0.886727272727273	41618376-41618377	0.01548	0.000872053872054	5.36E-07	ENSG00000124177.16	ENSG00000124177	41618376	41618377	2	0.000233910127042
-0.768	41618340-41618375	0.02312	0.000540740740741	1.67E-05	ENSG00000124177.16	ENSG00000124177	41618340	41618375	36	0.002740873026086
-0.784909090909091	41564011-41564151	0.00015	0.04498101010101	1.05E-05	ENSG00000124177.16	ENSG00000124177	41564011	41564151	141	0.001956639021347
[truncated: 3,107 more rows]
