# Supplementary material for: ELLIPSIS: robust quantification of splicing in scRNA-seq
Source: Bioinformatics. 2025 Feb 12;41(2):btaf028. doi: 10.1093/bioinformatics/btaf028 (PMC11878791; doi:10.1093/bioinformatics/btaf028)
Supplement: btaf028_Supplementary_Data [file btaf028_supplementary_data.zip › 45935_SupplementaryTableC.xlsx]

## Sheet: Sheet1
	p_val	avg_log2FC	pct.1	pct.2	p_val_adj
ENSG00000018625.15	4.52017e-52	3.86445	0.968	0.215	1.91285e-47
ENSG00000277196.4	2.38236e-47	3.87138	0.619	0.064	1.00817e-42
ENSG00000164089.9	1.6183e-27	5.99348	0.238	0.012	6.84831e-23
ENSG00000068078.20	1.44908e-25	2.88314	0.714	0.183	6.13222e-21
ENSG00000124440.16	7.71656e-22	3.16948	0.651	0.177	3.26549e-17
ENSG00000271447.6	1.29881e-21	4.13434	0.238	0.018	5.4963e-17
ENSG00000109472.14	3.54409e-21	1.96349	0.937	0.618	1.49979e-16
ENSG00000170989.10	1.57782e-20	2.43385	0.873	0.334	6.67702e-16
ENSG00000152583.13	1.61325e-20	2.0035	0.968	0.6	6.82695e-16
ENSG00000109107.14	2.03815e-20	2.0072	0.937	0.556	8.62503e-16
ENSG00000134548.11	4.80691e-20	4.22255	0.222	0.017	2.03419e-15
ENSG00000135919.14	1.15421e-19	2.02964	0.873	0.444	4.88438e-15
ENSG00000266964.6	2.72002e-19	2.20225	0.651	0.194	1.15106e-14
ENSG00000034510.6	3.26096e-19	-3.48715	0.571	0.906	1.37997e-14
ENSG00000115468.12	4.04754e-19	4.10203	0.381	0.064	1.71284e-14
ENSG00000184005.11	5.13969e-19	6.00153	0.143	0.005	2.17501e-14
ENSG00000163644.15	3.8446e-18	2.7492	0.683	0.239	1.62696e-13
ENSG00000148053.17	2.40889e-17	2.74257	0.857	0.442	1.0194e-12
ENSG00000092841.19	4.15544e-17	-1.6211	0.889	0.977	1.7585e-12
ENSG00000132164.10	5.39044e-17	2.42974	0.54	0.145	2.28113e-12
ENSG00000135838.14	2.23028e-16	3.25992	0.492	0.128	9.4381e-12
ENSG00000144485.11	6.71248e-16	2.03677	0.857	0.445	2.84059e-11
ENSG00000132432.14	1.01519e-15	-1.94435	0.81	0.951	4.29609e-11
ENSG00000144908.14	1.75696e-15	2.29407	0.794	0.367	7.43509e-11
ENSG00000216921.9	1.3032e-14	5.80559	0.079	0.001	5.51487e-10
ENSG00000048540.15	1.83087e-14	2.26458	0.683	0.288	7.74787e-10
ENSG00000137561.5	1.94502e-14	3.84173	0.19	0.02	8.23092e-10
ENSG00000121742.19	2.037e-14	7.67637	0.063	0	8.62016e-10
ENSG00000170075.10	2.17758e-14	2.3793	0.889	0.49	9.21506e-10
ENSG00000286507.1	3.14647e-14	5.08324	0.159	0.013	1.33152e-09
ENSG00000167614.14	3.91941e-14	1.5535	0.841	0.385	1.65862e-09
ENSG00000177807.10	5.00128e-14	1.99575	0.619	0.203	2.11644e-09
ENSG00000166710.21	6.41278e-14	-1.67487	0.921	0.964	2.71376e-09
ENSG00000018236.15	7.69499e-14	2.07726	0.54	0.176	3.25637e-09
ENSG00000129244.9	9.44938e-14	1.42585	0.984	0.819	3.99879e-09
ENSG00000130287.14	1.62205e-13	1.91948	0.714	0.309	6.86421e-09
ENSG00000156298.13	1.66302e-13	1.5967	0.921	0.618	7.03757e-09
ENSG00000139352.4	1.93338e-13	2.15939	0.746	0.314	8.18166e-09
ENSG00000111275.13	2.00973e-13	2.35318	0.603	0.246	8.50477e-09
ENSG00000165092.13	3.40376e-13	3.47764	0.317	0.066	1.4404e-08
ENSG00000171476.22	4.13831e-13	1.74	0.841	0.441	1.75125e-08
ENSG00000172020.13	5.17472e-13	-2.24904	0.159	0.671	2.18984e-08
ENSG00000182636.8	6.36165e-13	3.74377	0.206	0.027	2.69212e-08
ENSG00000104112.9	6.51224e-13	1.70867	0.794	0.385	2.75585e-08
ENSG00000137818.12	7.59285e-13	-1.54189	0.937	0.992	3.21314e-08
ENSG00000183773.16	8.42755e-13	4.02303	0.127	0.009	3.56637e-08
ENSG00000233927.5	9.6627e-13	-1.47662	0.714	0.912	4.08906e-08
ENSG00000087495.17	1.17811e-12	1.53097	0.524	0.162	4.98553e-08
ENSG00000146005.4	2.01493e-12	1.94742	0.667	0.298	8.52677e-08
ENSG00000134201.12	3.12328e-12	3.9434	0.317	0.072	1.32171e-07
ENSG00000155324.10	3.48477e-12	2.06867	0.81	0.482	1.47469e-07
ENSG00000160307.10	3.86909e-12	1.21473	0.952	0.678	1.63732e-07
ENSG00000104904.12	4.0925e-12	-1.30557	0.778	0.913	1.73186e-07
ENSG00000117600.14	4.34723e-12	2.44794	0.444	0.131	1.83966e-07
ENSG00000187699.10	5.57094e-12	1.96896	0.429	0.121	2.35751e-07
ENSG00000130255.13	5.93575e-12	-1.60883	0.873	0.943	2.51189e-07
ENSG00000066336.12	5.95016e-12	2.34762	0.143	0.013	2.51799e-07
ENSG00000168309.18	9.65425e-12	1.86945	0.794	0.431	4.08549e-07
ENSG00000164188.9	1.02879e-11	2.73975	0.381	0.104	4.35363e-07
ENSG00000154930.15	1.66444e-11	3.51674	0.333	0.084	7.04357e-07
ENSG00000109501.15	1.77332e-11	2.74906	0.444	0.135	7.50431e-07
ENSG00000227097.5	2.38152e-11	-1.32596	0.635	0.856	1.00781e-06
ENSG00000153902.14	2.88209e-11	1.62716	0.381	0.101	1.21964e-06
ENSG00000178602.8	3.60121e-11	6.50766	0.048	0	1.52396e-06
ENSG00000230707.2	3.60121e-11	6.09565	0.048	0	1.52396e-06
ENSG00000233517.1	3.60121e-11	4.93826	0.048	0	1.52396e-06
ENSG00000270765.7	3.60121e-11	4.53559	0.048	0	1.52396e-06
ENSG00000284500.3	3.60121e-11	4.4135	0.048	0	1.52396e-06
ENSG00000287406.1	3.60121e-11	5.87852	0.048	0	1.52396e-06
ENSG00000103363.15	4.15364e-11	-1.42099	0.873	0.952	1.75774e-06
ENSG00000072315.4	4.8821e-11	6.89408	0.095	0.005	2.06601e-06
ENSG00000267014.6	5.05016e-11	5.90331	0.095	0.005	2.13713e-06
ENSG00000171885.18	5.57322e-11	1.44318	0.937	0.639	2.35847e-06
ENSG00000126351.13	5.90003e-11	1.82637	0.778	0.4	2.49677e-06
ENSG00000159176.14	6.2172e-11	1.93933	0.683	0.333	2.63099e-06
ENSG00000256625.1	7.87176e-11	4.90877	0.079	0.003	3.33117e-06
ENSG00000165795.24	8.09885e-11	1.5959	0.81	0.478	3.42727e-06
ENSG00000172809.13	9.47755e-11	-1.41592	0.73	0.928	4.01071e-06
ENSG00000145247.12	9.73222e-11	-4.20838	0.079	0.507	4.11848e-06
ENSG00000182899.17	9.92885e-11	-1.57237	0.73	0.93	4.20169e-06
ENSG00000139910.20	1.04531e-10	-1.22794	0.429	0.813	4.42354e-06
ENSG00000145794.17	1.64358e-10	2.04624	0.397	0.12	6.95531e-06
ENSG00000214456.8	1.67214e-10	3.41239	0.206	0.035	7.07617e-06
ENSG00000138642.15	1.81307e-10	2.73691	0.349	0.096	7.67253e-06
ENSG00000183579.16	1.86021e-10	2.03927	0.476	0.165	7.87202e-06
ENSG00000164398.15	1.88163e-10	2.30026	0.286	0.064	7.96268e-06
ENSG00000198892.7	1.92748e-10	1.75949	0.73	0.417	8.15669e-06
ENSG00000240972.2	2.14253e-10	-1.84005	0.587	0.828	9.06674e-06
ENSG00000166165.13	2.2928e-10	1.50297	0.952	0.751	9.70269e-06
ENSG00000229117.9	2.30184e-10	-1.14905	0.952	0.988	9.74091e-06
ENSG00000110436.13	2.31917e-10	1.51491	0.889	0.638	9.81426e-06
ENSG00000114391.13	2.52716e-10	-1.4047	0.524	0.849	1.06944e-05
ENSG00000213741.11	2.9244e-10	-1.89052	0.556	0.866	1.23755e-05
ENSG00000177600.9	3.02326e-10	-1.22824	0.921	0.954	1.27938e-05
ENSG00000089157.16	3.47446e-10	-1.60299	0.937	0.954	1.47032e-05
ENSG00000132541.11	4.48433e-10	1.81483	0.651	0.319	1.89768e-05
ENSG00000215018.10	4.4922e-10	1.94227	0.492	0.177	1.90101e-05
ENSG00000167996.16	5.45577e-10	-1.17333	1	0.992	2.30877e-05
ENSG00000231500.7	5.77054e-10	-1.1469	0.889	0.971	2.44198e-05
ENSG00000172260.15	5.99598e-10	3.03133	0.206	0.036	2.53738e-05
ENSG00000127922.9	6.06461e-10	-1.43844	0.841	0.91	2.56642e-05
ENSG00000143603.19	6.17364e-10	1.65555	0.651	0.305	2.61256e-05
ENSG00000101144.13	6.83104e-10	1.67666	0.619	0.272	2.89076e-05
ENSG00000132692.19	7.14944e-10	1.67142	0.921	0.65	3.0255e-05
ENSG00000197728.11	7.30495e-10	-1.58871	0.937	0.954	3.09131e-05
ENSG00000137959.17	7.58301e-10	1.98591	0.619	0.33	3.20898e-05
ENSG00000145681.11	1.00267e-09	3.29005	0.143	0.017	4.24309e-05
ENSG00000164972.13	1.04326e-09	1.67681	0.238	0.047	4.41489e-05
ENSG00000124614.16	1.05163e-09	-1.38234	0.778	0.904	4.45029e-05
ENSG00000185745.10	1.15082e-09	1.88732	0.333	0.09	4.87002e-05
ENSG00000078295.17	1.17456e-09	1.80455	0.46	0.161	4.97052e-05
ENSG00000287372.1	1.32201e-09	6.31978	0.079	0.004	5.59449e-05
ENSG00000286519.1	1.50677e-09	5.1976	0.063	0.002	6.37633e-05
ENSG00000125995.16	1.65369e-09	-1.38504	0.778	0.892	6.99809e-05
ENSG00000172458.5	1.69202e-09	2.32645	0.365	0.111	7.16029e-05
ENSG00000196660.11	1.71135e-09	2.73045	0.254	0.058	7.2421e-05
ENSG00000079215.15	1.93651e-09	1.08243	0.937	0.841	8.19491e-05
ENSG00000102935.12	1.97245e-09	1.50705	0.429	0.146	8.34699e-05
ENSG00000144713.13	1.99865e-09	-1.31601	0.794	0.954	8.4579e-05
ENSG00000115268.10	2.0329e-09	-1.08307	0.937	0.975	8.60284e-05
ENSG00000119147.10	2.27397e-09	3.79459	0.143	0.018	9.62298e-05
ENSG00000136810.13	2.55127e-09	-1.60107	0.635	0.837	0.000107964
ENSG00000169045.17	2.65098e-09	-1.49446	0.429	0.822	0.000112184
ENSG00000140264.21	3.19604e-09	-1.24475	0.968	0.978	0.00013525
ENSG00000183648.11	3.50823e-09	-1.59127	0.444	0.757	0.000148461
ENSG00000145721.12	3.98035e-09	1.57943	0.476	0.175	0.00016844
ENSG00000164904.18	4.00059e-09	1.81083	0.778	0.515	0.000169297
ENSG00000065518.8	4.13837e-09	-1.30569	0.524	0.808	0.000175128
ENSG00000072110.16	4.21204e-09	-4.16613	0.19	0.546	0.000178245
ENSG00000198692.10	4.73596e-09	3.04254	0.19	0.035	0.000200416
ENSG00000172403.11	4.80999e-09	4.4428	0.143	0.02	0.000203549
ENSG00000205704.7	5.29743e-09	3.44788	0.175	0.029	0.000224177
ENSG00000128311.14	5.49688e-09	2.16462	0.381	0.128	0.000232617
ENSG00000136942.15	5.5437e-09	-1.25902	0.921	0.928	0.000234598
ENSG00000062716.13	5.80677e-09	-2.19703	0.238	0.622	0.000245731
ENSG00000286615.1	6.43721e-09	3.7009	0.143	0.02	0.00027241
ENSG00000133112.17	7.0012e-09	-1.50555	0.651	0.884	0.000296277
ENSG00000154277.13	9.55836e-09	-3.19065	0.127	0.503	0.000404491
ENSG00000105894.12	1.04044e-08	-1.54663	0.857	0.896	0.000440292
ENSG00000109819.9	1.0815e-08	1.85202	0.444	0.172	0.00045767
ENSG00000168913.7	1.12736e-08	1.37851	0.556	0.235	0.000477078
ENSG00000047365.12	1.14483e-08	1.79361	0.73	0.404	0.000484468
ENSG00000203930.12	1.14766e-08	1.73605	0.349	0.106	0.000485667
ENSG00000147655.12	1.16685e-08	3.25034	0.254	0.064	0.000493788
ENSG00000286330.1	1.2885e-08	4.62018	0.111	0.012	0.000545265
ENSG00000177700.6	1.35118e-08	-1.36036	0.667	0.838	0.000571793
ENSG00000134873.10	1.36345e-08	2.37455	0.381	0.133	0.000576986
ENSG00000141469.18	1.44508e-08	3.27055	0.27	0.071	0.000611527
ENSG00000106565.18	1.50011e-08	1.2744	0.587	0.28	0.000634818
ENSG00000249307.7	1.6159e-08	3.64036	0.238	0.058	0.000683818
ENSG00000163191.6	1.65492e-08	-3.13205	0.063	0.433	0.000700329
ENSG00000133067.18	1.65505e-08	4.53885	0.175	0.032	0.000700384
ENSG00000173535.15	1.80348e-08	3.58839	0.127	0.016	0.000763195
ENSG00000284791.2	1.83338e-08	3.25685	0.079	0.005	0.000775851
ENSG00000251557.2	2.06279e-08	5.14038	0.048	0.001	0.000872932
ENSG00000123358.20	2.09725e-08	2.72602	0.476	0.198	0.000887516
ENSG00000233569.2	2.11296e-08	4.01305	0.048	0.001	0.000894163
ENSG00000253966.1	2.11296e-08	5.06297	0.048	0.001	0.000894163
ENSG00000229644.6	2.21136e-08	-2.03417	0.159	0.536	0.000935802
ENSG00000134184.13	2.26723e-08	1.97393	0.651	0.378	0.000959448
ENSG00000152137.8	2.45622e-08	2.58804	0.397	0.151	0.00103942
ENSG00000177409.12	2.83793e-08	1.88239	0.54	0.247	0.00120096
ENSG00000078549.15	2.99101e-08	1.8705	0.619	0.297	0.00126573
ENSG00000100097.12	2.9968e-08	-1.74296	0.825	0.854	0.00126819
ENSG00000177954.14	3.00016e-08	-1.22816	0.984	0.987	0.00126961
ENSG00000170412.18	3.03042e-08	3.81879	0.143	0.022	0.00128241
ENSG00000257704.4	3.06971e-08	-3.78069	0.111	0.454	0.00129904
ENSG00000177706.9	3.65115e-08	-4.59868	0.079	0.427	0.00154509
ENSG00000170743.17	3.68714e-08	6.23583	0.063	0.003	0.00156033
ENSG00000153993.14	3.79287e-08	6.03256	0.111	0.013	0.00160507
ENSG00000225938.1	4.02924e-08	2.55661	0.143	0.022	0.00170509
ENSG00000171858.18	4.06087e-08	-1.42686	0.667	0.863	0.00171848
ENSG00000106245.11	4.06292e-08	-1.02496	0.603	0.837	0.00171935
ENSG00000171766.17	4.3564e-08	1.26715	0.873	0.677	0.00184354
ENSG00000102109.9	4.74092e-08	-3.54782	0.048	0.396	0.00200626
ENSG00000204628.12	6.06092e-08	-1.26386	0.714	0.871	0.00256486
ENSG00000130762.15	6.62098e-08	4.6249	0.032	0	0.00280187
ENSG00000164438.6	6.62098e-08	3.94359	0.032	0	0.00280187
ENSG00000178015.5	6.62098e-08	4.6278	0.032	0	0.00280187
ENSG00000188379.7	6.62098e-08	4.6249	0.032	0	0.00280187
ENSG00000203864.3	6.62098e-08	5.0969	0.032	0	0.00280187
ENSG00000204140.10	6.62098e-08	3.92564	0.032	0	0.00280187
ENSG00000225344.1	6.62098e-08	4.6249	0.032	0	0.00280187
ENSG00000227154.4	6.62098e-08	5.00791	0.032	0	0.00280187
ENSG00000229010.1	6.62098e-08	4.25054	0.032	0	0.00280187
ENSG00000230226.1	6.62098e-08	4.00522	0.032	0	0.00280187
ENSG00000239600.1	6.62098e-08	4.63371	0.032	0	0.00280187
ENSG00000241143.1	6.62098e-08	4.69231	0.032	0	0.00280187
ENSG00000243995.3	6.62098e-08	4.62938	0.032	0	0.00280187
ENSG00000248848.1	6.62098e-08	4.75997	0.032	0	0.00280187
ENSG00000254423.1	6.62098e-08	4.63887	0.032	0	0.00280187
ENSG00000256884.1	6.62098e-08	5.20498	0.032	0	0.00280187
ENSG00000260024.1	6.62098e-08	4.54365	0.032	0	0.00280187
ENSG00000262651.1	6.62098e-08	5.22212	0.032	0	0.00280187
ENSG00000270549.1	6.62098e-08	5.416	0.032	0	0.00280187
ENSG00000270829.1	6.62098e-08	3.96693	0.032	0	0.00280187
ENSG00000270933.1	6.62098e-08	6.19062	0.032	0	0.00280187
ENSG00000271803.1	6.62098e-08	4.8931	0.032	0	0.00280187
ENSG00000273487.1	6.62098e-08	5.64759	0.032	0	0.00280187
ENSG00000285750.1	6.62098e-08	5.46749	0.032	0	0.00280187
ENSG00000287547.1	6.62098e-08	5.29074	0.032	0	0.00280187
ENSG00000288571.1	6.62098e-08	6.32548	0.032	0	0.00280187
ENSG00000172216.6	6.62529e-08	-3.50822	0.032	0.372	0.00280369
ENSG00000142583.18	7.39344e-08	6.15326	0.159	0.028	0.00312876
ENSG00000124172.10	7.67645e-08	-1.09407	0.968	0.951	0.00324852
ENSG00000157601.15	7.91058e-08	1.87625	0.492	0.22	0.0033476
ENSG00000145362.21	8.07405e-08	1.36481	0.825	0.554	0.00341678
ENSG00000110492.16	8.29596e-08	-2.18869	0.46	0.693	0.00351069
ENSG00000105372.8	8.31667e-08	-1.0425	0.905	0.974	0.00351945
ENSG00000198822.11	8.5983e-08	4.13743	0.095	0.01	0.00363863
ENSG00000278058.1	8.5983e-08	3.42788	0.095	0.01	0.00363863
ENSG00000139679.16	8.68501e-08	3.19278	0.286	0.088	0.00367532
ENSG00000088826.18	8.82981e-08	1.4528	0.778	0.499	0.0037366
ENSG00000156482.11	8.9664e-08	-1.09026	0.81	0.945	0.0037944
ENSG00000130702.15	9.3802e-08	-2.80289	0.095	0.453	0.00396951
ENSG00000255046.1	9.80378e-08	1.44506	0.095	0.01	0.00414876
ENSG00000145860.12	1.06601e-07	-2.54293	0.222	0.565	0.00451116
ENSG00000124243.19	1.06681e-07	-1.00302	0.27	0.629	0.00451451
ENSG00000168710.18	1.18731e-07	1.31703	0.905	0.671	0.00502447
ENSG00000113657.13	1.21039e-07	-2.58137	0.222	0.565	0.00512214
ENSG00000008988.11	1.29125e-07	-1.31788	0.698	0.885	0.00546433
ENSG00000231584.8	1.52583e-07	1.60349	0.444	0.181	0.00645701
ENSG00000134376.17	1.60596e-07	1.63207	0.381	0.138	0.0067961
ENSG00000172965.17	1.70108e-07	-2.00798	0.095	0.452	0.00719861
ENSG00000143977.14	1.70765e-07	-1.62203	0.651	0.832	0.00722643
ENSG00000167460.17	1.96185e-07	-1.92295	0.302	0.625	0.00830215
ENSG00000142676.14	1.96953e-07	-1.37235	0.635	0.855	0.00833465
ENSG00000152661.9	2.00568e-07	1.37233	0.746	0.49	0.00848766
ENSG00000164713.10	2.15386e-07	-1.64325	0.508	0.758	0.0091147
ENSG00000143947.15	2.21903e-07	-1.11377	0.841	0.937	0.00939051
ENSG00000166441.13	2.3325e-07	-1.11077	0.778	0.909	0.00987067
ENSG00000196136.18	2.35608e-07	-3.05726	0.127	0.458	0.00997048
ENSG00000118432.13	2.64054e-07	-3.66369	0.048	0.371	0.0111742
ENSG00000197747.9	2.68138e-07	-2.00421	0.365	0.677	0.0113471
ENSG00000162543.6	2.81488e-07	2.70709	0.095	0.011	0.011912
ENSG00000197756.10	2.83779e-07	-1.13279	0.857	0.961	0.012009
ENSG00000115507.10	2.84639e-07	5.07879	0.095	0.011	0.0120454
ENSG00000272405.1	2.95178e-07	1.2376	0.27	0.079	0.0124913
ENSG00000218672.1	3.14808e-07	3.62532	0.111	0.015	0.013322
ENSG00000159403.18	3.16241e-07	-3.16061	0.206	0.506	0.0133827
ENSG00000143919.15	3.20335e-07	2.0904	0.317	0.108	0.0135559
ENSG00000132321.17	3.27022e-07	2.10121	0.159	0.03	0.0138389
ENSG00000188338.15	4.20016e-07	2.7394	0.381	0.151	0.0177742
ENSG00000169976.7	4.22767e-07	-2.00835	0.349	0.62	0.0178907
ENSG00000198918.8	4.34505e-07	-1.04779	0.635	0.867	0.0183874
ENSG00000250722.6	4.77378e-07	1.37025	0.635	0.382	0.0202017
ENSG00000147576.17	5.05049e-07	1.41824	0.476	0.201	0.0213727
ENSG00000110723.12	5.16399e-07	1.44096	0.159	0.032	0.021853
ENSG00000151012.13	5.34151e-07	1.8564	0.54	0.277	0.0226042
ENSG00000162669.16	5.36242e-07	1.76526	0.19	0.044	0.0226927
ENSG00000071082.11	5.42511e-07	-1.07644	0.778	0.927	0.022958
ENSG00000111639.8	6.015e-07	-1.47714	0.54	0.757	0.0254543
ENSG00000086300.16	6.0999e-07	-2.4024	0.175	0.494	0.0258135
ENSG00000182718.18	6.18942e-07	-1.99937	0.302	0.589	0.0261924
ENSG00000110700.7	6.20541e-07	-1.22022	0.857	0.909	0.02626
ENSG00000141552.18	6.39727e-07	-1.39612	0.73	0.84	0.027072
ENSG00000258947.8	6.56425e-07	-1.802	0.111	0.424	0.0277786
ENSG00000036672.16	6.62335e-07	1.31332	0.46	0.188	0.0280287
ENSG00000126777.18	6.77186e-07	-1.13482	0.381	0.683	0.0286572
ENSG00000166091.21	6.77539e-07	1.7013	0.302	0.101	0.0286721
ENSG00000145592.14	6.86154e-07	-1.02408	0.794	0.929	0.0290366
ENSG00000188931.4	7.3507e-07	2.4967	0.206	0.053	0.0311067
ENSG00000125124.14	7.43203e-07	1.16517	0.762	0.558	0.0314509
ENSG00000134825.16	7.78476e-07	-1.1779	0.683	0.847	0.0329435
ENSG00000169242.12	7.80231e-07	-5.97531	0	0.292	0.0330178
ENSG00000159388.6	7.8723e-07	1.32529	0.683	0.4	0.033314
ENSG00000171004.18	7.94791e-07	3.53683	0.111	0.016	0.033634
ENSG00000179222.18	8.12369e-07	1.1761	0.841	0.688	0.0343778
ENSG00000018408.15	8.37152e-07	-2.00463	0.222	0.553	0.0354266
ENSG00000131771.14	8.69367e-07	4.04568	0.143	0.027	0.0367899
ENSG00000162407.9	8.71348e-07	1.11178	0.794	0.588	0.0368737
ENSG00000141905.19	8.72939e-07	-1.21543	0.206	0.564	0.036941
ENSG00000136997.21	9.00951e-07	-4.28041	0.048	0.348	0.0381264
ENSG00000249908.2	9.31635e-07	4.57122	0.048	0.002	0.0394249
ENSG00000277159.1	9.31635e-07	4.75721	0.048	0.002	0.0394249
ENSG00000248309.7	9.80842e-07	1.35724	0.111	0.016	0.0415073
ENSG00000196083.10	1.01171e-06	-2.52589	0.079	0.391	0.0428137
ENSG00000184500.16	1.02319e-06	-1.54424	0.079	0.416	0.0432992
ENSG00000109475.17	1.06482e-06	-1.21672	0.73	0.899	0.045061
ENSG00000177301.16	1.13794e-06	2.66707	0.19	0.046	0.0481556
ENSG00000112306.8	1.17119e-06	-1.40728	0.651	0.834	0.0495625
