# Supplementary material for: ELLIPSIS: robust quantification of splicing in scRNA-seq
Source: Bioinformatics. 2025 Feb 12;41(2):btaf028. doi: 10.1093/bioinformatics/btaf028 (PMC11878791; doi:10.1093/bioinformatics/btaf028)
Supplement: btaf028_Supplementary_Data [file btaf028_supplementary_data.zip › 372a8_SupplementaryTableG.xlsx]

## Sheet: Sheet1
endVsStart	exon	correlation	p-val	gene	start	end	exonLen	deltaPval	deltaPval.adj
-0.747	24949044-24949049	-0.888922688075306	4.01E-89	ENSG00000060982	24949044	24949049	6	7.78E-30	1.13E-24
-0.72	24949050-24949061	-0.885792030670744	1.16E-87	ENSG00000060982	24949050	24949061	12	7.78E-28	5.65E-23
-0.689	49033169-49033201	-0.848207152234317	4.64E-72	ENSG00000198218	49033169	49033201	33	1.25E-25	6.07E-21
-0.681	49033202-49033228	-0.846569488757204	1.62E-71	ENSG00000198218	49033202	49033228	27	4.49E-25	1.63E-20
-0.659	24949062-24949086	-0.876087058464835	2.15E-83	ENSG00000060982	24949062	24949086	25	1.39E-23	3.93E-19
-0.658	67904702-67904840	-0.839946218501645	2.55E-64	ENSG00000171634	67904702	67904840	139	1.62E-23	3.93E-19
-0.653	109733232-109733257	-0.827501054737671	3.62E-74	ENSG00000068366	109733232	109733257	26	3.48E-23	6.85E-19
-0.652	130357355-130357495	-0.786165741494545	1.53E-53	ENSG00000153317	130357355	130357495	141	4.06E-23	6.85E-19
-0.651	109733299-109733325	-0.86975539290261	2.48E-90	ENSG00000068366	109733299	109733325	27	4.72E-23	6.85E-19
-0.651	67903883-67903918	-0.849061191740057	4.59E-67	ENSG00000171634	67903883	67903918	36	4.72E-23	6.85E-19
-0.645	24949087-24949101	-0.868996565937173	1.70E-80	ENSG00000060982	24949087	24949101	15	1.17E-22	1.54E-18
-0.642	130356889-130357315	-0.784386537989028	3.78E-53	ENSG00000153317	130356889	130357315	427	1.83E-22	2.22E-18
-0.625	109733258-109733269	-0.824768845813603	2.81E-73	ENSG00000068366	109733258	109733269	12	2.26E-21	2.52E-17
-0.62	48973145-48973245	-0.879936110353033	1.98E-71	ENSG00000124198	48973145	48973245	101	4.66E-21	4.83E-17
-0.614	27146396-27147420	-0.831981845200243	3.72E-125	ENSG00000136758	27146396	27147420	1025	1.11E-20	1.07E-16
-0.61	49044390-49044442	-0.862327381505162	4.94E-77	ENSG00000198218	49044390	49044442	53	1.96E-20	1.67E-16
-0.61	130357496-130357580	-0.75290730872554	8.90E-47	ENSG00000153317	130357496	130357580	85	1.96E-20	1.67E-16
-0.605	109733270-109733272	-0.820893036539194	4.85E-72	ENSG00000068366	109733270	109733272	3	3.98E-20	3.21E-16
-0.6	27146312-27146395	-0.812593695738052	7.52E-115	ENSG00000136758	27146312	27146395	84	8.04E-20	6.14E-16
-0.599	130357316-130357354	-0.800315577995118	8.49E-57	ENSG00000153317	130357316	130357354	39	9.25E-20	6.71E-16
-0.598	27147421-27147497	-0.833463525672143	5.36E-126	ENSG00000136758	27147421	27147497	77	1.06E-19	7.35E-16
-0.596	130356664-130356888	-0.719381276175537	5.72E-41	ENSG00000153317	130356664	130356888	225	1.41E-19	9.27E-16
-0.595	49046425-49046458	-0.85675770198935	5.23E-75	ENSG00000198218	49046425	49046458	34	1.61E-19	9.76E-16
-0.595	49044443-49044504	-0.861299343398261	1.19E-76	ENSG00000198218	49044443	49044504	62	1.61E-19	9.76E-16
-0.593	23076549-23076551	-0.834341606103944	3.29E-76	ENSG00000100813	23076549	23076551	3	2.13E-19	1.24E-15
-0.591	27146234-27146311	-0.788181344785532	1.83E-103	ENSG00000136758	27146234	27146311	78	2.81E-19	1.57E-15
-0.587	49046459-49046477	-0.851824029491812	2.77E-73	ENSG00000198218	49046459	49046477	19	4.87E-19	2.62E-15
-0.583	27147498-27147668	-0.79426335490325	3.73E-106	ENSG00000136758	27147498	27147668	171	8.41E-19	4.36E-15
-0.582	109733273-109733275	-0.818479476973622	2.76E-71	ENSG00000068366	109733273	109733275	3	9.64E-19	4.66E-15
-0.582	23076470-23076548	-0.822204451757614	3.28E-72	ENSG00000100813	23076470	23076548	79	9.64E-19	4.66E-15
-0.581	109733276-109733298	-0.821076986436409	4.25E-72	ENSG00000068366	109733276	109733298	23	1.10E-18	5.17E-15
-0.573	49046478-49046579	-0.846806683642998	1.35E-71	ENSG00000198218	49046478	49046579	102	3.25E-18	1.47E-14
-0.572	130357581-130357632	-0.740037027244523	1.93E-44	ENSG00000153317	130357581	130357632	52	3.71E-18	1.58E-14
-0.55	101823928-101824053	-0.842713650665645	8.44E-71	ENSG00000071054	101823928	101824053	126	6.65E-17	2.68E-13
-0.529	104327515-104327574	-0.814014850081524	1.32E-57	ENSG00000198431	104327515	104327574	60	9.43E-16	3.60E-12
-0.525	49047069-49047246	-0.845639434952214	3.28E-71	ENSG00000198218	49047069	49047246	178	1.55E-15	5.61E-12
-0.524	49136602-49136925	-0.728755087328635	3.95E-65	ENSG00000102531	49136602	49136925	324	1.75E-15	6.04E-12
-0.524	130357633-130357681	-0.737477050551017	5.41E-44	ENSG00000153317	130357633	130357681	49	1.75E-15	6.04E-12
-0.521	104326347-104326423	-0.816298636712124	3.56E-58	ENSG00000198431	104326347	104326423	77	2.52E-15	8.51E-12
-0.519	104319574-104319585	-0.835299256317674	3.02E-63	ENSG00000198431	104319574	104319585	12	3.22E-15	1.06E-11
-0.516	104321152-104321316	-0.837095874446501	9.27E-64	ENSG00000198431	104321152	104321316	165	4.63E-15	1.43E-11
-0.516	104325337-104325429	-0.815279057287038	6.41E-58	ENSG00000198431	104325337	104325429	93	4.63E-15	1.43E-11
-0.512	27146157-27146233	-0.765722483739045	3.03E-94	ENSG00000136758	27146157	27146233	77	7.50E-15	2.27E-11
-0.506	104321091-104321151	-0.836671489402634	1.23E-63	ENSG00000198431	104321091	104321151	61	1.53E-14	4.12E-11
-0.502	49137600-49138746	-0.738810268183656	8.39E-68	ENSG00000102531	49137600	49138746	1147	2.46E-14	6.38E-11
-0.497	111447122-111447124	-0.801312171440768	1.54E-50	ENSG00000204842	111447122	111447124	3	4.42E-14	1.09E-10
-0.496	73761075-73761119	-0.791111931346679	1.19E-54	ENSG00000175582	73761075	73761119	45	4.97E-14	1.20E-10
-0.483	101698026-101698075	-0.882450109478829	8.02E-86	ENSG00000071054	101698026	101698075	50	2.21E-13	4.34E-10
-0.483	101698076-101698080	-0.879954507815062	9.99E-85	ENSG00000071054	101698076	101698080	5	2.21E-13	4.34E-10
-0.482	130355186-130356663	-0.732794361909544	3.46E-43	ENSG00000153317	130355186	130356663	1478	2.48E-13	4.80E-10
-0.475	5812777-5812782	-0.712224794381496	4.81E-89	ENSG00000057608	5812777	5812782	6	5.45E-13	1.00E-09
-0.468	24943004-24943279	-0.802470243879391	1.44E-59	ENSG00000060982	24943004	24943279	276	1.18E-12	2.07E-09
-0.466	24942328-24943003	-0.789074760320897	2.58E-56	ENSG00000060982	24942328	24943003	676	1.47E-12	2.55E-09
-0.463	28535562-28535685	-0.744828262841079	1.20E-54	ENSG00000095787	28535562	28535685	124	2.05E-12	3.49E-09
-0.456	24943280-24945430	-0.831674092304076	1.29E-67	ENSG00000060982	24943280	24945430	2151	4.36E-12	6.87E-09
-0.456	49056862-49056927	-0.822694629500251	3.03E-64	ENSG00000198218	49056862	49056927	66	4.36E-12	6.87E-09
-0.452	66060628-66060690	-0.870014247100978	3.80E-106	ENSG00000087365	66060628	66060690	63	6.68E-12	1.04E-08
-0.451	101698473-101698529	-0.902903873052593	7.39E-96	ENSG00000071054	101698473	101698529	57	7.43E-12	1.11E-08
-0.451	67903789-67903882	-0.809537957840357	2.81E-56	ENSG00000171634	67903789	67903882	94	7.43E-12	1.11E-08
-0.451	66060582-66060627	-0.870931005382207	1.24E-106	ENSG00000087365	66060582	66060627	46	7.43E-12	1.11E-08
-0.448	101790720-101790776	-0.864364979668847	2.15E-78	ENSG00000071054	101790720	101790776	57	1.02E-11	1.50E-08
-0.446	101825319-101825401	-0.784472880921707	4.82E-55	ENSG00000071054	101825319	101825401	83	1.26E-11	1.83E-08
-0.444	101698081-101698137	-0.907154987851481	3.18E-98	ENSG00000071054	101698081	101698137	57	1.55E-11	2.17E-08
-0.444	66059782-66060009	-0.869529883989222	6.83E-106	ENSG00000087365	66059782	66060009	228	1.55E-11	2.17E-08
-0.443	10188065-10188075	-0.780244626160325	2.68E-91	ENSG00000165685	10188065	10188075	11	1.73E-11	2.36E-08
-0.439	243211883-243211885	-0.841384191938265	9.40E-80	ENSG00000143702	243211883	243211885	3	2.61E-11	3.51E-08
-0.438	101698530-101698538	-0.905112903358497	4.49E-97	ENSG00000071054	101698530	101698538	9	2.90E-11	3.76E-08
-0.438	2824731-2824750	-0.863414969570285	5.14E-95	ENSG00000087266	2824731	2824750	20	2.90E-11	3.76E-08
-0.437	2824760-2824782	-0.845096143447211	4.01E-87	ENSG00000087266	2824760	2824782	23	3.21E-11	4.02E-08
-0.437	111447125-111447329	-0.824675479207286	7.30E-56	ENSG00000204842	111447125	111447329	205	3.21E-11	4.02E-08
-0.436	243211213-243211882	-0.826262587195105	1.64E-74	ENSG00000143702	243211213	243211882	670	3.56E-11	4.38E-08
-0.435	49705977-49706107	-0.859536821380421	4.32E-165	ENSG00000161791	49705977	49706107	131	3.95E-11	4.77E-08
-0.434	2824783-2824914	-0.834542934778896	4.99E-83	ENSG00000087266	2824783	2824914	132	4.37E-11	5.08E-08
-0.434	130357682-130358016	-0.804011796623356	1.08E-57	ENSG00000153317	130357682	130358016	335	4.37E-11	5.08E-08
-0.432	10188076-10188185	-0.780419936890816	2.30E-91	ENSG00000165685	10188076	10188185	110	5.37E-11	6.08E-08
-0.432	24945431-24945816	-0.825753006446683	7.31E-66	ENSG00000060982	24945431	24945816	386	5.37E-11	6.08E-08
-0.432	24887564-24887640	-0.883341364939412	1.50E-86	ENSG00000060982	24887564	24887640	77	5.37E-11	6.08E-08
-0.428	2824751-2824759	-0.86065992807339	9.32E-94	ENSG00000087266	2824751	2824759	9	8.05E-11	8.85E-08
-0.427	2824915-2824917	-0.821509555210168	2.36E-78	ENSG00000087266	2824915	2824917	3	8.90E-11	9.50E-08
-0.426	66059515-66059595	-0.86648649273664	2.59E-104	ENSG00000087365	66059515	66059595	81	9.85E-11	1.03E-07
-0.425	243125922-243126134	-0.756949013084085	1.05E-55	ENSG00000143702	243125922	243126134	213	1.09E-10	1.10E-07
-0.424	73761120-73761137	-0.786040907955233	1.63E-53	ENSG00000175582	73761120	73761137	18	1.20E-10	1.20E-07
-0.424	49057798-49057875	-0.861224932355851	1.26E-76	ENSG00000198218	49057798	49057875	78	1.20E-10	1.20E-07
-0.421	5812772-5812776	-0.701319748329192	2.98E-85	ENSG00000057608	5812772	5812776	5	1.62E-10	1.53E-07
-0.421	18124642-18124774	-0.827948305560047	8.37E-73	ENSG00000099308	18124642	18124774	133	1.62E-10	1.53E-07
-0.421	49056928-49057038	-0.818887456359303	3.47E-63	ENSG00000198218	49056928	49057038	111	1.62E-10	1.53E-07
-0.421	2824918-2824997	-0.811378544218799	5.65E-75	ENSG00000087266	2824918	2824997	80	1.62E-10	1.53E-07
-0.42	27145591-27146156	-0.772596896420227	5.92E-97	ENSG00000136758	27145591	27146156	566	1.79E-10	1.68E-07
-0.419	49016280-49016345	-0.826452792281107	1.50E-55	ENSG00000124198	49016280	49016345	66	1.98E-10	1.82E-07
-0.418	2824998-2825017	-0.802192437372301	4.40E-72	ENSG00000087266	2824998	2825017	20	2.18E-10	1.98E-07
-0.417	101825402-101825429	-0.806225444562584	2.70E-60	ENSG00000071054	101825402	101825429	28	2.41E-10	2.15E-07
-0.413	68630946-68630977	-0.722704462939956	6.33E-39	ENSG00000127314	68630946	68630977	32	3.57E-10	3.05E-07
-0.412	7108026-7108030	-0.737650501764836	1.66E-37	ENSG00000124782	7108026	7108030	5	3.93E-10	3.28E-07
-0.411	11073934-11074008	-0.805036774773258	7.62E-54	ENSG00000171824	11073934	11074008	75	4.34E-10	3.56E-07
-0.411	43225297-43225345	-0.776214142884515	2.02E-99	ENSG00000152518	43225297	43225345	49	4.34E-10	3.56E-07
-0.41	111447039-111447121	-0.793555870404956	6.31E-49	ENSG00000204842	111447039	111447121	83	4.78E-10	3.77E-07
-0.41	10187958-10188064	-0.793763339048584	1.26E-96	ENSG00000165685	10187958	10188064	107	4.78E-10	3.77E-07
-0.408	24939835-24942327	-0.817694826888972	1.39E-63	ENSG00000060982	24939835	24942327	2493	5.80E-10	4.45E-07
-0.408	2825018-2825046	-0.803190558174833	2.17E-72	ENSG00000087266	2825018	2825046	29	5.80E-10	4.45E-07
-0.407	15295366-15295806	-0.769417532396733	8.22E-58	ENSG00000008083	15295366	15295806	441	6.38E-10	4.80E-07
-0.407	243200836-243209464	-0.895567968112293	2.34E-104	ENSG00000143702	243200836	243209464	8629	6.38E-10	4.80E-07
-0.406	7107961-7108025	-0.764345761538385	1.07E-41	ENSG00000124782	7107961	7108025	65	7.03E-10	5.20E-07
-0.405	243209971-243210922	-0.80027421250392	1.35E-66	ENSG00000143702	243209971	243210922	952	7.74E-10	5.58E-07
-0.404	68632365-68632382	-0.809241858652935	2.80E-55	ENSG00000127314	68632365	68632382	18	8.51E-10	6.08E-07
-0.403	243125918-243125921	-0.764725812786934	1.74E-57	ENSG00000143702	243125918	243125921	4	9.37E-10	6.56E-07
-0.403	43225346-43225354	-0.77962858293035	7.63E-101	ENSG00000152518	43225346	43225354	9	9.37E-10	6.56E-07
-0.402	101829504-101829594	-0.809674516228242	3.44E-61	ENSG00000071054	101829504	101829594	91	1.03E-09	7.19E-07
-0.401	28533998-28534034	-0.72550748760119	1.31E-50	ENSG00000095787	28533998	28534034	37	1.13E-09	7.75E-07
-0.4	68632383-68632900	-0.787367418207097	1.97E-50	ENSG00000127314	68632383	68632900	518	1.25E-09	8.33E-07
-0.4	11074231-11074287	-0.81189912801914	1.93E-55	ENSG00000171824	11074231	11074287	57	1.25E-09	8.33E-07
-0.4	49057039-49057043	-0.81978106976286	1.97E-63	ENSG00000198218	49057039	49057043	5	1.25E-09	8.33E-07
-0.4	111447330-111447514	-0.812774569889957	4.66E-53	ENSG00000204842	111447330	111447514	185	1.25E-09	8.33E-07
-0.399	68630978-68632199	-0.781371511022243	3.34E-49	ENSG00000127314	68630978	68632199	1222	1.37E-09	8.95E-07
-0.398	28826240-28826390	-0.880258488291497	3.29E-84	ENSG00000168488	28826240	28826390	151	1.50E-09	9.62E-07
-0.395	11074288-11074326	-0.817735391994925	7.49E-57	ENSG00000171824	11074288	11074326	39	1.99E-09	1.23E-06
-0.393	68632347-68632364	-0.809851117609356	2.01E-55	ENSG00000127314	68632347	68632364	18	2.40E-09	1.45E-06
-0.391	101831721-101831816	-0.780228325941905	4.34E-54	ENSG00000071054	101831721	101831816	96	2.89E-09	1.70E-06
-0.391	243210923-243211212	-0.766096689684663	8.31E-58	ENSG00000143702	243210923	243211212	290	2.89E-09	1.70E-06
-0.391	49057117-49057590	-0.835588822607953	5.00E-68	ENSG00000198218	49057117	49057590	474	2.89E-09	1.70E-06
-0.391	48878134-48878135	-0.837656940729103	7.60E-102	ENSG00000255302	48878134	48878135	2	2.89E-09	1.70E-06
-0.388	49057044-49057116	-0.821369547555017	7.12E-64	ENSG00000198218	49057044	49057116	73	3.82E-09	2.20E-06
-0.387	10188186-10188278	-0.769194763974321	3.22E-87	ENSG00000165685	10188186	10188278	93	4.18E-09	2.38E-06
-0.387	11076842-11076948	-0.818506853384582	4.84E-57	ENSG00000171824	11076842	11076948	107	4.18E-09	2.38E-06
-0.384	109676544-109676641	-0.808994609383423	2.02E-68	ENSG00000068366	109676544	109676641	98	5.50E-09	2.99E-06
-0.384	243152809-243155000	-0.70383500095244	4.00E-45	ENSG00000143702	243152809	243155000	2192	5.50E-09	2.99E-06
-0.383	13642479-13642591	-0.794838208939682	6.82E-53	ENSG00000010017	13642479	13642591	113	6.03E-09	3.24E-06
-0.383	66059201-66059338	-0.858983078096433	1.40E-100	ENSG00000087365	66059201	66059338	138	6.03E-09	3.24E-06
-0.38	43225355-43225397	-0.786401919766597	9.67E-104	ENSG00000152518	43225355	43225397	43	7.91E-09	4.11E-06
-0.378	57099441-57099447	-0.807744853944146	7.35E-108	ENSG00000166888	57099441	57099447	7	9.46E-09	4.83E-06
-0.378	67947726-67947753	-0.700517755265099	2.73E-36	ENSG00000171634	67947726	67947753	28	9.46E-09	4.83E-06
-0.377	68632200-68632346	-0.808730246089441	3.70E-55	ENSG00000127314	68632200	68632346	147	1.04E-08	5.23E-06
-0.376	2825047-2825101	-0.795460904461306	4.65E-70	ENSG00000087266	2825047	2825101	55	1.13E-08	5.64E-06
-0.376	113374861-113374865	-0.703928490969164	7.38E-52	ENSG00000151176	113374861	113374865	5	1.13E-08	5.64E-06
-0.375	154405715-154407920	-0.84195067535311	6.85E-148	ENSG00000160712	154405715	154407920	2206	1.24E-08	6.13E-06
-0.372	5812315-5812771	-0.72360236606833	3.40E-93	ENSG00000057608	5812315	5812771	457	1.61E-08	7.73E-06
-0.37	5812789-5812861	-0.732838327942825	1.01E-96	ENSG00000057608	5812789	5812861	73	1.93E-08	9.10E-06
-0.37	2825102-2825109	-0.796423317127149	2.41E-70	ENSG00000087266	2825102	2825109	8	1.93E-08	9.10E-06
-0.366	81087247-81091903	-0.705109036957733	3.43E-63	ENSG00000076641	81087247	81091903	4657	2.73E-08	1.25E-05
-0.366	57099636-57099689	-0.802261249933601	2.40E-105	ENSG00000166888	57099636	57099689	54	2.73E-08	1.25E-05
-0.365	24272939-24273027	-0.8003293700164	1.99E-80	ENSG00000182957	24272939	24273027	89	2.98E-08	1.33E-05
-0.365	24273028-24273097	-0.799027689131549	5.52E-80	ENSG00000182957	24273028	24273097	70	2.98E-08	1.33E-05
-0.363	7107821-7107960	-0.810840664127448	1.62E-50	ENSG00000124782	7107821	7107960	140	3.54E-08	1.54E-05
-0.363	67948307-67948903	-0.84527682662068	6.66E-66	ENSG00000171634	67948307	67948903	597	3.54E-08	1.54E-05
-0.362	68632901-68632918	-0.761149000081101	2.51E-45	ENSG00000127314	68632901	68632918	18	3.86E-08	1.66E-05
-0.361	57099690-57099732	-0.782810918954573	4.97E-97	ENSG00000166888	57099690	57099732	43	4.21E-08	1.79E-05
-0.36	49706206-49706480	-0.810482751748843	5.96E-132	ENSG00000161791	49706206	49706480	275	4.59E-08	1.92E-05
-0.36	890511-890513	-0.798768897869727	7.18E-86	ENSG00000060237	890511	890513	3	4.59E-08	1.92E-05
-0.358	50112238-50112831	-0.771997620915565	6.27E-66	ENSG00000104043	50112238	50112831	594	5.44E-08	2.21E-05
-0.355	18123580-18123655	-0.799496891936375	2.23E-64	ENSG00000099308	18123580	18123655	76	7.02E-08	2.80E-05
-0.355	111447704-111449443	-0.86633877275384	1.17E-67	ENSG00000204842	111447704	111449443	1740	7.02E-08	2.80E-05
-0.355	49650676-49650878	-0.855766714834829	4.04E-162	ENSG00000161791	49650676	49650878	203	7.02E-08	2.80E-05
-0.354	5222673-5222677	-0.731179074750283	6.40E-48	ENSG00000157954	5222673	5222677	5	7.64E-08	3.02E-05
-0.353	28825791-28825841	-0.865504898708939	3.15E-78	ENSG00000168488	28825791	28825841	51	8.31E-08	3.25E-05
-0.352	18122673-18122751	-0.812744193648967	4.02E-68	ENSG00000099308	18122673	18122751	79	9.04E-08	3.48E-05
-0.352	67909582-67909761	-0.736772888773848	8.05E-42	ENSG00000171634	67909582	67909761	180	9.04E-08	3.48E-05
-0.351	24273098-24273137	-0.805772788846823	2.56E-82	ENSG00000182957	24273098	24273137	40	9.83E-08	3.74E-05
-0.351	101831817-101831851	-0.740224930318266	4.93E-46	ENSG00000071054	101831817	101831851	35	9.83E-08	3.74E-05
-0.35	24272919-24272938	-0.799745917242323	3.15E-80	ENSG00000182957	24272919	24272938	20	1.07E-07	4.02E-05
-0.35	93158767-93158814	-0.835363509255184	6.44E-61	ENSG00000117500	93158767	93158814	48	1.07E-07	4.02E-05
-0.345	68629171-68630945	-0.751896208337005	1.12E-43	ENSG00000127314	68629171	68630945	1775	1.62E-07	5.78E-05
-0.344	11072087-11072171	-0.774353248146219	2.06E-47	ENSG00000171824	11072087	11072171	85	1.76E-07	6.18E-05
-0.344	43225398-43225608	-0.798600028752639	3.10E-109	ENSG00000152518	43225398	43225608	211	1.76E-07	6.18E-05
-0.344	29942797-29942868	-0.80153315152052	2.47E-87	ENSG00000206503	29942797	29942868	72	1.76E-07	6.18E-05
-0.343	47835952-47835962	-0.735696485544259	2.96E-47	ENSG00000138081	47835952	47835962	11	1.91E-07	6.63E-05
-0.342	24272689-24272918	-0.793192774230664	4.90E-78	ENSG00000182957	24272689	24272918	230	2.07E-07	7.11E-05
-0.342	124848419-124848451	-0.84845176338073	1.98E-90	ENSG00000082781	124848419	124848451	33	2.07E-07	7.11E-05
-0.341	26782103-26782104	-0.817341417883948	2.28E-66	ENSG00000117713	26782103	26782104	2	2.24E-07	7.62E-05
-0.34	57099733-57099766	-0.785493114632067	4.00E-98	ENSG00000166888	57099733	57099766	34	2.43E-07	8.15E-05
-0.34	124841421-124841551	-0.830661963530083	2.22E-83	ENSG00000082781	124841421	124841551	131	2.43E-07	8.15E-05
-0.339	111447034-111447038	-0.79745444175062	9.96E-50	ENSG00000204842	111447034	111447038	5	2.64E-07	8.76E-05
-0.338	124848309-124848358	-0.857538239603803	2.17E-94	ENSG00000082781	124848309	124848358	50	2.86E-07	9.39E-05
-0.336	35704175-35704193	-0.832677373664793	2.34E-182	ENSG00000137076	35704175	35704193	19	3.36E-07	0.000108595861522
-0.333	35704194-35704322	-0.832842854871802	1.70E-182	ENSG00000137076	35704194	35704322	129	4.27E-07	0.000134150447233
-0.333	15516325-15516381	-0.709945461753286	1.31E-45	ENSG00000008083	15516325	15516381	57	4.27E-07	0.000134150447233
-0.333	27317031-27317152	-0.726548537754472	6.03E-79	ENSG00000077238	27317031	27317152	122	4.27E-07	0.000134150447233
-0.333	28533583-28533596	-0.70666171522287	5.49E-47	ENSG00000095787	28533583	28533596	14	4.27E-07	0.000134150447233
-0.332	67945572-67945891	-0.719732153142151	4.11E-39	ENSG00000171634	67945572	67945891	320	4.62E-07	0.00014400546163
-0.332	47835963-47836001	-0.772257704780501	9.97E-55	ENSG00000138081	47835963	47836001	39	4.62E-07	0.00014400546163
-0.331	104319470-104319573	-0.798534912186023	6.13E-54	ENSG00000198431	104319470	104319573	104	5.01E-07	0.000154561315375
-0.331	124848359-124848418	-0.858392086309871	8.93E-95	ENSG00000082781	124848359	124848418	60	5.01E-07	0.000154561315375
-0.331	44966515-44966521	-0.75451934703251	4.68E-83	ENSG00000101109	44966515	44966521	7	5.01E-07	0.000154561315375
-0.329	35704323-35704331	-0.834395723191322	8.65E-184	ENSG00000137076	35704323	35704331	9	5.86E-07	0.000177970247645
-0.327	49057792-49057797	-0.847149508872963	1.04E-71	ENSG00000198218	49057792	49057797	6	6.86E-07	0.000203959681283
-0.327	49700712-49700819	-0.85502426865462	1.52E-161	ENSG00000161791	49700712	49700819	108	6.86E-07	0.000203959681283
-0.326	49033083-49033119	-0.838012041188681	8.95E-69	ENSG00000198218	49033083	49033119	37	7.42E-07	0.000214820371126
-0.326	170405643-170407067	-0.807069881179689	7.50E-54	ENSG00000112584	170405643	170407067	1425	7.42E-07	0.000214820371126
-0.325	230243306-230243427	-0.746503011872728	1.29E-56	ENSG00000143641	230243306	230243427	122	8.02E-07	0.000231311564973
-0.325	15295807-15295905	-0.765753871857282	5.89E-57	ENSG00000008083	15295807	15295905	99	8.02E-07	0.000231311564973
-0.324	49700688-49700711	-0.831048265444087	1.56E-144	ENSG00000161791	49700688	49700711	24	8.67E-07	0.000245612594787
-0.324	68813554-68813601	-0.773082839816653	1.50E-49	ENSG00000135679	68813554	68813601	48	8.67E-07	0.000245612594787
-0.323	49275779-49275879	-0.841078761000417	1.42E-124	ENSG00000124201	49275779	49275879	101	9.36E-07	0.000261321804631
-0.323	124841383-124841420	-0.808520804528144	1.13E-75	ENSG00000082781	124841383	124841420	38	9.36E-07	0.000261321804631
-0.323	95932664-95932713	-0.820041748529241	4.82E-255	ENSG00000118985	95932664	95932713	50	9.36E-07	0.000261321804631
-0.322	49278021-49278041	-0.846859986607991	5.85E-128	ENSG00000124201	49278021	49278041	21	1.01E-06	0.000278039578087
-0.322	11070900-11070973	-0.758673459971907	1.67E-44	ENSG00000171824	11070900	11070973	74	1.01E-06	0.000278039578087
-0.322	29942873-29942884	-0.790267205609096	2.87E-83	ENSG00000206503	29942873	29942884	12	1.01E-06	0.000278039578087
-0.32	50112904-50112922	-0.7211696427201	9.45E-54	ENSG00000104043	50112904	50112922	19	1.18E-06	0.000318266477909
-0.32	29942885-29942915	-0.799357758806477	1.58E-86	ENSG00000206503	29942885	29942915	31	1.18E-06	0.000318266477909
-0.319	48974766-48974874	-0.836414817225024	4.64E-58	ENSG00000124198	48974766	48974874	109	1.27E-06	0.000336722349892
-0.319	50118112-50118330	-0.74622122754453	1.50E-56	ENSG00000003756	50118112	50118330	219	1.27E-06	0.000336722349892
-0.319	170405349-170405642	-0.794349861238308	4.80E-51	ENSG00000112584	170405349	170405642	294	1.27E-06	0.000336722349892
-0.318	81091923-81092287	-0.710918528531901	1.16E-64	ENSG00000076641	81091923	81092287	365	1.38E-06	0.000356949532429
-0.318	44966512-44966514	-0.77376374910339	7.16E-90	ENSG00000101109	44966512	44966514	3	1.38E-06	0.000356949532429
-0.318	49057690-49057791	-0.844773508361267	6.30E-71	ENSG00000198218	49057690	49057791	102	1.38E-06	0.000356949532429
-0.317	197420428-197420542	-0.72866966417811	7.36E-73	ENSG00000115524	197420428	197420542	115	1.48E-06	0.000381783451065
-0.317	29942791-29942796	-0.788248041250879	1.45E-82	ENSG00000206503	29942791	29942796	6	1.48E-06	0.000381783451065
-0.316	37082387-37083283	-0.753333684937503	7.64E-62	ENSG00000008869	37082387	37083283	897	1.60E-06	0.000403324456003
-0.316	170405079-170405348	-0.796049582067352	2.08E-51	ENSG00000112584	170405079	170405348	270	1.60E-06	0.000403324456003
-0.316	243213827-243214366	-0.719719526451239	4.95E-48	ENSG00000143702	243213827	243214366	540	1.60E-06	0.000403324456003
-0.316	89250695-89250968	-0.796371407288574	3.13E-99	ENSG00000107798	89250695	89250968	274	1.60E-06	0.000403324456003
-0.315	67945409-67945571	-0.824613566186224	4.53E-60	ENSG00000171634	67945409	67945571	163	1.73E-06	0.000426896950503
-0.315	89250969-89251197	-0.802490307644951	7.46E-102	ENSG00000107798	89250969	89251197	229	1.73E-06	0.000426896950503
-0.314	43225118-43225130	-0.758421232252067	2.12E-92	ENSG00000152518	43225118	43225130	13	1.86E-06	0.000454948374171
-0.313	49271699-49271750	-0.832100405875189	1.40E-119	ENSG00000124201	49271699	49271750	52	2.01E-06	0.000480802436856
-0.313	29942916-29942944	-0.800568606855452	5.63E-87	ENSG00000206503	29942916	29942944	29	2.01E-06	0.000480802436856
-0.313	243220570-243220753	-0.784114362828349	3.06E-62	ENSG00000143702	243220570	243220753	184	2.01E-06	0.000480802436856
-0.312	10187217-10187245	-0.738680813799811	4.79E-77	ENSG00000165685	10187217	10187245	29	2.16E-06	0.000508211938634
-0.312	896071-896622	-0.804141950776227	7.35E-88	ENSG00000060237	896071	896622	552	2.16E-06	0.000508211938634
-0.311	18124040-18124132	-0.77952887843661	3.08E-59	ENSG00000099308	18124040	18124132	93	2.33E-06	0.000543303741393
-0.31	27317153-27318767	-0.813117683227387	5.40E-113	ENSG00000077238	27317153	27318767	1615	2.51E-06	0.000571624503548
-0.31	49700613-49700687	-0.797770134737702	6.42E-125	ENSG00000161791	49700613	49700687	75	2.51E-06	0.000571624503548
-0.31	18124133-18124148	-0.777303129865333	1.07E-58	ENSG00000099308	18124133	18124148	16	2.51E-06	0.000571624503548
-0.309	2884515-2884569	-0.812395493564344	2.21E-58	ENSG00000087274	2884515	2884569	55	2.71E-06	0.000609082277395
-0.308	170405077-170405078	-0.788525334190745	7.95E-50	ENSG00000112584	170405077	170405078	2	2.92E-06	0.000647932948405
-0.308	48984729-48984840	-0.838149524525849	1.63E-58	ENSG00000124198	48984729	48984840	112	2.92E-06	0.000647932948405
-0.307	49057591-49057689	-0.840001224526456	2.13E-69	ENSG00000198218	49057591	49057689	99	3.14E-06	0.000684037659402
-0.307	66059045-66059045	-0.857320500702224	8.78E-100	ENSG00000087365	66059045	66059045	1	3.14E-06	0.000684037659402
-0.306	2884570-2884666	-0.812056107769608	2.69E-58	ENSG00000087274	2884570	2884666	97	3.38E-06	0.000722268888097
-0.306	28825770-28825790	-0.845815613319407	2.87E-71	ENSG00000168488	28825770	28825790	21	3.38E-06	0.000722268888097
-0.306	37083284-37083288	-0.768096850815135	1.16E-65	ENSG00000008869	37083284	37083288	5	3.38E-06	0.000722268888097
-0.306	111447515-111447544	-0.842158827629265	2.32E-283	ENSG00000111252	111447515	111447544	30	3.38E-06	0.000722268888097
-0.306	43225609-43225623	-0.814062738540056	9.03E-117	ENSG00000152518	43225609	43225623	15	3.38E-06	0.000722268888097
-0.305	50106802-50106864	-0.7413593052588	1.84E-55	ENSG00000003756	50106802	50106864	63	3.64E-06	0.00076606807884
-0.305	28533540-28533582	-0.768444437900023	4.11E-60	ENSG00000095787	28533540	28533582	43	3.64E-06	0.00076606807884
-0.305	49033047-49033082	-0.83514710511477	6.82E-68	ENSG00000198218	49033047	49033082	36	3.64E-06	0.00076606807884
-0.305	894562-894635	-0.802013230035614	4.59E-87	ENSG00000060237	894562	894635	74	3.64E-06	0.00076606807884
-0.304	37082384-37082386	-0.737394916207164	5.16E-58	ENSG00000008869	37082384	37082386	3	3.91E-06	0.000814845366961
-0.304	124848452-124848558	-0.843384520105115	2.48E-88	ENSG00000082781	124848452	124848558	107	3.91E-06	0.000814845366961
-0.304	122680839-122680858	-0.706537429157039	3.88E-61	ENSG00000173193	122680839	122680858	20	3.91E-06	0.000814845366961
-0.303	50106767-50106801	-0.744348796846743	3.96E-56	ENSG00000003756	50106767	50106801	35	4.21E-06	0.000865422481152
-0.303	29943285-29943316	-0.782658111123712	1.16E-80	ENSG00000206503	29943285	29943316	32	4.21E-06	0.000865422481152
-0.302	4984063-4984066	-0.724309827632838	3.76E-46	ENSG00000134107	4984063	4984066	4	4.53E-06	0.000915243912552
-0.302	18124265-18124366	-0.772603190428958	1.41E-57	ENSG00000099308	18124265	18124366	102	4.53E-06	0.000915243912552
-0.302	25244454-25244498	-0.766268792840233	5.67E-49	ENSG00000117616	25244454	25244498	45	4.53E-06	0.000915243912552
-0.302	25764066-25764128	-0.741606668926153	2.09E-41	ENSG00000151092	25764066	25764128	63	4.53E-06	0.000915243912552
-0.302	29942945-29943026	-0.79814441816565	4.39E-86	ENSG00000206503	29942945	29943026	82	4.53E-06	0.000915243912552
-0.301	13644545-13644729	-0.727054313023795	2.99E-40	ENSG00000010017	13644545	13644729	185	4.87E-06	0.000965344165557
-0.301	11066621-11066684	-0.805538362042976	5.85E-54	ENSG00000171824	11066621	11066684	64	4.87E-06	0.000965344165557
-0.301	48976016-48976199	-0.821522778289554	2.30E-54	ENSG00000124198	48976016	48976199	184	4.87E-06	0.000965344165557
-0.301	43225033-43225117	-0.750134896615868	2.46E-89	ENSG00000152518	43225033	43225117	85	4.87E-06	0.000965344165557
-0.3	2881998-2882060	-0.815031555459782	4.78E-59	ENSG00000087274	2881998	2882060	63	5.24E-06	0.00102797924743
-0.3	111446755-111447033	-0.808598648992311	4.03E-52	ENSG00000204842	111446755	111447033	279	5.24E-06	0.00102797924743
-0.299	33375366-33375593	-0.805443432752476	8.70E-102	ENSG00000134686	33375366	33375593	228	5.63E-06	0.001097475828278
-0.298	49271632-49271698	-0.827130849030053	6.10E-117	ENSG00000124201	49271632	49271698	67	6.05E-06	0.001163695279283
-0.298	890453-890510	-0.763377303793261	4.02E-74	ENSG00000060237	890453	890510	58	6.05E-06	0.001163695279283
-0.298	33372289-33372447	-0.806363617096941	3.43E-102	ENSG00000134686	33372289	33372447	159	6.05E-06	0.001163695279283
-0.298	48985408-48985613	-0.830621717506403	1.40E-56	ENSG00000124198	48985408	48985613	206	6.05E-06	0.001163695279283
-0.297	15500907-15501357	-0.727192806712929	8.19E-49	ENSG00000008083	15500907	15501357	451	6.50E-06	0.001221067475212
-0.297	25244225-25244258	-0.753912409476557	1.34E-46	ENSG00000117616	25244225	25244258	34	6.50E-06	0.001221067475212
-0.297	68632919-68635598	-0.830281419569249	1.43E-60	ENSG00000127314	68632919	68635598	2680	6.50E-06	0.001221067475212
-0.297	28826924-28826986	-0.83531750033508	6.05E-68	ENSG00000168488	28826924	28826986	63	6.50E-06	0.001221067475212
-0.297	25764129-25764311	-0.741010860979117	2.61E-41	ENSG00000151092	25764129	25764311	183	6.50E-06	0.001221067475212
-0.297	49700133-49700165	-0.825597842087112	4.87E-141	ENSG00000161791	49700133	49700165	33	6.50E-06	0.001221067475212
-0.296	24948927-24949043	-0.871584109880305	1.56E-81	ENSG00000060982	24948927	24949043	117	6.98E-06	0.001299778947304
-0.296	23467399-23467526	-0.895670674084436	4.65E-110	ENSG00000101782	23467399	23467526	128	6.98E-06	0.001299778947304
-0.295	44974160-44974404	-0.773845147903206	6.68E-90	ENSG00000101109	44974160	44974404	245	7.49E-06	0.001378109140216
-0.294	49076873-49077038	-0.843269135001151	1.94E-70	ENSG00000198218	49076873	49077038	166	8.05E-06	0.001462901463902
-0.293	45078349-45078356	-0.744220377942945	1.16E-79	ENSG00000101109	45078349	45078356	8	8.64E-06	0.001550842396164
-0.293	111447656-111447703	-0.839236417113316	1.51E-279	ENSG00000111252	111447656	111447703	48	8.64E-06	0.001550842396164
-0.293	671860-671916	-0.810918589613677	4.85E-54	ENSG00000140983	671860	671916	57	8.64E-06	0.001550842396164
-0.293	79612770-79613010	-0.831751620480783	9.16E-63	ENSG00000164329	79612770	79613010	241	8.64E-06	0.001550842396164
-0.293	29943332-29943358	-0.777493907172105	5.95E-79	ENSG00000206503	29943332	29943358	27	8.64E-06	0.001550842396164
-0.292	50112832-50112903	-0.706746763884632	8.90E-51	ENSG00000104043	50112832	50112903	72	9.27E-06	0.001643957228017
-0.292	89250410-89250694	-0.788798425071715	4.17E-96	ENSG00000107798	89250410	89250694	285	9.27E-06	0.001643957228017
-0.291	5812862-5813000	-0.754074136193084	2.04E-105	ENSG00000057608	5812862	5813000	139	9.94E-06	0.001727928976691
-0.291	243156221-243156347	-0.804332416685776	9.41E-68	ENSG00000143702	243156221	243156347	127	9.94E-06	0.001727928976691
-0.291	66058954-66059044	-0.849946430744679	2.31E-96	ENSG00000087365	66058954	66059044	91	9.94E-06	0.001727928976691
-0.291	50110501-50112201	-0.771943200049361	6.49E-66	ENSG00000104043	50110501	50112201	1701	9.94E-06	0.001727928976691
-0.291	68813602-68813628	-0.802110157957932	7.01E-56	ENSG00000135679	68813602	68813628	27	9.94E-06	0.001727928976691
-0.291	49076715-49076872	-0.839204740761359	3.80E-69	ENSG00000198218	49076715	49076872	158	9.94E-06	0.001727928976691
-0.291	101834409-101834463	-0.711564266568516	4.02E-41	ENSG00000071054	101834409	101834463	55	9.94E-06	0.001727928976691
-0.29	896623-896732	-0.798824555769646	6.85E-86	ENSG00000060237	896623	896732	110	1.07E-05	0.001831588782284
-0.29	128947307-128947336	-0.841255000738048	6.42E-68	ENSG00000128604	128947307	128947336	30	1.07E-05	0.001831588782284
-0.289	222900674-222900780	-0.772040782612157	9.50E-49	ENSG00000123983	222900674	222900780	107	1.14E-05	0.001932269230715
-0.288	6341983-6342004	-0.700217420501683	4.26E-61	ENSG00000067182	6341983	6342004	22	1.23E-05	0.00205268184995
-0.288	79619765-79619785	-0.812028013930785	1.38E-57	ENSG00000164329	79619765	79619785	21	1.23E-05	0.00205268184995
-0.286	224513615-224513638	-0.758677692131405	3.88E-41	ENSG00000036257	224513615	224513638	24	1.41E-05	0.002279395674468
-0.286	73698643-73698703	-0.820304306536753	1.21E-106	ENSG00000103855	73698643	73698703	61	1.41E-05	0.002279395674468
-0.286	28826886-28826923	-0.83075308294912	1.43E-66	ENSG00000168488	28826886	28826923	38	1.41E-05	0.002279395674468
-0.286	29943268-29943284	-0.791105122215554	1.46E-83	ENSG00000206503	29943268	29943284	17	1.41E-05	0.002279395674468
-0.285	23075995-23076469	-0.724580345001286	2.60E-48	ENSG00000100813	23075995	23076469	475	1.51E-05	0.00239694184769
-0.285	67891452-67891843	-0.743037845484894	7.19E-43	ENSG00000171634	67891452	67891843	392	1.51E-05	0.00239694184769
-0.284	2881898-2881997	-0.82523921688945	9.92E-62	ENSG00000087274	2881898	2881997	100	1.62E-05	0.002529013558158
-0.284	889152-889223	-0.763309657446441	4.22E-74	ENSG00000060237	889152	889223	72	1.62E-05	0.002529013558158
-0.284	77921652-77922160	-0.707037896977152	6.48E-55	ENSG00000156052	77921652	77922160	509	1.62E-05	0.002529013558158
-0.283	50117676-50118111	-0.758750188423971	1.78E-59	ENSG00000003756	50117676	50118111	436	1.73E-05	0.002665549882737
-0.283	67961616-67961742	-0.721710581070587	2.04E-39	ENSG00000171634	67961616	67961742	127	1.73E-05	0.002665549882737
-0.283	67910877-67913187	-0.770194066435633	8.52E-48	ENSG00000171634	67910877	67913187	2311	1.73E-05	0.002665549882737
-0.283	89251198-89251627	-0.811080045563509	1.07E-105	ENSG00000107798	89251198	89251627	430	1.73E-05	0.002665549882737
-0.283	79619612-79619764	-0.813011720113061	7.90E-58	ENSG00000164329	79619612	79619764	153	1.73E-05	0.002665549882737
-0.282	109726539-109727013	-0.807807880602564	4.48E-68	ENSG00000068366	109726539	109727013	475	1.85E-05	0.002809547164239
-0.282	671697-671781	-0.816909743218955	1.89E-55	ENSG00000140983	671697	671781	85	1.85E-05	0.002809547164239
-0.282	79613011-79613075	-0.816107725179981	1.32E-58	ENSG00000164329	79613011	79613075	65	1.85E-05	0.002809547164239
-0.282	11098020-11098156	-0.761792481642673	4.59E-45	ENSG00000171824	11098020	11098156	137	1.85E-05	0.002809547164239
-0.282	67960378-67961615	-0.769292408332734	1.27E-47	ENSG00000171634	67960378	67961615	1238	1.85E-05	0.002809547164239
-0.282	28826862-28826885	-0.83385502480692	1.68E-67	ENSG00000168488	28826862	28826885	24	1.85E-05	0.002809547164239
-0.281	45078357-45078439	-0.718551572494697	7.10E-72	ENSG00000101109	45078357	45078439	83	1.99E-05	0.002973619304804
-0.281	4984067-4984080	-0.716777627156298	8.38E-45	ENSG00000134107	4984067	4984080	14	1.99E-05	0.002973619304804
-0.281	10187186-10187216	-0.70409960783646	4.08E-67	ENSG00000165685	10187186	10187216	31	1.99E-05	0.002973619304804
-0.28	224513598-224513614	-0.754941323359792	1.58E-40	ENSG00000036257	224513598	224513614	17	2.13E-05	0.003131008347389
-0.28	2825110-2825125	-0.744091040616696	8.95E-57	ENSG00000087266	2825110	2825125	16	2.13E-05	0.003131008347389
-0.28	79612736-79612769	-0.842275322666486	8.21E-66	ENSG00000164329	79612736	79612769	34	2.13E-05	0.003131008347389
-0.28	6342005-6342027	-0.703084922605571	8.55E-62	ENSG00000067182	6342005	6342027	23	2.13E-05	0.003131008347389
-0.28	66058931-66058953	-0.838363988213232	2.40E-91	ENSG00000087365	66058931	66058953	23	2.13E-05	0.003131008347389
-0.28	43225726-43225748	-0.801985996817632	7.91E-111	ENSG00000152518	43225726	43225748	23	2.13E-05	0.003131008347389
-0.279	49076709-49076714	-0.830212200088891	2.07E-66	ENSG00000198218	49076709	49076714	6	2.27E-05	0.003326780305576
-0.278	45001461-45001463	-0.736186637857735	9.87E-50	ENSG00000104856	45001461	45001463	3	2.43E-05	0.003488788724255
-0.278	95943014-95943049	-0.792974896426049	1.09E-226	ENSG00000118985	95943014	95943049	36	2.43E-05	0.003488788724255
-0.278	48973246-48973284	-0.832793493154884	3.96E-57	ENSG00000124198	48973246	48973284	39	2.43E-05	0.003488788724255
-0.278	54188217-54188260	-0.701963910167453	7.84E-42	ENSG00000125505	54188217	54188260	44	2.43E-05	0.003488788724255
-0.278	43224985-43225032	-0.744066448697737	3.64E-87	ENSG00000152518	43224985	43225032	48	2.43E-05	0.003488788724255
-0.278	104319005-104319055	-0.759760191860095	5.16E-46	ENSG00000198431	104319005	104319055	51	2.43E-05	0.003488788724255
-0.277	224514636-224514772	-0.734443415322382	2.25E-37	ENSG00000036257	224514636	224514772	137	2.60E-05	0.003669976395938
-0.277	27316220-27316244	-0.74297954444021	2.46E-84	ENSG00000077238	27316220	27316244	25	2.60E-05	0.003669976395938
-0.277	45078343-45078348	-0.73933190604566	4.14E-78	ENSG00000101109	45078343	45078348	6	2.60E-05	0.003669976395938
-0.277	27315567-27316153	-0.751578416766865	2.52E-87	ENSG00000077238	27315567	27316153	587	2.60E-05	0.003669976395938
-0.277	49271261-49271631	-0.809508170922708	3.19E-108	ENSG00000124201	49271261	49271631	371	2.60E-05	0.003669976395938
-0.276	33371017-33371094	-0.800652720732394	1.02E-99	ENSG00000134686	33371017	33371094	78	2.78E-05	0.003886786274912
-0.275	50112202-50112237	-0.727032976681496	5.15E-55	ENSG00000104043	50112202	50112237	36	2.98E-05	0.004088593892571
-0.275	72009129-72009150	-0.879645468634556	4.30E-90	ENSG00000137497	72009129	72009150	22	2.98E-05	0.004088593892571
-0.275	671200-671203	-0.824686375294797	2.34E-57	ENSG00000140983	671200	671203	4	2.98E-05	0.004088593892571
-0.275	67940563-67940656	-0.708490146307251	1.96E-37	ENSG00000171634	67940563	67940656	94	2.98E-05	0.004088593892571
-0.275	250272-250763	-0.81126822033168	7.13E-76	ENSG00000177706	250272	250763	492	2.98E-05	0.004088593892571
-0.275	29943359-29943359	-0.789408228638913	5.72E-83	ENSG00000206503	29943359	29943359	1	2.98E-05	0.004088593892571
-0.275	25778574-25778688	-0.702774309055696	1.44E-35	ENSG00000151092	25778574	25778688	115	2.98E-05	0.004088593892571
-0.274	49700820-49700976	-0.844613358951228	8.35E-154	ENSG00000161791	49700820	49700976	157	3.18E-05	0.004317138905571
-0.274	52249645-52249669	-0.816582883090655	3.58E-54	ENSG00000164088	52249645	52249669	25	3.18E-05	0.004317138905571
-0.274	49275880-49275887	-0.819359287438673	5.59E-113	ENSG00000124201	49275880	49275887	8	3.18E-05	0.004317138905571
-0.273	243212795-243212976	-0.755497095486365	2.22E-55	ENSG00000143702	243212795	243212976	182	3.40E-05	0.004553918752937
-0.273	67959876-67960377	-0.808697764228951	4.46E-56	ENSG00000171634	67959876	67960377	502	3.40E-05	0.004553918752937
-0.272	73698704-73698816	-0.836353729093719	1.38E-114	ENSG00000103855	73698704	73698816	113	3.63E-05	0.004790328038832
-0.272	18993638-18993647	-0.792981982950822	2.87E-52	ENSG00000064607	18993638	18993647	10	3.63E-05	0.004790328038832
-0.272	79619994-79620083	-0.834247904478325	1.81E-63	ENSG00000164329	79619994	79620083	90	3.63E-05	0.004790328038832
-0.271	49693926-49694020	-0.714467862693922	9.29E-89	ENSG00000161791	49693926	49694020	95	3.88E-05	0.0050617603689
-0.271	13652659-13652681	-0.763910501801306	1.35E-46	ENSG00000010017	13652659	13652681	23	3.88E-05	0.0050617603689
-0.271	44974405-44974713	-0.750378079024814	1.13E-81	ENSG00000101109	44974405	44974713	309	3.88E-05	0.0050617603689
-0.271	72009065-72009098	-0.876449872853775	1.22E-88	ENSG00000137497	72009065	72009098	34	3.88E-05	0.0050617603689
-0.271	43224884-43224916	-0.759386845219914	9.13E-93	ENSG00000152518	43224884	43224916	33	3.88E-05	0.0050617603689
-0.271	49032899-49033046	-0.816017734941138	2.10E-62	ENSG00000198218	49032899	49033046	148	3.88E-05	0.0050617603689
-0.27	11816615-11816618	-0.745899832417067	2.17E-38	ENSG00000011021	11816615	11816618	4	4.14E-05	0.005338517312442
-0.27	38819751-38819920	-0.854663960484976	1.53E-165	ENSG00000147526	38819751	38819920	170	4.14E-05	0.005338517312442
-0.27	65668346-65668363	-0.809666896878416	2.90E-169	ENSG00000147065	65668346	65668363	18	4.14E-05	0.005338517312442
-0.27	43224853-43224868	-0.731657505540126	6.47E-83	ENSG00000152518	43224853	43224868	16	4.14E-05	0.005338517312442
-0.269	37081756-37081997	-0.79587147812951	1.12E-73	ENSG00000008869	37081756	37081997	242	4.42E-05	0.005595676259566
-0.269	11068645-11068653	-0.736010174235821	1.13E-40	ENSG00000171824	11068645	11068653	9	4.42E-05	0.005595676259566
-0.269	111447515-111447703	-0.869322123699493	1.18E-68	ENSG00000204842	111447515	111447703	189	4.42E-05	0.005595676259566
-0.269	29942869-29942872	-0.765133512716496	4.87E-75	ENSG00000206503	29942869	29942872	4	4.42E-05	0.005595676259566
-0.269	43224878-43224883	-0.759418410635823	8.89E-93	ENSG00000152518	43224878	43224883	6	4.42E-05	0.005595676259566
-0.269	43224869-43224877	-0.746342958974848	5.68E-88	ENSG00000152518	43224869	43224877	9	4.42E-05	0.005595676259566
-0.268	10258120-10258140	-0.827858307307873	7.83E-81	ENSG00000150753	10258120	10258140	21	4.72E-05	0.005891115481201
-0.268	43224917-43224924	-0.756986969143691	7.33E-92	ENSG00000152518	43224917	43224924	8	4.72E-05	0.005891115481201
-0.268	11819554-11819554	-0.75309274251563	1.68E-39	ENSG00000011021	11819554	11819554	1	4.72E-05	0.005891115481201
-0.268	29943360-29943371	-0.790164914583673	3.12E-83	ENSG00000206503	29943360	29943371	12	4.72E-05	0.005891115481201
-0.267	49694065-49700132	-0.827505714753722	3.01E-142	ENSG00000161791	49694065	49700132	6068	5.04E-05	0.006212499508184
-0.266	37081998-37082383	-0.730712645974211	1.72E-56	ENSG00000008869	37081998	37082383	386	5.38E-05	0.006534440920074
-0.266	11230582-11230710	-0.78639683459746	2.60E-151	ENSG00000111859	11230582	11230710	129	5.38E-05	0.006534440920074
-0.266	67962047-67963332	-0.7839965002049	1.44E-50	ENSG00000171634	67962047	67963332	1286	5.38E-05	0.006534440920074
-0.266	66058830-66058930	-0.828415942731625	2.42E-87	ENSG00000087365	66058830	66058930	101	5.38E-05	0.006534440920074
-0.265	671194-671199	-0.827589409488873	4.30E-58	ENSG00000140983	671194	671199	6	5.74E-05	0.006890014566006
-0.265	49057876-49057890	-0.813348344820856	1.09E-61	ENSG00000198218	49057876	49057890	15	5.74E-05	0.006890014566006
-0.264	10258111-10258119	-0.825435425104566	5.72E-80	ENSG00000150753	10258111	10258119	9	6.12E-05	0.007264313634735
-0.263	243211965-243212758	-0.767512639530601	3.85E-58	ENSG00000143702	243211965	243212758	794	6.52E-05	0.007627411233741
-0.263	49693792-49693925	-0.718917668735456	2.36E-90	ENSG00000161791	49693792	49693925	134	6.52E-05	0.007627411233741
-0.263	80110783-80110840	-0.842748524274908	6.52E-183	ENSG00000171298	80110783	80110840	58	6.52E-05	0.007627411233741
-0.263	104318944-104319004	-0.753491624960543	7.13E-45	ENSG00000198431	104318944	104319004	61	6.52E-05	0.007627411233741
-0.263	29942789-29942790	-0.789185324078077	6.84E-83	ENSG00000206503	29942789	29942790	2	6.52E-05	0.007627411233741
-0.263	1398288-1398304	-0.746812470496995	1.49E-70	ENSG00000221978	1398288	1398304	17	6.52E-05	0.007627411233741
-0.262	5383128-5383223	-0.785193708227237	5.73E-59	ENSG00000029725	5383128	5383223	96	6.95E-05	0.008008773477368
-0.262	80112029-80112029	-0.84751877759643	4.95E-187	ENSG00000171298	80112029	80112029	1	6.95E-05	0.008008773477368
-0.262	24272669-24272688	-0.706369180323269	6.39E-55	ENSG00000182957	24272669	24272688	20	6.95E-05	0.008008773477368
-0.262	15295265-15295365	-0.793651988037571	6.74E-64	ENSG00000008083	15295265	15295365	101	6.95E-05	0.008008773477368
-0.262	38819715-38819750	-0.859839742871106	1.02E-169	ENSG00000147526	38819715	38819750	36	6.95E-05	0.008008773477368
-0.262	67949813-67951729	-0.822576002565246	1.55E-59	ENSG00000171634	67949813	67951729	1917	6.95E-05	0.008008773477368
-0.262	2958399-2958483	-0.710205369258402	1.54E-35	ENSG00000205531	2958399	2958483	85	6.95E-05	0.008008773477368
-0.262	29943372-29943383	-0.781671854468897	2.48E-80	ENSG00000206503	29943372	29943383	12	6.95E-05	0.008008773477368
-0.261	80111983-80112028	-0.848816961786946	3.54E-188	ENSG00000171298	80111983	80112028	46	7.41E-05	0.008422436733171
-0.261	10255955-10256153	-0.807346326240036	6.47E-74	ENSG00000150753	10255955	10256153	199	7.41E-05	0.008422436733171
-0.261	28825624-28825680	-0.833211901980018	2.63E-67	ENSG00000168488	28825624	28825680	57	7.41E-05	0.008422436733171
-0.261	80110941-80111001	-0.841760269544736	4.48E-182	ENSG00000171298	80110941	80111001	61	7.41E-05	0.008422436733171
-0.261	250764-252131	-0.758323244820411	7.26E-61	ENSG00000177706	250764	252131	1368	7.41E-05	0.008422436733171
-0.261	49694021-49694064	-0.741746686912744	4.78E-99	ENSG00000161791	49694021	49694064	44	7.41E-05	0.008422436733171
-0.26	851882-851921	-0.846131616438385	5.01E-116	ENSG00000178950	851882	851921	40	7.90E-05	0.008829794110249
-0.26	897479-897681	-0.790008181613002	9.43E-83	ENSG00000060237	897479	897681	203	7.90E-05	0.008829794110249
-0.26	27317018-27317030	-0.720889644122707	3.52E-77	ENSG00000077238	27317018	27317030	13	7.90E-05	0.008829794110249
-0.26	45001449-45001460	-0.746339883584585	8.75E-52	ENSG00000104856	45001449	45001460	12	7.90E-05	0.008829794110249
-0.26	11230439-11230581	-0.792239759149871	4.20E-155	ENSG00000111859	11230439	11230581	143	7.90E-05	0.008829794110249
-0.26	43224925-43224938	-0.749406865398815	4.52E-89	ENSG00000152518	43224925	43224938	14	7.90E-05	0.008829794110249
-0.26	248867-250271	-0.726612277750605	1.30E-53	ENSG00000177706	248867	250271	1405	7.90E-05	0.008829794110249
-0.26	10258141-10258247	-0.84423724447862	4.74E-87	ENSG00000150753	10258141	10258247	107	7.90E-05	0.008829794110249
-0.26	49271224-49271260	-0.79243560651244	1.33E-100	ENSG00000124201	49271224	49271260	37	7.90E-05	0.008829794110249
-0.26	43224683-43224748	-0.722328991902241	7.13E-80	ENSG00000152518	43224683	43224748	66	7.90E-05	0.008829794110249
-0.259	5361630-5361675	-0.791397641090976	1.65E-60	ENSG00000029725	5361630	5361675	46	8.41E-05	0.009278345453476
-0.259	43224673-43224682	-0.712785720542144	6.89E-77	ENSG00000152518	43224673	43224682	10	8.41E-05	0.009278345453476
-0.259	49700166-49700250	-0.797186326436478	1.31E-124	ENSG00000161791	49700166	49700250	85	8.41E-05	0.009278345453476
-0.259	2893411-2893472	-0.763639203493618	1.25E-164	ENSG00000170542	2893411	2893472	62	8.41E-05	0.009278345453476
-0.259	245895-246414	-0.717111413527779	1.23E-51	ENSG00000177706	245895	246414	520	8.41E-05	0.009278345453476
-0.258	224514612-224514635	-0.74480124609645	6.24E-39	ENSG00000036257	224514612	224514635	24	8.96E-05	0.009749364941037
-0.258	80978814-80978930	-0.81939315477289	7.66E-71	ENSG00000117899	80978814	80978930	117	8.96E-05	0.009749364941037
-0.258	67982133-67982251	-0.724934542936435	6.43E-40	ENSG00000171634	67982133	67982251	119	8.96E-05	0.009749364941037
-0.258	80978766-80978813	-0.820948455880666	2.52E-71	ENSG00000117899	80978766	80978813	48	8.96E-05	0.009749364941037
-0.257	25246676-25246694	-0.752931521153437	2.04E-46	ENSG00000117616	25246676	25246694	19	9.54E-05	0.010266692067689
-0.257	185926681-185926714	-0.759085294082755	1.02E-125	ENSG00000136527	185926681	185926714	34	9.54E-05	0.010266692067689
-0.257	252132-252320	-0.707774237399915	9.05E-50	ENSG00000177706	252132	252320	189	9.54E-05	0.010266692067689
-0.256	5383122-5383127	-0.758293294083509	7.76E-53	ENSG00000029725	5383122	5383127	6	0.000101621135801	0.01077094963261
-0.256	72009099-72009128	-0.87724985058607	5.34E-89	ENSG00000137497	72009099	72009128	30	0.000101621135801	0.01077094963261
-0.255	43224970-43224984	-0.730021565646223	2.26E-82	ENSG00000152518	43224970	43224984	15	0.000108169210225	0.011299905501851
-0.255	43224641-43224672	-0.70817143250311	1.73E-75	ENSG00000152518	43224641	43224672	32	0.000108169210225	0.011299905501851
-0.255	95943002-95943013	-0.759188102074236	9.71E-197	ENSG00000118985	95943002	95943013	12	0.000108169210225	0.011299905501851
-0.255	43224749-43224750	-0.739045636964141	2.04E-85	ENSG00000152518	43224749	43224750	2	0.000108169210225	0.011299905501851
-0.254	11816619-11816680	-0.750747842469807	3.91E-39	ENSG00000011021	11816619	11816680	62	0.000115113950655	0.011829507413565
-0.254	73698817-73698839	-0.836418025908684	1.28E-114	ENSG00000103855	73698817	73698839	23	0.000115113950655	0.011829507413565
-0.254	89250304-89250409	-0.796459147630366	2.87E-99	ENSG00000107798	89250304	89250409	106	0.000115113950655	0.011829507413565
-0.254	35187203-35187251	-0.841393403760963	1.22E-183	ENSG00000116560	35187203	35187251	49	0.000115113950655	0.011829507413565
-0.254	25246641-25246675	-0.745856326875626	3.99E-45	ENSG00000117616	25246641	25246675	35	0.000115113950655	0.011829507413565
-0.254	25244259-25244423	-0.727548332742854	5.64E-42	ENSG00000117616	25244259	25244423	165	0.000115113950655	0.011829507413565
-0.254	29943317-29943331	-0.75001164069076	1.44E-70	ENSG00000206503	29943317	29943331	15	0.000115113950655	0.011829507413565
-0.254	35007641-35007857	-0.830889608858978	8.75E-75	ENSG00000100991	35007641	35007857	217	0.000115113950655	0.011829507413565
-0.253	11819488-11819553	-0.765677470177937	1.55E-41	ENSG00000011021	11819488	11819553	66	0.000122477686499	0.012401784554385
-0.253	86319645-86319670	-0.876920329654378	2.91E-167	ENSG00000083223	86319645	86319670	26	0.000122477686499	0.012401784554385
-0.253	671163-671193	-0.819078554113063	5.68E-56	ENSG00000140983	671163	671193	31	0.000122477686499	0.012401784554385
-0.253	43224939-43224969	-0.743055793066014	8.24E-87	ENSG00000152518	43224939	43224969	31	0.000122477686499	0.012401784554385
-0.253	11068008-11068084	-0.717887824467371	6.98E-38	ENSG00000171824	11068008	11068084	77	0.000122477686499	0.012401784554385
-0.253	25246695-25246753	-0.78107820167383	5.10E-52	ENSG00000117616	25246695	25246753	59	0.000122477686499	0.012401784554385
-0.252	49700267-49700364	-0.803200817657017	7.36E-128	ENSG00000161791	49700267	49700364	98	0.000130283895155	0.01308266695831
-0.252	35187001-35187122	-0.8422316169166	2.36E-184	ENSG00000116560	35187001	35187122	122	0.000130283895155	0.01308266695831
-0.252	2893473-2893553	-0.773949927748709	7.79E-172	ENSG00000170542	2893473	2893553	81	0.000130283895155	0.01308266695831
-0.252	29943384-29943543	-0.779824841255735	1.02E-79	ENSG00000206503	29943384	29943543	160	0.000130283895155	0.01308266695831
-0.251	50104248-50104308	-0.776559802256028	5.90E-64	ENSG00000003756	50104248	50104308	61	0.000138557254387	0.013723504932494
-0.251	24947298-24948926	-0.869611266042545	9.66E-81	ENSG00000060982	24947298	24948926	1629	0.000138557254387	0.013723504932494
-0.251	25246754-25246945	-0.801654100098411	1.14E-56	ENSG00000117616	25246754	25246945	192	0.000138557254387	0.013723504932494
-0.251	48988304-48988388	-0.822501950850488	1.35E-54	ENSG00000124198	48988304	48988388	85	0.000138557254387	0.013723504932494
-0.25	50100532-50100605	-0.734303365015857	6.34E-54	ENSG00000003756	50100532	50100605	74	0.000147323696718	0.014337332690223
-0.25	13657109-13657276	-0.787800784853019	2.28E-51	ENSG00000010017	13657109	13657276	168	0.000147323696718	0.014337332690223
-0.25	185926715-185926726	-0.741889066427524	3.41E-117	ENSG00000136527	185926715	185926726	12	0.000147323696718	0.014337332690223
-0.25	1398305-1398342	-0.742021599844694	3.32E-69	ENSG00000221978	1398305	1398342	38	0.000147323696718	0.014337332690223
-0.249	180792213-180792372	-0.705693153926409	8.48E-115	ENSG00000131446	180792213	180792372	160	0.00015661046587	0.015009571874946
-0.249	72009151-72009185	-0.878653551222413	1.23E-89	ENSG00000137497	72009151	72009185	35	0.00015661046587	0.015009571874946
-0.249	38819522-38819622	-0.850449247536556	2.92E-162	ENSG00000147526	38819522	38819622	101	0.00015661046587	0.015009571874946
-0.249	10186590-10187185	-0.771543089966317	4.57E-88	ENSG00000165685	10186590	10187185	596	0.00015661046587	0.015009571874946
-0.248	67029422-67029460	-0.717725035536006	3.98E-42	ENSG00000067955	67029422	67029460	39	0.000166446175338	0.015785407146328
-0.248	79294205-79295980	-0.705927590541893	9.05E-77	ENSG00000108175	79294205	79295980	1776	0.000166446175338	0.015785407146328
-0.248	671115-671119	-0.824976052300335	1.98E-57	ENSG00000140983	671115	671119	5	0.000166446175338	0.015785407146328
-0.248	80110759-80110782	-0.840877688941269	2.47E-181	ENSG00000171298	80110759	80110782	24	0.000166446175338	0.015785407146328
-0.247	68740629-68740634	-0.811163374638968	1.78E-59	ENSG00000060339	68740629	68740634	6	0.000176860869125	0.016556687633399
-0.247	180792996-180793000	-0.802267985070376	7.04E-171	ENSG00000131446	180792996	180793000	5	0.000176860869125	0.016556687633399
-0.247	180792373-180792510	-0.727056333616214	4.25E-125	ENSG00000131446	180792373	180792510	138	0.000176860869125	0.016556687633399
-0.247	11066685-11066748	-0.714002132201808	2.59E-37	ENSG00000171824	11066685	11066748	64	0.000176860869125	0.016556687633399
-0.247	17103499-17103577	-0.827524689644479	7.62E-61	ENSG00000177663	17103499	17103577	79	0.000176860869125	0.016556687633399
-0.247	49032774-49032898	-0.772721769719553	4.68E-52	ENSG00000198218	49032774	49032898	125	0.000176860869125	0.016556687633399
-0.247	1393444-1393460	-0.801279732922409	2.33E-88	ENSG00000221978	1393444	1393460	17	0.000176860869125	0.016556687633399
-0.247	1393440-1393443	-0.795840570572194	2.43E-86	ENSG00000221978	1393440	1393443	4	0.000176860869125	0.016556687633399
-0.246	50549305-50549329	-0.805258758967477	6.24E-51	ENSG00000006282	50549305	50549329	25	0.000187886084717	0.01735368979283
-0.246	185926601-185926680	-0.767825215660565	2.51E-130	ENSG00000136527	185926601	185926680	80	0.000187886084717	0.01735368979283
-0.246	671083-671114	-0.819819584203248	3.75E-56	ENSG00000140983	671083	671114	32	0.000187886084717	0.01735368979283
-0.246	38788704-38788819	-0.80902849990137	1.38E-134	ENSG00000147526	38788704	38788819	116	0.000187886084717	0.01735368979283
-0.246	38819632-38819714	-0.866919246349773	1.04E-175	ENSG00000147526	38819632	38819714	83	0.000187886084717	0.01735368979283
-0.246	43224751-43224811	-0.738433688291583	3.31E-85	ENSG00000152518	43224751	43224811	61	0.000187886084717	0.01735368979283
-0.246	137777970-137778055	-0.735834335571906	3.07E-37	ENSG00000181090	137777970	137778055	86	0.000187886084717	0.01735368979283
-0.245	671140-671162	-0.812288632461734	2.33E-54	ENSG00000140983	671140	671162	23	0.00019955491834	0.01830329820538
-0.244	86322325-86322475	-0.880972613884493	8.54E-171	ENSG00000083223	86322325	86322475	151	0.000211902092567	0.019265299145171
-0.244	25244424-25244453	-0.752590024522542	2.36E-46	ENSG00000117616	25244424	25244453	30	0.000211902092567	0.019265299145171
-0.244	49093912-49094051	-0.848243996244958	4.51E-72	ENSG00000198218	49093912	49094051	140	0.000211902092567	0.019265299145171
-0.243	229375-229422	-0.793629706617935	1.92E-55	ENSG00000007392	229375	229422	48	0.000224964026325	0.020262402326391
-0.243	13658780-13658832	-0.825653496845144	2.40E-60	ENSG00000010017	13658780	13658832	53	0.000224964026325	0.020262402326391
-0.243	48331624-48331726	-0.7910141408198	1.75E-61	ENSG00000128951	48331624	48331726	103	0.000224964026325	0.020262402326391
-0.243	72009268-72009321	-0.886129406707631	3.56E-93	ENSG00000137497	72009268	72009321	54	0.000224964026325	0.020262402326391
-0.243	62049211-62049483	-0.831976973266116	8.10E-194	ENSG00000150347	62049211	62049483	273	0.000224964026325	0.020262402326391
-0.242	77840631-77844929	-0.711418301103102	7.13E-56	ENSG00000156052	77840631	77844929	4299	0.000238778907356	0.021242977936941
-0.242	27315397-27315566	-0.722114936282335	1.47E-77	ENSG00000077238	27315397	27315566	170	0.000238778907356	0.021242977936941
-0.242	111447455-111447514	-0.822259266106436	8.41E-259	ENSG00000111252	111447455	111447514	60	0.000238778907356	0.021242977936941
-0.242	180792870-180792995	-0.819754350620385	1.89E-184	ENSG00000131446	180792870	180792995	126	0.000238778907356	0.021242977936941
-0.242	49693731-49693791	-0.750941268892949	8.18E-103	ENSG00000161791	49693731	49693791	61	0.000238778907356	0.021242977936941
-0.242	52249323-52249644	-0.810925262136015	7.12E-53	ENSG00000164088	52249323	52249644	322	0.000238778907356	0.021242977936941
-0.242	69718956-69719081	-0.735924850281166	9.11E-46	ENSG00000168216	69718956	69719081	126	0.000238778907356	0.021242977936941
-0.241	194434970-194436646	-0.749564783949705	1.18E-75	ENSG00000133657	194434970	194436646	1677	0.0002533867672	0.022215665676288
-0.241	24935873-24938906	-0.834013302110005	2.52E-68	ENSG00000060982	24935873	24938906	3034	0.0002533867672	0.022215665676288
-0.241	73698619-73698642	-0.785699584239602	6.15E-92	ENSG00000103855	73698619	73698642	24	0.0002533867672	0.022215665676288
-0.241	151268353-151268406	-0.717377886888462	1.36E-44	ENSG00000196743	151268353	151268406	54	0.0002533867672	0.022215665676288
-0.24	44973327-44973433	-0.739408035398878	3.92E-78	ENSG00000101109	44973327	44973433	107	0.000268829558747	0.023288183064641
-0.24	111447330-111447454	-0.828849798385393	1.39E-266	ENSG00000111252	111447330	111447454	125	0.000268829558747	0.023288183064641
-0.24	229341-229374	-0.764984765948336	2.70E-49	ENSG00000007392	229341	229374	34	0.000268829558747	0.023288183064641
-0.24	68249425-68249446	-0.762146930896887	3.64E-48	ENSG00000103066	68249425	68249446	22	0.000268829558747	0.023288183064641
-0.24	37060581-37060614	-0.730147276925726	2.31E-56	ENSG00000008869	37060581	37060614	34	0.000268829558747	0.023288183064641
-0.24	38819623-38819631	-0.86767823141743	2.27E-176	ENSG00000147526	38819623	38819631	9	0.000268829558747	0.023288183064641
-0.239	68740635-68740661	-0.807613118602943	1.40E-58	ENSG00000060339	68740635	68740661	27	0.000285151236413	0.024482848938477
-0.239	33370421-33370585	-0.806704139744969	2.43E-102	ENSG00000134686	33370421	33370585	165	0.000285151236413	0.024482848938477
-0.239	185926727-185926734	-0.738369331912691	1.56E-115	ENSG00000136527	185926727	185926734	8	0.000285151236413	0.024482848938477
-0.239	671132-671139	-0.81367789707542	1.10E-54	ENSG00000140983	671132	671139	8	0.000285151236413	0.024482848938477
-0.239	85623735-85623778	-0.806465394762632	1.51E-55	ENSG00000168883	85623735	85623778	44	0.000285151236413	0.024482848938477
-0.239	137779635-137779677	-0.70428376687927	6.22E-33	ENSG00000181090	137779635	137779677	43	0.000285151236413	0.024482848938477
-0.238	65668345-65668345	-0.789013372637666	6.68E-155	ENSG00000147065	65668345	65668345	1	0.000302397839006	0.025600076566757
-0.238	38804443-38804451	-0.717287418397898	6.76E-42	ENSG00000273559	38804443	38804451	9	0.000302397839006	0.025600076566757
-0.238	68737845-68737889	-0.802052849234288	3.24E-57	ENSG00000060339	68737845	68737889	45	0.000302397839006	0.025600076566757
-0.238	69737942-69738015	-0.727455045942125	2.92E-44	ENSG00000168216	69737942	69738015	74	0.000302397839006	0.025600076566757
-0.237	104327575-104327671	-0.734381529531325	1.35E-41	ENSG00000198431	104327575	104327671	97	0.00032061757532	0.026645046628877
-0.237	67029461-67029485	-0.732518106096473	1.19E-44	ENSG00000067955	67029461	67029485	25	0.00032061757532	0.026645046628877
-0.237	48331727-48331795	-0.775957390935236	9.01E-58	ENSG00000128951	48331727	48331795	69	0.00032061757532	0.026645046628877
-0.237	671120-671131	-0.816416180726045	2.48E-55	ENSG00000140983	671120	671131	12	0.00032061757532	0.026645046628877
-0.237	102858147-102858150	-0.721918916923876	4.12E-44	ENSG00000155096	102858147	102858150	4	0.00032061757532	0.026645046628877
-0.237	49642167-49642413	-0.726444714268704	4.02E-93	ENSG00000161791	49642167	49642413	247	0.00032061757532	0.026645046628877
-0.237	68248664-68248705	-0.782090172120061	1.93E-79	ENSG00000196704	68248664	68248705	42	0.00032061757532	0.026645046628877
-0.237	69713645-69713797	-0.74350262341376	3.65E-47	ENSG00000168216	69713645	69713797	153	0.00032061757532	0.026645046628877
-0.236	180792511-180792557	-0.746585881742188	2.07E-135	ENSG00000131446	180792511	180792557	47	0.000339860912528	0.027892815684193
-0.236	1553073-1553149	-0.839561013866995	6.58E-93	ENSG00000174238	1553073	1553149	77	0.000339860912528	0.027892815684193
-0.235	80112030-80112033	-0.836947513954898	4.40E-178	ENSG00000171298	80112030	80112033	4	0.000360180667418	0.029180868343803
-0.235	1392799-1392803	-0.771973844799097	3.68E-78	ENSG00000221978	1392799	1392803	5	0.000360180667418	0.029180868343803
-0.235	25246946-25247025	-0.823270151187063	3.47E-62	ENSG00000117616	25246946	25247025	80	0.000360180667418	0.029180868343803
-0.235	48331480-48331623	-0.790625802763949	2.20E-61	ENSG00000128951	48331480	48331623	144	0.000360180667418	0.029180868343803
-0.235	63175331-63175336	-0.816246470916062	2.02E-74	ENSG00000185728	63175331	63175336	6	0.000360180667418	0.029180868343803
-0.235	63175337-63175416	-0.821411806400072	4.06E-76	ENSG00000185728	63175337	63175416	80	0.000360180667418	0.029180868343803
-0.234	49642414-49642517	-0.730645772650798	1.04E-94	ENSG00000161791	49642414	49642517	104	0.000381632100522	0.030426143434013
-0.234	79612618-79612735	-0.828801201283243	6.00E-62	ENSG00000164329	79612618	79612735	118	0.000381632100522	0.030426143434013
-0.234	2894683-2894684	-0.802373052252802	6.08E-56	ENSG00000087274	2894683	2894684	2	0.000381632100522	0.030426143434013
-0.234	49700251-49700266	-0.78946282727157	1.37E-120	ENSG00000161791	49700251	49700266	16	0.000381632100522	0.030426143434013
-0.234	137777947-137777969	-0.728237435708566	3.80E-36	ENSG00000181090	137777947	137777969	23	0.000381632100522	0.030426143434013
-0.234	1393396-1393439	-0.768931159803081	3.44E-77	ENSG00000221978	1393396	1393439	44	0.000381632100522	0.030426143434013
-0.234	69741789-69741877	-0.732590496259364	3.62E-45	ENSG00000168216	69741789	69741877	89	0.000381632100522	0.030426143434013
-0.233	25244106-25244180	-0.806170065070255	9.15E-58	ENSG00000117616	25244106	25244180	75	0.000404273013191	0.031932946521536
-0.233	89251707-89251736	-0.815369877917714	1.09E-107	ENSG00000107798	89251707	89251736	30	0.000404273013191	0.031932946521536
-0.232	2894685-2894694	-0.808874930177486	1.65E-57	ENSG00000087274	2894685	2894694	10	0.000428163847676	0.03349187634797
-0.232	27316245-27316250	-0.73563662578785	7.06E-82	ENSG00000077238	27316245	27316250	6	0.000428163847676	0.03349187634797
-0.232	49231023-49231115	-0.756376060255493	3.93E-56	ENSG00000124228	49231023	49231115	93	0.000428163847676	0.03349187634797
-0.232	132726584-132726805	-0.781061209241941	4.66E-46	ENSG00000176915	132726584	132726805	222	0.000428163847676	0.03349187634797
-0.231	11807131-11807190	-0.786213908769242	3.75E-45	ENSG00000011021	11807131	11807190	60	0.00045336779024	0.03493604519354
-0.231	55531914-55531974	-0.734080629930253	5.26E-94	ENSG00000087253	55531914	55531974	61	0.00045336779024	0.03493604519354
-0.231	1392790-1392798	-0.74695374955218	1.36E-70	ENSG00000221978	1392790	1392798	9	0.00045336779024	0.03493604519354
-0.231	50100011-50100051	-0.733632726119822	8.82E-54	ENSG00000003756	50100011	50100051	41	0.00045336779024	0.03493604519354
-0.231	2894582-2894682	-0.796467149770966	1.43E-54	ENSG00000087274	2894582	2894682	101	0.00045336779024	0.03493604519354
-0.231	18994366-18994486	-0.705327604912365	7.96E-37	ENSG00000064607	18994366	18994486	121	0.00045336779024	0.03493604519354
-0.231	48972326-48972425	-0.816312470362583	3.75E-53	ENSG00000124198	48972326	48972425	100	0.00045336779024	0.03493604519354
-0.231	50281854-50281868	-0.8403190600959	1.06E-84	ENSG00000196576	50281854	50281868	15	0.00045336779024	0.03493604519354
-0.231	68248644-68248663	-0.781210073744081	3.76E-79	ENSG00000196704	68248644	68248663	20	0.00045336779024	0.03493604519354
-0.231	50549330-50549409	-0.807541150884801	2.00E-51	ENSG00000006282	50549330	50549409	80	0.00045336779024	0.03493604519354
-0.23	108497529-108497543	-0.735836557006493	8.62E-65	ENSG00000135241	108497529	108497543	15	0.000479950877371	0.036442612353888
-0.23	68742376-68742408	-0.799630422562624	1.24E-56	ENSG00000060339	68742376	68742408	33	0.000479950877371	0.036442612353888
-0.23	23071618-23073419	-0.807819291847468	7.56E-68	ENSG00000100813	23071618	23073419	1802	0.000479950877371	0.036442612353888
-0.23	170358319-170358420	-0.814668447561668	1.25E-55	ENSG00000112584	170358319	170358420	102	0.000479950877371	0.036442612353888
-0.23	108497493-108497528	-0.727588140559271	1.08E-62	ENSG00000135241	108497493	108497528	36	0.000479950877371	0.036442612353888
-0.229	17103494-17103498	-0.805371802052279	2.74E-55	ENSG00000177663	17103494	17103498	5	0.000507982105122	0.038112316141393
-0.229	108497483-108497492	-0.725697106517832	3.19E-62	ENSG00000135241	108497483	108497492	10	0.000507982105122	0.038112316141393
-0.229	50100005-50100010	-0.728045774812932	1.33E-52	ENSG00000003756	50100005	50100010	6	0.000507982105122	0.038112316141393
-0.229	4110509-4110655	-0.834705705486254	6.73E-65	ENSG00000126934	4110509	4110655	147	0.000507982105122	0.038112316141393
-0.229	28829858-28829868	-0.769565857279906	2.16E-51	ENSG00000168488	28829858	28829868	11	0.000507982105122	0.038112316141393
-0.228	10254796-10254838	-0.754934256614836	1.74E-59	ENSG00000150753	10254796	10254838	43	0.000537533541636	0.039916679610245
-0.228	851922-851974	-0.84184602841107	9.54E-114	ENSG00000178950	851922	851974	53	0.000537533541636	0.039916679610245
-0.228	180792558-180792589	-0.75085471728305	8.62E-138	ENSG00000131446	180792558	180792589	32	0.000537533541636	0.039916679610245
-0.227	109696197-109699264	-0.792592847082911	7.87E-64	ENSG00000068366	109696197	109699264	3068	0.000568680442878	0.041486510619633
-0.227	153963059-153963060	-0.741026406877503	1.31E-52	ENSG00000143570	153963059	153963060	2	0.000568680442878	0.041486510619633
-0.227	58681171-58681323	-0.781171997795279	3.09E-67	ENSG00000172175	58681171	58681323	153	0.000568680442878	0.041486510619633
-0.227	851853-851881	-0.811064186384489	3.74E-99	ENSG00000178950	851853	851881	29	0.000568680442878	0.041486510619633
-0.227	50099982-50100004	-0.720390014031635	4.95E-51	ENSG00000003756	50099982	50100004	23	0.000568680442878	0.041486510619633
-0.227	38014883-38014973	-0.718169013019771	4.51E-35	ENSG00000065882	38014883	38014973	91	0.000568680442878	0.041486510619633
-0.227	132726806-132727132	-0.808899897675891	1.01E-51	ENSG00000176915	132726806	132727132	327	0.000568680442878	0.041486510619633
-0.227	38020591-38020676	-0.758302985003724	4.47E-41	ENSG00000065882	38020591	38020676	86	0.000568680442878	0.041486510619633
-0.227	135207120-135207199	-0.728414212987794	6.30E-102	ENSG00000105875	135207120	135207199	80	0.000568680442878	0.041486510619633
-0.227	118793122-118793280	-0.76881107938615	4.70E-131	ENSG00000131724	118793122	118793280	159	0.000568680442878	0.041486510619633
-0.227	153963061-153963112	-0.719066681131466	3.17E-48	ENSG00000143570	153963061	153963112	52	0.000568680442878	0.041486510619633
-0.227	43224812-43224817	-0.714177977705711	2.57E-77	ENSG00000152518	43224812	43224817	6	0.000568680442878	0.041486510619633
-0.227	29942773-29942788	-0.77962549980687	1.19E-79	ENSG00000206503	29942773	29942788	16	0.000568680442878	0.041486510619633
-0.226	50281869-50281877	-0.8390915697957	3.16E-84	ENSG00000196576	50281869	50281877	9	0.000601501371633	0.04318607225468
-0.226	49201133-49201225	-0.706682253360369	1.15E-59	ENSG00000102531	49201133	49201225	93	0.000601501371633	0.04318607225468
-0.226	50110440-50110500	-0.729892554599237	1.21E-55	ENSG00000104043	50110440	50110500	61	0.000601501371633	0.04318607225468
-0.226	68248535-68248609	-0.772105020676878	3.15E-76	ENSG00000196704	68248535	68248609	75	0.000601501371633	0.04318607225468
-0.226	39391378-39391387	-0.78632207515795	1.77E-68	ENSG00000063322	39391378	39391387	10	0.000601501371633	0.04318607225468
-0.226	39391388-39391392	-0.725200018565613	1.78E-53	ENSG00000063322	39391388	39391392	5	0.000601501371633	0.04318607225468
-0.226	137241823-137241829	-0.74204409996859	3.25E-104	ENSG00000188229	137241823	137241829	7	0.000601501371633	0.04318607225468
-0.225	85614951-85614980	-0.739252187959245	1.18E-54	ENSG00000135316	85614951	85614980	30	0.000636078319787	0.04513263391575
-0.225	670960-670993	-0.813396133383154	1.29E-54	ENSG00000140983	670960	670993	34	0.000636078319787	0.04513263391575
-0.225	2907743-2907813	-0.776632469405009	2.83E-50	ENSG00000087274	2907743	2907813	71	0.000636078319787	0.04513263391575
-0.225	114726349-114726386	-0.748154455925011	2.30E-112	ENSG00000009307	114726349	114726386	38	0.000636078319787	0.04513263391575
-0.225	1398632-1398671	-0.765857959580639	3.18E-76	ENSG00000221978	1398632	1398671	40	0.000636078319787	0.04513263391575
-0.224	37080048-37081600	-0.784640390889047	2.71E-70	ENSG00000008869	37080048	37081600	1553	0.00067249683393	0.046981528934464
-0.224	68248610-68248639	-0.777443577164417	6.32E-78	ENSG00000196704	68248610	68248639	30	0.00067249683393	0.046981528934464
-0.224	38014509-38014882	-0.72629172112393	3.36E-36	ENSG00000065882	38014509	38014882	374	0.00067249683393	0.046981528934464
-0.224	68249290-68249424	-0.745637771184094	4.37E-45	ENSG00000103066	68249290	68249424	135	0.00067249683393	0.046981528934464
-0.224	80109945-80109992	-0.828581048001895	1.92E-171	ENSG00000171298	80109945	80109992	48	0.00067249683393	0.046981528934464
-0.224	80110727-80110758	-0.831457909741042	1.10E-173	ENSG00000171298	80110727	80110758	32	0.00067249683393	0.046981528934464
-0.224	1398597-1398631	-0.756548197351998	2.19E-73	ENSG00000221978	1398597	1398631	35	0.00067249683393	0.046981528934464
-0.223	11806263-11806349	-0.781471690172446	2.78E-44	ENSG00000011021	11806263	11806349	87	0.000710846144316	0.049000093697145
-0.223	44974100-44974159	-0.714111344702894	1.29E-70	ENSG00000101109	44974100	44974159	60	0.000710846144316	0.049000093697145
-0.223	47233030-47233219	-0.754070972717195	4.27E-48	ENSG00000102226	47233030	47233219	190	0.000710846144316	0.049000093697145
-0.223	79623252-79623309	-0.839467232490262	5.61E-65	ENSG00000164329	79623252	79623309	58	0.000710846144316	0.049000093697145
-0.223	50549286-50549304	-0.804397884742246	9.55E-51	ENSG00000006282	50549286	50549304	19	0.000710846144316	0.049000093697145
-0.223	68620367-68620414	-0.709240389818597	6.22E-37	ENSG00000127314	68620367	68620414	48	0.000710846144316	0.049000093697145
-0.223	182858830-182858894	-0.782904241355522	3.06E-59	ENSG00000135829	182858830	182858894	65	0.000710846144316	0.049000093697145
-0.223	137241911-137242021	-0.74518063704674	1.51E-105	ENSG00000188229	137241911	137242021	111	0.000710846144316	0.049000093697145
0.223	9254317-9254410	0.805144114322144	5.38E-50	ENSG00000101745	9254317	9254410	94	0.00069855013316	0.048405454356131
0.223	73714054-73714416	0.783602314468445	3.90E-91	ENSG00000103855	73714054	73714416	363	0.00069855013316	0.048405454356131
0.223	6870742-6870754	0.768175388241462	1.78E-233	ENSG00000111669	6870742	6870754	13	0.00069855013316	0.048405454356131
0.223	113957592-113958504	0.837290637199042	2.40E-110	ENSG00000115091	113957592	113958504	913	0.00069855013316	0.048405454356131
0.223	1753079-1753087	0.72435480723632	9.22E-189	ENSG00000117984	1753079	1753087	9	0.00069855013316	0.048405454356131
0.223	81867897-81867919	0.714149795980104	5.88E-38	ENSG00000141522	81867897	81867919	23	0.00069855013316	0.048405454356131
0.223	31331897-31331943	0.785072484057866	8.80E-94	ENSG00000169896	31331897	31331943	47	0.00069855013316	0.048405454356131
0.223	154968771-154968834	0.723144514586691	9.94E-37	ENSG00000160691	154968771	154968834	64	0.00069855013316	0.048405454356131
0.223	1678518-1678652	0.790557756852373	2.12E-74	ENSG00000174231	1678518	1678652	135	0.00069855013316	0.048405454356131
0.223	4406741-4406746	0.792144852164686	1.17E-88	ENSG00000262246	4406741	4406746	6	0.00069855013316	0.048405454356131
0.223	31275549-31275591	0.742771110639233	7.53E-79	ENSG00000169896	31275549	31275591	43	0.00069855013316	0.048405454356131
0.224	56978896-56978903	0.721751638401707	1.28E-38	ENSG00000047315	56978896	56978903	8	0.000660818985071	0.046524093339073
0.224	33127330-33127372	0.71446694944552	3.36E-94	ENSG00000086062	33127330	33127372	43	0.000660818985071	0.046524093339073
0.224	2831923-2831978	0.713541819340146	2.71E-50	ENSG00000087266	2831923	2831978	56	0.000660818985071	0.046524093339073
0.224	35003873-35004038	0.744275508306363	4.60E-52	ENSG00000100991	35003873	35004038	166	0.000660818985071	0.046524093339073
0.224	205766819-205767064	0.807190366535938	3.15E-78	ENSG00000118257	205766819	205767064	246	0.000660818985071	0.046524093339073
0.224	71076323-71076575	0.752525324006751	5.50E-50	ENSG00000124357	71076323	71076575	253	0.000660818985071	0.046524093339073
0.224	100342398-100342486	0.74562868660342	4.06E-80	ENSG00000140105	100342398	100342486	89	0.000660818985071	0.046524093339073
0.224	136873958-136873976	0.706929502456327	1.05E-56	ENSG00000147274	136873958	136873976	19	0.000660818985071	0.046524093339073
0.224	53192578-53192717	0.875755922759165	5.80E-89	ENSG00000163932	53192578	53192717	140	0.000660818985071	0.046524093339073
0.224	137834358-137834442	0.828254969423636	1.78E-54	ENSG00000181090	137834358	137834442	85	0.000660818985071	0.046524093339073
0.224	24666856-24666862	0.815197035936865	4.28E-203	ENSG00000133226	24666856	24666862	7	0.000660818985071	0.046524093339073
0.224	41236038-41236070	0.752761609250438	7.37E-113	ENSG00000167601	41236038	41236070	33	0.000660818985071	0.046524093339073
0.225	45444269-45444271	0.827295812141099	2.35E-222	ENSG00000012779	45444269	45444271	3	0.000624990115425	0.044585700948099
0.225	33516574-33516636	0.876663391064042	5.61E-105	ENSG00000152689	33516574	33516636	63	0.000624990115425	0.044585700948099
0.225	82824389-82824399	0.738301687739418	3.25E-41	ENSG00000137509	82824389	82824399	11	0.000624990115425	0.044585700948099
0.226	56990748-56990847	0.714930222896332	1.33E-37	ENSG00000047315	56990748	56990847	100	0.00059097546864	0.042705041061084
0.226	72199582-72199588	0.910970473772846	0	ENSG00000067225	72199582	72199588	7	0.00059097546864	0.042705041061084
0.226	48875425-48875589	0.701490502329803	1.58E-176	ENSG00000087074	48875425	48875589	165	0.00059097546864	0.042705041061084
0.226	73713842-73714053	0.805423217818159	5.89E-100	ENSG00000103855	73713842	73714053	212	0.00059097546864	0.042705041061084
0.226	24643275-24643287	0.70412956372361	4.39E-128	ENSG00000133226	24643275	24643287	13	0.00059097546864	0.042705041061084
0.226	54410542-54410869	0.742630487358792	2.05E-59	ENSG00000161638	54410542	54410869	328	0.00059097546864	0.042705041061084
0.226	57818431-57818431	0.743791667616202	3.42E-86	ENSG00000198561	57818431	57818431	1	0.00059097546864	0.042705041061084
0.226	71544567-71544624	0.795177938798049	6.73E-74	ENSG00000147162	71544567	71544624	58	0.00059097546864	0.042705041061084
0.226	41236118-41236236	0.755438089641238	4.23E-114	ENSG00000167601	41236118	41236236	119	0.00059097546864	0.042705041061084
0.226	31275592-31275699	0.749578876293817	4.76E-81	ENSG00000169896	31275592	31275699	108	0.00059097546864	0.042705041061084
0.226	31276671-31276744	0.743343929358633	4.95E-79	ENSG00000169896	31276671	31276744	74	0.00059097546864	0.042705041061084
0.226	30493230-30493260	0.76001767467802	8.83E-275	ENSG00000204592	30493230	30493260	31	0.00059097546864	0.042705041061084
0.227	9254274-9254316	0.799580914115197	7.73E-49	ENSG00000101745	9254274	9254316	43	0.000558690631807	0.041088255477169
0.227	87731296-87731298	0.811930716449138	1.20E-215	ENSG00000135047	87731296	87731298	3	0.000558690631807	0.041088255477169
0.227	244853752-244853790	0.827100536918001	1.00E-135	ENSG00000153187	244853752	244853790	39	0.000558690631807	0.041088255477169
0.227	38824246-38824288	0.750981089432517	2.05E-149	ENSG00000157557	38824246	38824288	43	0.000558690631807	0.041088255477169
0.227	121668076-121668174	0.746640697220351	1.21E-250	ENSG00000164111	121668076	121668174	99	0.000558690631807	0.041088255477169
0.227	69676108-69676139	0.744289772318206	2.60E-47	ENSG00000168216	69676108	69676139	32	0.000558690631807	0.041088255477169
0.227	31859217-31859258	0.827142241863589	3.76E-102	ENSG00000204386	31859217	31859258	42	0.000558690631807	0.041088255477169
0.227	189098-189114	0.75510097497914	2.25E-47	ENSG00000007392	189098	189114	17	0.000558690631807	0.041088255477169
0.227	46387513-46387676	0.755886134138904	1.32E-41	ENSG00000102445	46387513	46387676	164	0.000558690631807	0.041088255477169
0.228	29168286-29168502	0.707941160453491	9.68E-49	ENSG00000116350	29168286	29168502	217	0.000528054706788	0.039353771989913
0.228	18134817-18134982	0.803719927395168	1.53E-65	ENSG00000099308	18134817	18134982	166	0.000528054706788	0.039353771989913
0.228	29165890-29166064	0.742370038047424	7.33E-56	ENSG00000116350	29165890	29166064	175	0.000528054706788	0.039353771989913
0.228	112658825-112658950	0.810798281776857	8.15E-57	ENSG00000144136	112658825	112658950	126	0.000528054706788	0.039353771989913
0.228	184183694-184183706	0.752900374511868	9.52E-119	ENSG00000161203	184183694	184183706	13	0.000528054706788	0.039353771989913
0.228	197402022-197402130	0.79496975245775	1.35E-95	ENSG00000115524	197402022	197402130	109	0.000528054706788	0.039353771989913
0.228	183829402-183829508	0.816854473167514	7.79E-58	ENSG00000175193	183829402	183829508	107	0.000528054706788	0.039353771989913
0.229	198748109-198748112	0.721890307340849	5.39E-119	ENSG00000081237	198748109	198748112	4	0.000498990185665	0.03759318479767
0.229	42618875-42619664	0.816502711961147	2.79E-68	ENSG00000100243	42618875	42619664	790	0.000498990185665	0.03759318479767
0.229	35004039-35004090	0.769102572918292	1.53E-57	ENSG00000100991	35004039	35004090	52	0.000498990185665	0.03759318479767
0.229	46362538-46362598	0.823739521801748	3.86E-55	ENSG00000102445	46362538	46362598	61	0.000498990185665	0.03759318479767
0.229	29166729-29166866	0.762804515503666	1.19E-60	ENSG00000116350	29166729	29166866	138	0.000498990185665	0.03759318479767
0.229	35882484-35882559	0.714159851559621	6.63E-53	ENSG00000122545	35882484	35882559	76	0.000498990185665	0.03759318479767
0.229	63532647-63532707	0.761703177288097	5.02E-49	ENSG00000140455	63532647	63532707	61	0.000498990185665	0.03759318479767
0.229	82248981-82248994	0.84481764819904	3.56E-138	ENSG00000141551	82248981	82248994	14	0.000498990185665	0.03759318479767
0.229	191682492-191682595	0.830059550920241	7.54E-80	ENSG00000173559	191682492	191682595	104	0.000498990185665	0.03759318479767
0.229	79669006-79669028	0.853504731227412	2.54E-69	ENSG00000164329	79669006	79669028	23	0.000498990185665	0.03759318479767
0.23	46387967-46388170	0.822871465532082	6.23E-55	ENSG00000102445	46387967	46388170	204	0.000471422829493	0.036040250476866
0.23	139417696-139417729	0.7714773931681	1.04E-57	ENSG00000146963	139417696	139417729	34	0.000471422829493	0.036040250476866
0.23	38971694-38971779	0.832057775663679	1.75E-58	ENSG00000169499	38971694	38971779	86	0.000471422829493	0.036040250476866
0.23	57803621-57803658	0.7640902874457	1.29E-93	ENSG00000198561	57803621	57803658	38	0.000471422829493	0.036040250476866
0.23	20062846-20062971	0.812169818819135	1.91E-56	ENSG00000121741	20062846	20062971	126	0.000471422829493	0.036040250476866
0.23	1678762-1678881	0.787014669035915	2.63E-73	ENSG00000174231	1678762	1678881	120	0.000471422829493	0.036040250476866
0.23	6870769-6870769	0.73513428829132	8.41E-204	ENSG00000111669	6870769	6870769	1	0.000471422829493	0.036040250476866
0.23	73105919-73106007	0.766481582643693	8.99E-115	ENSG00000119707	73105919	73106007	89	0.000471422829493	0.036040250476866
0.231	198748113-198748169	0.735353909954359	1.21E-125	ENSG00000081237	198748113	198748169	57	0.000445281550341	0.034551467121729
0.231	1369051-1369108	0.771864409321729	2.98E-124	ENSG00000088832	1369051	1369108	58	0.000445281550341	0.034551467121729
0.231	118382015-118382588	0.810254876681959	5.52E-56	ENSG00000110344	118382015	118382588	574	0.000445281550341	0.034551467121729
0.231	36466201-36466581	0.706816803319646	8.34E-125	ENSG00000119535	36466201	36466581	381	0.000445281550341	0.034551467121729
0.231	53192559-53192577	0.806283487408593	1.17E-64	ENSG00000163932	53192559	53192577	19	0.000445281550341	0.034551467121729
0.231	121668201-121668245	0.746889527556378	6.70E-251	ENSG00000164111	121668201	121668245	45	0.000445281550341	0.034551467121729
0.231	38950553-38950849	0.719101310815176	8.63E-37	ENSG00000169499	38950553	38950849	297	0.000445281550341	0.034551467121729
0.231	1676207-1676307	0.747406918050727	2.40E-62	ENSG00000174231	1676207	1676307	101	0.000445281550341	0.034551467121729
0.231	4405568-4406679	0.83246305148972	1.21E-105	ENSG00000262246	4405568	4406679	1112	0.000445281550341	0.034551467121729
0.232	6870755-6870768	0.75210000034196	1.88E-218	ENSG00000111669	6870755	6870768	14	0.00042049829657	0.033016852721277
0.232	113958505-113958589	0.847926099387362	6.75E-116	ENSG00000115091	113958505	113958589	85	0.00042049829657	0.033016852721277
0.232	64223668-64223727	0.790017125277109	1.63E-131	ENSG00000149781	64223668	64223727	60	0.00042049829657	0.033016852721277
0.232	38947984-38950217	0.738528464114264	1.06E-39	ENSG00000169499	38947984	38950217	2234	0.00042049829657	0.033016852721277
0.232	47321868-47321878	0.749644913638552	8.82E-156	ENSG00000197405	47321868	47321878	11	0.00042049829657	0.033016852721277
0.232	71816299-71816462	0.823242971179034	0	ENSG00000197746	71816299	71816462	164	0.00042049829657	0.033016852721277
0.232	16740846-16740849	0.733896795156694	2.18E-44	ENSG00000125870	16740846	16740849	4	0.00042049829657	0.033016852721277
0.232	41236237-41236376	0.753710199202261	2.69E-113	ENSG00000167601	41236237	41236376	140	0.00042049829657	0.033016852721277
0.233	68650441-68650468	0.776306285876267	3.41E-48	ENSG00000127314	68650441	68650468	28	0.000397007941316	0.031461849427035
0.233	19996679-19996842	0.725751588652098	3.65E-87	ENSG00000132669	19996679	19996842	164	0.000397007941316	0.031461849427035
0.233	161224706-161224746	0.821577728220406	7.89E-69	ENSG00000136560	161224706	161224746	41	0.000397007941316	0.031461849427035
0.233	15620181-15620190	0.728787940702853	2.90E-69	ENSG00000151491	15620181	15620190	10	0.000397007941316	0.031461849427035
0.233	180795406-180795429	0.757162525426637	2.12E-141	ENSG00000131446	180795406	180795429	24	0.000397007941316	0.031461849427035
0.233	1753066-1753078	0.750713547958071	3.51E-210	ENSG00000117984	1753066	1753078	13	0.000397007941316	0.031461849427035
0.234	42500782-42500812	0.797948661942054	3.09E-99	ENSG00000033627	42500782	42500812	31	0.000374748174143	0.030092257645001
0.234	42500813-42500923	0.805204841713829	2.30E-102	ENSG00000033627	42500813	42500923	111	0.000374748174143	0.030092257645001
0.234	41268223-41268298	0.780802940246977	9.69E-76	ENSG00000105323	41268223	41268298	76	0.000374748174143	0.030092257645001
0.234	130079902-130079971	0.750211190989395	2.82E-46	ENSG00000153317	130079902	130079971	70	0.000374748174143	0.030092257645001
0.234	85647930-85648016	0.792410851341195	2.32E-52	ENSG00000168883	85647930	85648016	87	0.000374748174143	0.030092257645001
0.234	110351058-110351090	0.79296361140486	6.99E-58	ENSG00000174437	110351058	110351090	33	0.000374748174143	0.030092257645001
0.234	57817537-57817940	0.717849218362772	1.14E-77	ENSG00000198561	57817537	57817940	404	0.000374748174143	0.030092257645001
0.234	58994222-58994824	0.705189647241405	1.63E-42	ENSG00000101160	58994222	58994824	603	0.000374748174143	0.030092257645001
0.234	197401985-197402021	0.797665833902557	1.07E-96	ENSG00000115524	197401985	197402021	37	0.000374748174143	0.030092257645001
0.235	41268299-41268345	0.83504967076309	1.05E-95	ENSG00000105323	41268299	41268345	47	0.000353659395808	0.028797242228153
0.235	32101661-32101849	0.755002948256596	4.42E-96	ENSG00000101336	32101661	32101849	189	0.000353659395808	0.028797242228153
0.235	24669415-24669508	0.730954301370692	1.04E-142	ENSG00000133226	24669415	24669508	94	0.000353659395808	0.028797242228153
0.235	87731299-87731308	0.815651759899851	3.33E-219	ENSG00000135047	87731299	87731308	10	0.000353659395808	0.028797242228153
0.235	7627002-7627044	0.892709187033585	5.33E-135	ENSG00000141504	7627002	7627044	43	0.000353659395808	0.028797242228153
0.235	57104726-57104813	0.779835408953702	7.82E-96	ENSG00000166888	57104726	57104813	88	0.000353659395808	0.028797242228153
0.235	130358867-130358892	0.730726594565207	2.80E-80	ENSG00000072135	130358867	130358892	26	0.000353659395808	0.028797242228153
0.235	41236113-41236117	0.777258783263913	7.43E-125	ENSG00000167601	41236113	41236117	5	0.000353659395808	0.028797242228153
0.236	100333818-100333827	0.774519717430764	3.75E-90	ENSG00000140105	100333818	100333827	10	0.000333684616111	0.027448018802124
0.236	72199473-72199491	0.828055302973431	1.02E-239	ENSG00000067225	72199473	72199491	19	0.000333684616111	0.027448018802124
0.236	18134579-18134711	0.805166307333497	6.04E-66	ENSG00000099308	18134579	18134711	133	0.000333684616111	0.027448018802124
0.236	63918273-63922913	0.721886709675649	5.13E-42	ENSG00000101152	63918273	63922913	4641	0.000333684616111	0.027448018802124
0.236	108621895-108622687	0.781998625564469	9.14E-128	ENSG00000110876	108621895	108622687	793	0.000333684616111	0.027448018802124
0.236	50258749-50258751	0.727428874541155	2.68E-153	ENSG00000114353	50258749	50258751	3	0.000333684616111	0.027448018802124
0.236	1752879-1752884	0.755898093802359	1.03E-214	ENSG00000117984	1752879	1752884	6	0.000333684616111	0.027448018802124
0.236	33349597-33349650	0.842821976120589	3.44E-120	ENSG00000134686	33349597	33349650	54	0.000333684616111	0.027448018802124
0.236	96296933-96297070	0.867347372993308	9.35E-105	ENSG00000144028	96296933	96297070	138	0.000333684616111	0.027448018802124
0.236	121668175-121668200	0.739328493507859	3.00E-243	ENSG00000164111	121668175	121668200	26	0.000333684616111	0.027448018802124
0.236	71076576-71076603	0.763444985498675	3.13E-52	ENSG00000124357	71076576	71076603	28	0.000333684616111	0.027448018802124
0.236	10172419-10173401	0.751367464647103	4.28E-81	ENSG00000165685	10172419	10173401	983	0.000333684616111	0.027448018802124
0.237	205749725-205749841	0.810841421587652	1.82E-79	ENSG00000118257	205749725	205749841	117	0.000314769354767	0.026385709367649
0.237	35832894-35832900	0.795477583677082	1.48E-73	ENSG00000122545	35832894	35832900	7	0.000314769354767	0.026385709367649
0.237	130076397-130076406	0.733812665466368	2.32E-43	ENSG00000153317	130076397	130076406	10	0.000314769354767	0.026385709367649
0.237	130076348-130076396	0.710586811491205	1.39E-39	ENSG00000153317	130076348	130076396	49	0.000314769354767	0.026385709367649
0.237	78019891-78021114	0.71013425354754	1.37E-55	ENSG00000156052	78019891	78021114	1224	0.000314769354767	0.026385709367649
0.237	1675928-1676054	0.757813938724732	5.08E-65	ENSG00000174231	1675928	1676054	127	0.000314769354767	0.026385709367649
0.237	35214852-35214861	0.715341632317441	5.77E-115	ENSG00000026508	35214852	35214861	10	0.000314769354767	0.026385709367649
0.237	56999617-56999781	0.724235024245004	5.37E-39	ENSG00000047315	56999617	56999781	165	0.000314769354767	0.026385709367649
0.237	41236071-41236112	0.779578523299139	4.53E-126	ENSG00000167601	41236071	41236112	42	0.000314769354767	0.026385709367649
0.238	45445914-45446117	0.830482883208624	1.40E-225	ENSG00000012779	45445914	45446117	204	0.000296861545264	0.025278875552149
0.238	18135740-18135841	0.814016228664118	1.70E-68	ENSG00000099308	18135740	18135841	102	0.000296861545264	0.025278875552149
0.238	46343046-46343080	0.797290472204455	2.97E-49	ENSG00000102445	46343046	46343080	35	0.000296861545264	0.025278875552149
0.238	79273141-79273471	0.733307936438179	1.19E-85	ENSG00000108175	79273141	79273471	331	0.000296861545264	0.025278875552149
0.238	1753063-1753065	0.759233708817764	1.09E-217	ENSG00000117984	1753063	1753065	3	0.000296861545264	0.025278875552149
0.238	19935186-19935199	0.804186712021569	1.76E-120	ENSG00000132669	19935186	19935199	14	0.000296861545264	0.025278875552149
0.238	194448003-194448009	0.707384011099162	6.49E-64	ENSG00000133657	194448003	194448009	7	0.000296861545264	0.025278875552149
0.238	244854198-244854199	0.7965890901374	8.13E-119	ENSG00000153187	244854198	244854199	2	0.000296861545264	0.025278875552149
0.238	4406747-4406751	0.777611807295943	1.95E-83	ENSG00000262246	4406747	4406751	5	0.000296861545264	0.025278875552149
0.238	128948210-128948229	0.828722133562199	3.34E-64	ENSG00000128604	128948210	128948229	20	0.000296861545264	0.025278875552149
0.238	203619-203619	0.737441000936412	7.76E-51	ENSG00000177951	203619	203619	1	0.000296861545264	0.025278875552149
0.239	134200335-134200496	0.794386487980306	8.17E-109	ENSG00000113575	134200335	134200496	162	0.000279911441648	0.024161635934603
0.239	2656138-2656158	0.839514221277247	8.24E-79	ENSG00000101361	2656138	2656158	21	0.000279911441648	0.024161635934603
0.24	136873977-136873977	0.72533645562413	5.40E-61	ENSG00000147274	136873977	136873977	1	0.000263871528195	0.022968378214811
0.24	45445688-45445895	0.783215901449851	1.33E-183	ENSG00000012779	45445688	45445895	208	0.000263871528195	0.022968378214811
0.24	24669389-24669414	0.732161095469518	2.09E-143	ENSG00000133226	24669389	24669414	26	0.000263871528195	0.022968378214811
0.24	30932844-30932849	0.841041237241146	2.82E-74	ENSG00000134644	30932844	30932849	6	0.000263871528195	0.022968378214811
0.24	54631074-54631107	0.730283814470947	4.37E-47	ENSG00000104972	54631074	54631107	34	0.000263871528195	0.022968378214811
0.241	10275284-10275603	0.752654732302772	5.85E-69	ENSG00000090339	10275284	10275603	320	0.000248696431897	0.021883777841825
0.241	54617158-54617349	0.771545069242791	1.48E-55	ENSG00000104972	54617158	54617349	192	0.000248696431897	0.021883777841825
0.241	1752923-1752924	0.781920337930866	2.60E-239	ENSG00000117984	1752923	1752924	2	0.000248696431897	0.021883777841825
0.241	136873868-136873957	0.718124221524078	2.85E-59	ENSG00000147274	136873868	136873957	90	0.000248696431897	0.021883777841825
0.241	244854190-244854197	0.796771356222111	6.57E-119	ENSG00000153187	244854190	244854197	8	0.000248696431897	0.021883777841825
0.241	52248426-52248453	0.885576337202627	7.11E-75	ENSG00000164088	52248426	52248453	28	0.000248696431897	0.021883777841825
0.241	1675620-1675812	0.760422976076405	1.03E-65	ENSG00000174231	1675620	1675812	193	0.000248696431897	0.021883777841825
0.241	4406752-4407029	0.784383519800977	8.08E-86	ENSG00000262246	4406752	4407029	278	0.000248696431897	0.021883777841825
0.241	29170423-29171629	0.798439605893206	2.78E-70	ENSG00000116350	29170423	29171629	1207	0.000248696431897	0.021883777841825
0.242	197401748-197401888	0.797998905877152	7.81E-97	ENSG00000115524	197401748	197401888	141	0.000234342837742	0.020964003971708
0.242	26772812-26772814	0.726386525071355	1.03E-45	ENSG00000117713	26772812	26772814	3	0.000234342837742	0.020964003971708
0.242	1753058-1753062	0.75824275980952	8.42E-217	ENSG00000117984	1753058	1753062	5	0.000234342837742	0.020964003971708
0.242	49243816-49244073	0.742702227641932	3.88E-53	ENSG00000124228	49243816	49244073	258	0.000234342837742	0.020964003971708
0.242	10174281-10175281	0.836172563439276	2.55E-116	ENSG00000165685	10174281	10175281	1001	0.000234342837742	0.020964003971708
0.242	57802125-57802196	0.747203905716354	2.17E-87	ENSG00000198561	57802125	57802196	72	0.000234342837742	0.020964003971708
0.243	82244394-82244443	0.853071569365341	1.22E-143	ENSG00000141551	82244394	82244443	50	0.000220769406696	0.019946502148452
0.243	136873543-136873867	0.707085301501217	9.72E-57	ENSG00000147274	136873543	136873867	325	0.000220769406696	0.019946502148452
0.243	57104498-57104586	0.779194961425726	1.41E-95	ENSG00000166888	57104498	57104586	89	0.000220769406696	0.019946502148452
0.244	138564545-138565789	0.737585525837615	1.37E-98	ENSG00000113013	138564545	138565789	1245	0.000207936696359	0.018976119820833
0.244	37315223-37315341	0.773132855563039	3.53E-96	ENSG00000100055	37315223	37315341	119	0.000207936696359	0.018976119820833
0.244	57817941-57818058	0.704892056765574	9.23E-74	ENSG00000198561	57817941	57818058	118	0.000207936696359	0.018976119820833
0.244	57818059-57818149	0.709551529776626	3.85E-75	ENSG00000198561	57818059	57818149	91	0.000207936696359	0.018976119820833
0.245	61414235-61418325	0.75150186559764	1.47E-65	ENSG00000130449	61414235	61418325	4091	0.000195807084233	0.017993666584164
0.245	15665756-15665892	0.793552684059631	2.88E-90	ENSG00000151491	15665756	15665892	137	0.000195807084233	0.017993666584164
0.245	33516637-33516644	0.869470842328423	2.95E-101	ENSG00000152689	33516637	33516644	8	0.000195807084233	0.017993666584164
0.245	57818150-57818169	0.706661290330166	2.78E-74	ENSG00000198561	57818150	57818169	20	0.000195807084233	0.017993666584164
0.245	35087314-35088605	0.790193229474093	5.14E-54	ENSG00000064999	35087314	35088605	1292	0.000195807084233	0.017993666584164
0.246	150159405-150159628	0.841177327616117	4.05E-182	ENSG00000023902	150159405	150159628	224	0.000184344693537	0.017124701486291
0.246	42470219-42470791	0.761068752581376	4.09E-85	ENSG00000033627	42470219	42470791	573	0.000184344693537	0.017124701486291
0.246	1753050-1753057	0.75800523375872	1.37E-216	ENSG00000117984	1753050	1753057	8	0.000184344693537	0.017124701486291
0.246	19975750-19975787	0.726867112461521	1.48E-87	ENSG00000132669	19975750	19975787	38	0.000184344693537	0.017124701486291
0.246	79685241-79685330	0.851842604459482	8.77E-69	ENSG00000164329	79685241	79685330	90	0.000184344693537	0.017124701486291
0.246	197401431-197401435	0.771610995520492	1.03E-86	ENSG00000115524	197401431	197401435	5	0.000184344693537	0.017124701486291
0.247	138566078-138566094	0.722566776379638	8.27E-93	ENSG00000113013	138566078	138566094	17	0.000173515321524	0.016370234189694
0.247	24669302-24669388	0.74594581619662	1.12E-151	ENSG00000133226	24669302	24669388	87	0.000173515321524	0.016370234189694
0.247	33127212-33127329	0.740684328901934	1.11E-104	ENSG00000086062	33127212	33127329	118	0.000173515321524	0.016370234189694
0.247	1679017-1679206	0.786023219305187	5.28E-73	ENSG00000174231	1679017	1679206	190	0.000173515321524	0.016370234189694
0.248	20059447-20059562	0.799612704032503	1.62E-53	ENSG00000121741	20059447	20059562	116	0.000163286370238	0.015546705311188
0.248	42470188-42470218	0.757840898632241	5.31E-84	ENSG00000033627	42470188	42470218	31	0.000163286370238	0.015546705311188
0.248	24643272-24643274	0.762818581187559	1.48E-162	ENSG00000133226	24643272	24643274	3	0.000163286370238	0.015546705311188
0.248	1675152-1675339	0.752866510408443	9.86E-64	ENSG00000174231	1675152	1675339	188	0.000163286370238	0.015546705311188
0.249	35214862-35214914	0.727791192573263	7.11E-121	ENSG00000026508	35214862	35214914	53	0.000153626779654	0.014811663110502
0.249	24669509-24669515	0.742799702149088	9.66E-150	ENSG00000133226	24669509	24669515	7	0.000153626779654	0.014811663110502
0.249	54411140-54411673	0.751882996725779	1.15E-61	ENSG00000161638	54411140	54411673	534	0.000153626779654	0.014811663110502
0.249	81510005-81510007	0.858391864775912	0	ENSG00000184009	81510005	81510007	3	0.000153626779654	0.014811663110502
0.249	81509992-81510004	0.875515451787098	0	ENSG00000184009	81509992	81510004	13	0.000153626779654	0.014811663110502
0.249	28833126-28833195	0.821131748330594	8.30E-64	ENSG00000168488	28833126	28833195	70	0.000153626779654	0.014811663110502
0.25	146503828-146504006	0.824358600038037	2.92E-88	ENSG00000113649	146503828	146504006	179	0.000144506963144	0.014139075769483
0.25	45445896-45445913	0.804009594430929	1.20E-200	ENSG00000012779	45445896	45445913	18	0.000144506963144	0.014139075769483
0.25	49243629-49243703	0.711502792427446	5.77E-47	ENSG00000124228	49243629	49243703	75	0.000144506963144	0.014139075769483
0.25	61382591-61383805	0.703578321282687	3.59E-54	ENSG00000130449	61382591	61383805	1215	0.000144506963144	0.014139075769483
0.25	139409563-139409564	0.756449755080546	2.68E-54	ENSG00000146963	139409563	139409564	2	0.000144506963144	0.014139075769483
0.25	38971957-38972443	0.749230197249554	2.03E-41	ENSG00000169499	38971957	38972443	487	0.000144506963144	0.014139075769483
0.25	63196158-63196391	0.742771413571566	6.69E-55	ENSG00000185728	63196158	63196391	234	0.000144506963144	0.014139075769483
0.25	19974654-19974826	0.812242179572074	9.27E-125	ENSG00000132669	19974654	19974826	173	0.000144506963144	0.014139075769483
0.251	96286786-96286823	0.800280849492931	2.72E-77	ENSG00000144028	96286786	96286823	38	0.000135898745218	0.01352481462864
0.251	172930063-172930620	0.793461693372772	4.86E-69	ENSG00000113719	172930063	172930620	558	0.000135898745218	0.01352481462864
0.251	17937134-17937175	0.709821630987407	7.03E-70	ENSG00000078674	17937134	17937175	42	0.000135898745218	0.01352481462864
0.251	28616173-28616175	0.775706756253347	6.32E-62	ENSG00000095787	28616173	28616175	3	0.000135898745218	0.01352481462864
0.251	1752916-1752922	0.782493853297438	6.84E-240	ENSG00000117984	1752916	1752922	7	0.000135898745218	0.01352481462864
0.251	6612832-6612842	0.702806895478234	4.53E-146	ENSG00000166340	6612832	6612842	11	0.000135898745218	0.01352481462864
0.251	137834443-137834524	0.814740801065305	2.28E-51	ENSG00000181090	137834443	137834524	82	0.000135898745218	0.01352481462864
0.251	89348369-89349071	0.843369929117464	1.28E-256	ENSG00000139318	89348369	89349071	703	0.000135898745218	0.01352481462864
0.251	69675899-69675925	0.770725878917466	1.28E-52	ENSG00000168216	69675899	69675925	27	0.000135898745218	0.01352481462864
0.252	146503824-146503827	0.810657887923907	3.92E-83	ENSG00000113649	146503824	146503827	4	0.000127775301468	0.012902193314972
0.252	161235342-161235381	0.816109947375864	3.29E-67	ENSG00000136560	161235342	161235381	40	0.000127775301468	0.012902193314972
0.252	194447852-194448002	0.733183554388773	7.90E-71	ENSG00000133657	194447852	194448002	151	0.000127775301468	0.012902193314972
0.252	19974827-19974944	0.84739830679017	3.51E-146	ENSG00000132669	19974827	19974944	118	0.000127775301468	0.012902193314972
0.253	47321879-47321885	0.780043379086703	1.11E-176	ENSG00000197405	47321879	47321885	7	0.000120111100683	0.012256231315953
0.253	42500707-42500781	0.814421458237951	1.56E-106	ENSG00000033627	42500707	42500781	75	0.000120111100683	0.012256231315953
0.253	69675973-69675973	0.767114206555595	7.49E-52	ENSG00000168216	69675973	69675973	1	0.000120111100683	0.012256231315953
0.253	42470821-42470885	0.707447004536889	1.28E-68	ENSG00000033627	42470821	42470885	65	0.000120111100683	0.012256231315953
0.253	64499636-64499694	0.807212990902939	3.67E-300	ENSG00000108654	64499636	64499694	59	0.000120111100683	0.012256231315953
0.253	1753042-1753049	0.762803383204762	6.25E-221	ENSG00000117984	1753042	1753049	8	0.000120111100683	0.012256231315953
0.253	24669281-24669301	0.755629253846056	8.23E-158	ENSG00000133226	24669281	24669301	21	0.000120111100683	0.012256231315953
0.253	2741058-2742103	0.710734518915401	9.82E-52	ENSG00000146535	2741058	2742103	1046	0.000120111100683	0.012256231315953
0.254	24669516-24669582	0.761131621075659	1.99E-161	ENSG00000133226	24669516	24669582	67	0.00011288184905	0.011674541739732
0.254	57818170-57818357	0.717988662742605	1.04E-77	ENSG00000198561	57818170	57818357	188	0.00011288184905	0.011674541739732
0.254	57818358-57818387	0.723004302040772	2.77E-79	ENSG00000198561	57818358	57818387	30	0.00011288184905	0.011674541739732
0.254	49241893-49241987	0.744105973039809	1.95E-53	ENSG00000124228	49241893	49241987	95	0.00011288184905	0.011674541739732
0.254	194446927-194447095	0.754752540955868	2.93E-77	ENSG00000133657	194446927	194447095	169	0.00011288184905	0.011674541739732
0.254	6612809-6612831	0.727693513689819	1.69E-161	ENSG00000166340	6612809	6612831	23	0.00011288184905	0.011674541739732
0.254	2894862-2894864	0.715625065781801	2.16E-135	ENSG00000170542	2894862	2894864	3	0.00011288184905	0.011674541739732
0.254	1673746-1673892	0.775421855564116	7.23E-70	ENSG00000174231	1673746	1673892	147	0.00011288184905	0.011674541739732
0.254	54631026-54631073	0.709025808636315	2.62E-43	ENSG00000104972	54631026	54631073	48	0.00011288184905	0.011674541739732
0.255	71537829-71538072	0.834503507494966	1.10E-87	ENSG00000147162	71537829	71538072	244	0.00010606443641	0.011112030217993
0.255	42494334-42494473	0.805492603103637	1.72E-102	ENSG00000033627	42494334	42494473	140	0.00010606443641	0.011112030217993
0.255	56978904-56978961	0.754796933018954	5.28E-44	ENSG00000047315	56978904	56978961	58	0.00010606443641	0.011112030217993
0.255	28833078-28833125	0.830730267730126	1.45E-66	ENSG00000168488	28833078	28833125	48	0.00010606443641	0.011112030217993
0.255	15903362-15903442	0.733402750341901	3.81E-62	ENSG00000023734	15903362	15903442	81	0.00010606443641	0.011112030217993
0.256	45444272-45444286	0.842620852594716	1.66E-238	ENSG00000012779	45444272	45444286	15	9.96E-05	0.010583829585743
0.256	42470182-42470187	0.768751469937218	7.73E-88	ENSG00000033627	42470182	42470187	6	9.96E-05	0.010583829585743
0.256	1752885-1752914	0.754617274619552	1.39E-213	ENSG00000117984	1752885	1752914	30	9.96E-05	0.010583829585743
0.256	24669583-24669587	0.763111696363318	9.41E-163	ENSG00000133226	24669583	24669587	5	9.96E-05	0.010583829585743
0.256	75356439-75356449	0.774761644897752	2.79E-67	ENSG00000140400	75356439	75356449	11	9.96E-05	0.010583829585743
0.256	96285217-96285340	0.784765668894119	2.05E-72	ENSG00000144028	96285217	96285340	124	9.96E-05	0.010583829585743
0.256	53192455-53192487	0.798293261633537	1.66E-62	ENSG00000163932	53192455	53192487	33	9.96E-05	0.010583829585743
0.256	79668895-79669005	0.851984043069567	7.90E-69	ENSG00000164329	79668895	79669005	111	9.96E-05	0.010583829585743
0.256	35056064-35056575	0.771098752255102	5.31E-105	ENSG00000165280	35056064	35056575	512	9.96E-05	0.010583829585743
0.256	183833768-183833825	0.827599356835935	1.30E-60	ENSG00000175193	183833768	183833825	58	9.96E-05	0.010583829585743
0.256	47321941-47322066	0.815058250774195	2.42E-205	ENSG00000197405	47321941	47322066	126	9.96E-05	0.010583829585743
0.256	128575203-128575345	0.714195218864471	3.19E-34	ENSG00000197694	128575203	128575345	143	9.96E-05	0.010583829585743
0.256	99345008-99345862	0.737051448900987	5.21E-119	ENSG00000134882	99345008	99345862	855	9.96E-05	0.010583829585743
0.257	191696543-191696662	0.724141920879441	1.80E-51	ENSG00000173559	191696543	191696662	120	9.36E-05	0.010095463247042
0.257	138566062-138566077	0.709810533364112	3.44E-88	ENSG00000113013	138566062	138566077	16	9.36E-05	0.010095463247042
0.257	197401742-197401747	0.81262916587683	4.04E-103	ENSG00000115524	197401742	197401747	6	9.36E-05	0.010095463247042
0.257	69675974-69676051	0.751472491063731	1.09E-48	ENSG00000168216	69675974	69676051	78	9.36E-05	0.010095463247042
0.258	96286311-96286484	0.767730886191296	1.67E-67	ENSG00000144028	96286311	96286484	174	8.79E-05	0.009608093733444
0.258	42470792-42470820	0.722310361535357	8.45E-73	ENSG00000033627	42470792	42470820	29	8.79E-05	0.009608093733444
0.258	58994110-58994169	0.710029245646533	2.51E-43	ENSG00000101160	58994110	58994169	60	8.79E-05	0.009608093733444
0.258	10175282-10175497	0.747171337232694	9.94E-80	ENSG00000165685	10175282	10175497	216	8.79E-05	0.009608093733444
0.259	100337062-100337202	0.730646151419209	1.97E-75	ENSG00000140105	100337062	100337202	141	8.25E-05	0.009150917048104
0.259	167788155-167788173	0.707308174880455	2.72E-35	ENSG00000197965	167788155	167788173	19	8.25E-05	0.009150917048104
0.259	167788174-167788222	0.707558025813522	2.52E-35	ENSG00000197965	167788174	167788222	49	8.25E-05	0.009150917048104
0.259	150159325-150159404	0.816298771833331	8.46E-163	ENSG00000023902	150159325	150159404	80	8.25E-05	0.009150917048104
0.259	1753029-1753041	0.762520428362462	1.13E-220	ENSG00000117984	1753029	1753041	13	8.25E-05	0.009150917048104
0.259	24669183-24669208	0.759892972519743	1.32E-160	ENSG00000133226	24669183	24669208	26	8.25E-05	0.009150917048104
0.259	4413308-4413404	0.810874504951363	4.85E-96	ENSG00000262246	4413308	4413404	97	8.25E-05	0.009150917048104
0.26	79656958-79657001	0.822297625148709	3.35E-60	ENSG00000164329	79656958	79657001	44	7.74E-05	0.008742547603649
0.26	30932059-30932843	0.751645153548986	6.72E-51	ENSG00000134644	30932059	30932843	785	7.74E-05	0.008742547603649
0.26	96297363-96297536	0.861191020133311	1.18E-101	ENSG00000144028	96297363	96297536	174	7.74E-05	0.008742547603649
0.26	5227071-5227179	0.794007944256911	7.99E-62	ENSG00000157954	5227071	5227179	109	7.74E-05	0.008742547603649
0.261	29166913-29167637	0.822277496453056	7.01E-78	ENSG00000116350	29166913	29167637	725	7.27E-05	0.008307164617143
0.261	42470886-42470904	0.718092678351171	1.38E-71	ENSG00000033627	42470886	42470904	19	7.27E-05	0.008307164617143
0.261	49242594-49242681	0.715962575131003	8.51E-48	ENSG00000124228	49242594	49242681	88	7.27E-05	0.008307164617143
0.261	24669123-24669182	0.77854260853598	1.51E-173	ENSG00000133226	24669123	24669182	60	7.27E-05	0.008307164617143
0.261	2894865-2894873	0.733093868607632	2.72E-145	ENSG00000170542	2894865	2894873	9	7.27E-05	0.008307164617143
0.261	40606540-40606588	0.751283374519121	1.77E-107	ENSG00000182220	40606540	40606588	49	7.27E-05	0.008307164617143
0.262	74305632-74305888	0.84138648931186	2.30E-111	ENSG00000103035	74305632	74305888	257	6.82E-05	0.007905601902687
0.262	1753027-1753028	0.764039070897	4.58E-222	ENSG00000117984	1753027	1753028	2	6.82E-05	0.007905601902687
0.262	1752958-1752967	0.770040450788595	1.12E-227	ENSG00000117984	1752958	1752967	10	6.82E-05	0.007905601902687
0.262	49242083-49242206	0.729888267888285	1.69E-50	ENSG00000124228	49242083	49242206	124	6.82E-05	0.007905601902687
0.262	24669209-24669264	0.75387547220145	1.12E-156	ENSG00000133226	24669209	24669264	56	6.82E-05	0.007905601902687
0.262	96285180-96285216	0.787412878719961	3.23E-73	ENSG00000144028	96285180	96285216	37	6.82E-05	0.007905601902687
0.262	28833059-28833077	0.851071564670611	5.00E-73	ENSG00000168488	28833059	28833077	19	6.82E-05	0.007905601902687
0.263	1752968-1752973	0.769652789026091	2.60E-227	ENSG00000117984	1752968	1752973	6	6.39E-05	0.007529460062648
0.263	96286824-96286877	0.799231600487384	5.99E-77	ENSG00000144028	96286824	96286877	54	6.39E-05	0.007529460062648
0.263	96283201-96283352	0.705798718325972	1.08E-52	ENSG00000144028	96283201	96283352	152	6.39E-05	0.007529460062648
0.263	35056658-35056683	0.766651333796649	4.31E-103	ENSG00000165280	35056658	35056683	26	6.39E-05	0.007529460062648
0.263	47321940-47321940	0.798210492154872	7.61E-191	ENSG00000197405	47321940	47321940	1	6.39E-05	0.007529460062648
0.263	14749228-14749306	0.742082098777448	9.00E-63	ENSG00000154122	14749228	14749306	79	6.39E-05	0.007529460062648
0.264	71536208-71536358	0.829468647513707	1.00E-85	ENSG00000147162	71536208	71536358	151	5.99E-05	0.007130195769171
0.264	56995251-56995409	0.753272631752317	9.77E-44	ENSG00000047315	56995251	56995409	159	5.99E-05	0.007130195769171
0.264	75356381-75356438	0.780915308362519	5.20E-69	ENSG00000140400	75356381	75356438	58	5.99E-05	0.007130195769171
0.264	41697162-41697273	0.734794798388599	5.76E-96	ENSG00000171659	41697162	41697273	112	5.99E-05	0.007130195769171
0.264	1679291-1679310	0.773919446023674	1.95E-69	ENSG00000174231	1679291	1679310	20	5.99E-05	0.007130195769171
0.264	57818388-57818430	0.731730527089312	4.18E-82	ENSG00000198561	57818388	57818430	43	5.99E-05	0.007130195769171
0.264	137728401-137728529	0.81762759872587	5.20E-52	ENSG00000181090	137728401	137728529	129	5.99E-05	0.007130195769171
0.265	2834132-2834287	0.752384733205953	1.07E-58	ENSG00000087266	2834132	2834287	156	5.62E-05	0.006762466779272
0.265	28111943-28112006	0.723731203795291	2.51E-36	ENSG00000169180	28111943	28112006	64	5.62E-05	0.006762466779272
0.265	17960315-17960318	0.732986651752973	1.20E-76	ENSG00000078674	17960315	17960318	4	5.62E-05	0.006762466779272
0.265	56994647-56994866	0.748082063829603	7.67E-43	ENSG00000047315	56994647	56994866	220	5.62E-05	0.006762466779272
0.265	1752974-1752984	0.757920761010817	1.63E-216	ENSG00000117984	1752974	1752984	11	5.62E-05	0.006762466779272
0.265	244853810-244853814	0.843308798776769	4.01E-146	ENSG00000153187	244853810	244853814	5	5.62E-05	0.006762466779272
0.265	53192488-53192558	0.810653373628597	7.04E-66	ENSG00000163932	53192488	53192558	71	5.62E-05	0.006762466779272
0.265	128575199-128575202	0.721960166407514	2.85E-35	ENSG00000197694	128575199	128575202	4	5.62E-05	0.006762466779272
0.266	28111817-28111890	0.720615540214218	6.89E-36	ENSG00000169180	28111817	28111890	74	5.27E-05	0.006456487513468
0.266	205763808-205763936	0.835975839422899	8.58E-89	ENSG00000118257	205763808	205763936	129	5.27E-05	0.006456487513468
0.266	39822863-39825488	0.704950854185677	3.22E-34	ENSG00000121892	39822863	39825488	2626	5.27E-05	0.006456487513468
0.266	69675926-69675930	0.759675194329559	2.57E-50	ENSG00000168216	69675926	69675930	5	5.27E-05	0.006456487513468
0.266	183833724-183833767	0.824469107533349	8.75E-60	ENSG00000175193	183833724	183833767	44	5.27E-05	0.006456487513468
0.267	205763674-205763734	0.834677279165316	2.84E-88	ENSG00000118257	205763674	205763734	61	4.94E-05	0.006102107544456
0.267	205763801-205763806	0.824986687709282	1.56E-84	ENSG00000118257	205763801	205763806	6	4.94E-05	0.006102107544456
0.267	69675960-69675972	0.758660297132408	4.12E-50	ENSG00000168216	69675960	69675972	13	4.94E-05	0.006102107544456
0.267	33387024-33387107	0.759577718202538	1.30E-57	ENSG00000124299	33387024	33387107	84	4.94E-05	0.006102107544456
0.267	130179335-130179349	0.772603883029276	1.21E-50	ENSG00000153317	130179335	130179349	15	4.94E-05	0.006102107544456
0.267	1673410-1673477	0.792078393351102	7.08E-75	ENSG00000174231	1673410	1673477	68	4.94E-05	0.006102107544456
0.267	205752835-205752881	0.760024102934039	2.73E-64	ENSG00000118257	205752835	205752881	47	4.94E-05	0.006102107544456
0.268	28111891-28111942	0.729441452565474	3.80E-37	ENSG00000169180	28111891	28111942	52	4.63E-05	0.005791203146062
0.268	205763735-205763800	0.828796704498286	5.65E-86	ENSG00000118257	205763735	205763800	66	4.63E-05	0.005791203146062
0.268	205763807-205763807	0.826857959940884	3.09E-85	ENSG00000118257	205763807	205763807	1	4.63E-05	0.005791203146062
0.268	61387570-61387625	0.724375350155769	8.14E-59	ENSG00000130449	61387570	61387625	56	4.63E-05	0.005791203146062
0.268	19974945-19975749	0.82312049311901	7.10E-131	ENSG00000132669	19974945	19975749	805	4.63E-05	0.005791203146062
0.268	24669265-24669280	0.760987611963999	2.48E-161	ENSG00000133226	24669265	24669280	16	4.63E-05	0.005791203146062
0.268	28832817-28832830	0.86994052761823	5.99E-80	ENSG00000168488	28832817	28832830	14	4.63E-05	0.005791203146062
0.269	61387445-61387569	0.731807571203966	1.40E-60	ENSG00000130449	61387445	61387569	125	4.33E-05	0.005510299322999
0.269	244853815-244853938	0.817993894497274	2.39E-130	ENSG00000153187	244853815	244853938	124	4.33E-05	0.005510299322999
0.269	38970706-38970734	0.760515823081354	2.51E-43	ENSG00000169499	38970706	38970734	29	4.33E-05	0.005510299322999
0.269	56978962-56979004	0.778247491226404	2.25E-48	ENSG00000047315	56978962	56979004	43	4.33E-05	0.005510299322999
0.269	183566920-183566988	0.892960964083675	5.85E-113	ENSG00000116701	183566920	183566988	69	4.33E-05	0.005510299322999
0.269	71533300-71533336	0.802664734305799	2.80E-76	ENSG00000147162	71533300	71533336	37	4.33E-05	0.005510299322999
0.269	130180867-130180880	0.805112949935626	5.82E-58	ENSG00000153317	130180867	130180880	14	4.33E-05	0.005510299322999
0.269	79668892-79668894	0.846423701908947	4.48E-67	ENSG00000164329	79668892	79668894	3	4.33E-05	0.005510299322999
0.269	35056576-35056576	0.759504293687451	4.13E-100	ENSG00000165280	35056576	35056576	1	4.33E-05	0.005510299322999
0.269	2894874-2894887	0.742213006633451	8.91E-151	ENSG00000170542	2894874	2894887	14	4.33E-05	0.005510299322999
0.269	1684780-1684794	0.714775535721422	9.49E-55	ENSG00000174231	1684780	1684794	15	4.33E-05	0.005510299322999
0.269	205766804-205766818	0.799451937993511	1.09E-75	ENSG00000118257	205766804	205766818	15	4.33E-05	0.005510299322999
0.27	62000135-62000321	0.828741884041892	5.30E-191	ENSG00000150347	62000135	62000321	187	4.06E-05	0.005261912723986
0.27	42470905-42471004	0.744771581369617	1.15E-79	ENSG00000033627	42470905	42471004	100	4.06E-05	0.005261912723986
0.27	72199510-72199538	0.87579243411675	3.44E-301	ENSG00000067225	72199510	72199538	29	4.06E-05	0.005261912723986
0.27	1753011-1753026	0.741345440257424	2.87E-202	ENSG00000117984	1753011	1753026	16	4.06E-05	0.005261912723986
0.27	96284586-96284674	0.787649965059257	2.73E-73	ENSG00000144028	96284586	96284674	89	4.06E-05	0.005261912723986
0.27	130179264-130179334	0.768802651542509	7.22E-50	ENSG00000153317	130179264	130179334	71	4.06E-05	0.005261912723986
0.271	96287006-96287160	0.803764631719122	1.90E-78	ENSG00000144028	96287006	96287160	155	3.80E-05	0.004989173505148
0.271	197401436-197401525	0.814582370516209	5.32E-104	ENSG00000115524	197401436	197401525	90	3.80E-05	0.004989173505148
0.272	15903341-15903361	0.737396961480216	3.82E-63	ENSG00000023734	15903341	15903361	21	3.56E-05	0.004708707686392
0.272	44353044-44353082	0.760385830181141	8.56E-221	ENSG00000030582	44353044	44353082	39	3.56E-05	0.004708707686392
0.272	2656159-2656214	0.866123002812564	2.46E-89	ENSG00000101361	2656159	2656214	56	3.56E-05	0.004708707686392
0.272	1752915-1752915	0.750308102069451	7.85E-210	ENSG00000117984	1752915	1752915	1	3.56E-05	0.004708707686392
0.272	154974248-154974336	0.868901765479242	3.31E-68	ENSG00000160691	154974248	154974336	89	3.56E-05	0.004708707686392
0.272	83969416-83969440	0.731265519958143	6.14E-103	ENSG00000165119	83969416	83969440	25	3.56E-05	0.004708707686392
0.272	63172653-63172798	0.758127482335496	2.15E-58	ENSG00000185728	63172653	63172798	146	3.56E-05	0.004708707686392
0.273	42470090-42470181	0.776796152920087	8.34E-91	ENSG00000033627	42470090	42470181	92	3.33E-05	0.004467990134614
0.273	74305607-74305631	0.832678518674797	4.92E-107	ENSG00000103035	74305607	74305631	25	3.33E-05	0.004467990134614
0.273	4364084-4364108	0.797650573549999	9.53E-91	ENSG00000262246	4364084	4364108	25	3.33E-05	0.004467990134614
0.273	20061053-20061224	0.853770035228652	5.51E-68	ENSG00000121741	20061053	20061224	172	3.33E-05	0.004467990134614
0.273	13616365-13616437	0.847331957664756	8.13E-94	ENSG00000162493	13616365	13616437	73	3.33E-05	0.004467990134614
0.273	79685234-79685240	0.879211939059574	1.36E-78	ENSG00000164329	79685234	79685240	7	3.33E-05	0.004467990134614
0.273	69676052-69676089	0.765378129368464	1.73E-51	ENSG00000168216	69676052	69676089	38	3.33E-05	0.004467990134614
0.273	1679311-1679410	0.762075214141822	3.73E-66	ENSG00000174231	1679311	1679410	100	3.33E-05	0.004467990134614
0.274	205752882-205752975	0.781590562234134	3.12E-70	ENSG00000118257	205752882	205752975	94	3.11E-05	0.004247428497096
0.274	1673357-1673409	0.792209260669462	6.44E-75	ENSG00000174231	1673357	1673409	53	3.11E-05	0.004247428497096
0.275	1752999-1753008	0.752938117941625	4.11E-212	ENSG00000117984	1752999	1753008	10	2.91E-05	0.004037894735011
0.275	57721504-57721555	0.833285162090336	1.98E-168	ENSG00000135506	57721504	57721555	52	2.91E-05	0.004037894735011
0.275	28832496-28832501	0.848074530919983	5.13E-72	ENSG00000168488	28832496	28832501	6	2.91E-05	0.004037894735011
0.275	10264926-10265011	0.804076475237806	6.87E-73	ENSG00000150753	10264926	10265011	86	2.91E-05	0.004037894735011
0.275	205766783-205766803	0.808097049995484	1.56E-78	ENSG00000118257	205766783	205766803	21	2.91E-05	0.004037894735011
0.275	47321886-47321891	0.830396158714111	6.75E-220	ENSG00000197405	47321886	47321891	6	2.91E-05	0.004037894735011
0.276	69676090-69676107	0.773002933327441	4.15E-53	ENSG00000168216	69676090	69676107	18	2.72E-05	0.003812949285197
0.276	179336245-179336364	0.700432505404201	1.92E-61	ENSG00000057252	179336245	179336364	120	2.72E-05	0.003812949285197
0.276	1684795-1684807	0.729832635286453	4.07E-58	ENSG00000174231	1684795	1684807	13	2.72E-05	0.003812949285197
0.276	128566738-128566740	0.735188668280668	3.82E-37	ENSG00000197694	128566738	128566740	3	2.72E-05	0.003812949285197
0.276	68656306-68656348	0.862010266230635	4.16E-70	ENSG00000127314	68656306	68656348	43	2.72E-05	0.003812949285197
0.277	184184049-184184065	0.808872011262831	3.33E-150	ENSG00000161203	184184049	184184065	17	2.55E-05	0.003617688054395
0.277	4364109-4364275	0.818822840504226	1.99E-99	ENSG00000262246	4364109	4364275	167	2.55E-05	0.003617688054395
0.277	224503823-224504324	0.89477580378717	7.99E-76	ENSG00000036257	224503823	224504324	502	2.55E-05	0.003617688054395
0.277	55837570-55837682	0.874790316659846	2.47E-173	ENSG00000123342	55837570	55837682	113	2.55E-05	0.003617688054395
0.277	135932969-135933041	0.815895633745	8.64E-59	ENSG00000130560	135932969	135933041	73	2.55E-05	0.003617688054395
0.277	194447096-194447115	0.752440064678079	1.54E-76	ENSG00000133657	194447096	194447115	20	2.55E-05	0.003617688054395
0.277	128574736-128574815	0.735834398852097	3.07E-37	ENSG00000197694	128574736	128574815	80	2.55E-05	0.003617688054395
0.278	42514544-42514690	0.797336953743873	5.59E-99	ENSG00000033627	42514544	42514690	147	2.38E-05	0.003442663828425
0.278	85909487-85909619	0.722272016962851	1.26E-94	ENSG00000140968	85909487	85909619	133	2.38E-05	0.003442663828425
0.278	62000091-62000134	0.817287003354962	1.73E-181	ENSG00000150347	62000091	62000134	44	2.38E-05	0.003442663828425
0.278	68656349-68656364	0.866290885856074	1.42E-71	ENSG00000127314	68656349	68656364	16	2.38E-05	0.003442663828425
0.278	81843212-81843216	0.805821560755189	3.24E-143	ENSG00000185624	81843212	81843216	5	2.38E-05	0.003442663828425
0.279	205765474-205765570	0.813174620598402	2.84E-80	ENSG00000118257	205765474	205765570	97	2.23E-05	0.003263198701021
0.279	41279720-41280575	0.770838406160494	1.78E-105	ENSG00000187446	41279720	41280575	856	2.23E-05	0.003263198701021
0.279	47321892-47321939	0.835630365141652	3.35E-225	ENSG00000197405	47321892	47321939	48	2.23E-05	0.003263198701021
0.28	96283535-96283713	0.714426767727298	1.62E-54	ENSG00000144028	96283535	96283713	179	2.08E-05	0.003086699040721
0.28	17953036-17953123	0.770564633608662	2.79E-89	ENSG00000078674	17953036	17953123	88	2.08E-05	0.003086699040721
0.28	50258738-50258748	0.746884387786468	6.38E-166	ENSG00000114353	50258738	50258748	11	2.08E-05	0.003086699040721
0.28	1753009-1753010	0.747997075600702	7.50E-208	ENSG00000117984	1753009	1753010	2	2.08E-05	0.003086699040721
0.28	24670120-24670139	0.788412353598863	6.40E-181	ENSG00000133226	24670120	24670139	20	2.08E-05	0.003086699040721
0.28	1660993-1661162	0.728227188574925	9.54E-58	ENSG00000174231	1660993	1661162	170	2.08E-05	0.003086699040721
0.28	128566741-128566774	0.739949620117284	7.59E-38	ENSG00000197694	128566741	128566774	34	2.08E-05	0.003086699040721
0.28	128566777-128566777	0.741116925229876	5.08E-38	ENSG00000197694	128566777	128566777	1	2.08E-05	0.003086699040721
0.281	35056577-35056587	0.763340735742986	1.07E-101	ENSG00000165280	35056577	35056587	11	1.94E-05	0.002922565648164
0.281	128566775-128566776	0.741986876296339	3.76E-38	ENSG00000197694	128566775	128566776	2	1.94E-05	0.002922565648164
0.281	52228657-52228694	0.838715059527895	4.57E-111	ENSG00000247596	52228657	52228694	38	1.94E-05	0.002922565648164
0.282	69675951-69675959	0.749246579703006	2.96E-48	ENSG00000168216	69675951	69675959	9	1.82E-05	0.002772875852097
0.282	7178109-7181123	0.848251318242497	1.31E-59	ENSG00000124782	7178109	7181123	3015	1.82E-05	0.002772875852097
0.282	79681982-79682061	0.862325162642041	2.74E-72	ENSG00000164329	79681982	79682061	80	1.82E-05	0.002772875852097
0.283	49107795-49107821	0.758370874927589	7.79E-42	ENSG00000104852	49107795	49107821	27	1.70E-05	0.002625311580957
0.283	100334479-100334492	0.760233486159002	5.17E-85	ENSG00000140105	100334479	100334492	14	1.70E-05	0.002625311580957
0.283	63176760-63176936	0.746284735822983	1.12E-55	ENSG00000185728	63176760	63176936	177	1.70E-05	0.002625311580957
0.283	2895089-2895390	0.779051979973819	1.53E-175	ENSG00000170542	2895089	2895390	302	1.70E-05	0.002625311580957
0.283	2894985-2894987	0.770618453237745	1.82E-169	ENSG00000170542	2894985	2894987	3	1.70E-05	0.002625311580957
0.283	1679609-1679799	0.749727364304293	6.24E-63	ENSG00000174231	1679609	1679799	191	1.70E-05	0.002625311580957
0.283	63175701-63176326	0.71412078507727	5.24E-49	ENSG00000185728	63175701	63176326	626	1.70E-05	0.002625311580957
0.283	50294745-50294776	0.856077468223795	3.78E-91	ENSG00000196576	50294745	50294776	32	1.70E-05	0.002625311580957
0.284	191693203-191693416	0.779624139109635	2.32E-64	ENSG00000173559	191693203	191693416	214	1.58E-05	0.002485529013146
0.284	71816539-71816551	0.787834044067803	0	ENSG00000197746	71816539	71816551	13	1.58E-05	0.002485529013146
0.284	108646569-108646645	0.719773715653464	1.11E-93	ENSG00000110880	108646569	108646645	77	1.58E-05	0.002485529013146
0.284	1673081-1673197	0.78872104546799	7.87E-74	ENSG00000174231	1673081	1673197	117	1.58E-05	0.002485529013146
0.284	72199539-72199581	0.896331718197996	0	ENSG00000067225	72199539	72199581	43	1.58E-05	0.002485529013146
0.284	100334927-100335036	0.732036738307575	7.45E-76	ENSG00000140105	100334927	100335036	110	1.58E-05	0.002485529013146
0.284	130180863-130180866	0.801534666303798	4.33E-57	ENSG00000153317	130180863	130180866	4	1.58E-05	0.002485529013146
0.284	128566807-128566977	0.746876655781347	6.78E-39	ENSG00000197694	128566807	128566977	171	1.58E-05	0.002485529013146
0.285	81843209-81843211	0.809812771358923	1.02E-145	ENSG00000185624	81843209	81843211	3	1.48E-05	0.002366120721448
0.285	44352930-44352961	0.752500712128012	9.96E-214	ENSG00000030582	44352930	44352961	32	1.48E-05	0.002366120721448
0.285	42468094-42468107	0.796244405563588	1.60E-98	ENSG00000033627	42468094	42468107	14	1.48E-05	0.002366120721448
0.285	42471005-42471045	0.738983450510544	7.92E-78	ENSG00000033627	42471005	42471045	41	1.48E-05	0.002366120721448
0.285	130180751-130180862	0.799661267089556	1.22E-56	ENSG00000153317	130180751	130180862	112	1.48E-05	0.002366120721448
0.285	81843204-81843206	0.816260348716622	6.94E-150	ENSG00000185624	81843204	81843206	3	1.48E-05	0.002366120721448
0.285	63196040-63196157	0.740485347835992	2.11E-54	ENSG00000185728	63196040	63196157	118	1.48E-05	0.002366120721448
0.285	4362739-4363171	0.802647458435628	1.06E-92	ENSG00000262246	4362739	4363171	433	1.48E-05	0.002366120721448
0.286	81843207-81843208	0.812556402355389	1.80E-147	ENSG00000185624	81843207	81843208	2	1.38E-05	0.002245254541659
0.286	41281137-41281887	0.711106777578244	8.08E-83	ENSG00000187446	41281137	41281887	751	1.38E-05	0.002245254541659
0.286	68651995-68652014	0.774708514064628	7.01E-48	ENSG00000127314	68651995	68652014	20	1.38E-05	0.002245254541659
0.286	63176723-63176759	0.735544147756409	2.42E-53	ENSG00000185728	63176723	63176759	37	1.38E-05	0.002245254541659
0.286	71533128-71533299	0.812858325739722	1.08E-79	ENSG00000147162	71533128	71533299	172	1.38E-05	0.002245254541659
0.286	63175417-63175700	0.74602468855485	1.28E-55	ENSG00000185728	63175417	63175700	284	1.38E-05	0.002245254541659
0.286	128566778-128566806	0.745835489918684	9.79E-39	ENSG00000197694	128566778	128566806	29	1.38E-05	0.002245254541659
0.287	35229334-35229446	0.76287019321141	1.89E-139	ENSG00000026508	35229334	35229446	113	1.29E-05	0.002123422834375
0.287	1752985-1752990	0.76226581753063	1.94E-220	ENSG00000117984	1752985	1752990	6	1.29E-05	0.002123422834375
0.287	47820362-47820456	0.748046184180117	1.23E-49	ENSG00000138081	47820362	47820456	95	1.29E-05	0.002123422834375
0.287	244854044-244854189	0.81871984832018	9.15E-131	ENSG00000153187	244854044	244854189	146	1.29E-05	0.002123422834375
0.287	42507520-42507627	0.814921699053078	9.13E-107	ENSG00000033627	42507520	42507627	108	1.29E-05	0.002123422834375
0.287	170391013-170391121	0.917162199644008	1.15E-92	ENSG00000112584	170391013	170391121	109	1.29E-05	0.002123422834375
0.287	68656450-68656637	0.895873128528596	2.41E-83	ENSG00000127314	68656450	68656637	188	1.29E-05	0.002123422834375
0.287	96297637-96297720	0.853210405480891	7.47E-98	ENSG00000144028	96297637	96297720	84	1.29E-05	0.002123422834375
0.287	2895035-2895038	0.764311325577786	4.34E-165	ENSG00000170542	2895035	2895038	4	1.29E-05	0.002123422834375
0.287	1680726-1680831	0.722675448349288	1.73E-56	ENSG00000174231	1680726	1680831	106	1.29E-05	0.002123422834375
0.287	128574675-128574735	0.746275273024823	8.39E-39	ENSG00000197694	128574675	128574735	61	1.29E-05	0.002123422834375
0.288	170388287-170388493	0.907486824835697	1.83E-87	ENSG00000112584	170388287	170388493	207	1.20E-05	0.002015104365083
0.288	10264903-10264921	0.75390170640625	3.07E-59	ENSG00000150753	10264903	10264921	19	1.20E-05	0.002015104365083
0.288	69675946-69675950	0.754966084629788	2.26E-49	ENSG00000168216	69675946	69675950	5	1.20E-05	0.002015104365083
0.288	67254997-67255062	0.804608360888082	2.47E-65	ENSG00000173120	67254997	67255062	66	1.20E-05	0.002015104365083
0.289	96287465-96287557	0.815832670900952	1.23E-82	ENSG00000144028	96287465	96287557	93	1.12E-05	0.001894611752686
0.289	42471046-42471058	0.732196190246211	9.79E-76	ENSG00000033627	42471046	42471058	13	1.12E-05	0.001894611752686
0.289	4363955-4364083	0.780080082829885	2.70E-84	ENSG00000262246	4363955	4364083	129	1.12E-05	0.001894611752686
0.289	42468036-42468093	0.797948418586844	3.09E-99	ENSG00000033627	42468036	42468093	58	1.12E-05	0.001894611752686
0.289	79685199-79685233	0.866373379933713	1.01E-73	ENSG00000164329	79685199	79685233	35	1.12E-05	0.001894611752686
0.289	2894888-2894984	0.778176091128633	6.72E-175	ENSG00000170542	2894888	2894984	97	1.12E-05	0.001894611752686
0.289	40606589-40606598	0.731296392701171	4.04E-99	ENSG00000182220	40606589	40606598	10	1.12E-05	0.001894611752686
0.29	224504325-224504539	0.838178187561098	1.83E-57	ENSG00000036257	224504325	224504539	215	1.04E-05	0.001797970378924
0.29	85909484-85909486	0.723196901616619	5.61E-95	ENSG00000140968	85909484	85909486	3	1.04E-05	0.001797970378924
0.29	96290326-96290514	0.854118868742164	2.83E-98	ENSG00000144028	96290326	96290514	189	1.04E-05	0.001797970378924
0.29	55837555-55837569	0.868267121137291	9.62E-168	ENSG00000123342	55837555	55837569	15	1.04E-05	0.001797970378924
0.291	11851466-11851684	0.723497638180555	2.89E-64	ENSG00000139083	11851466	11851684	219	9.73E-06	0.001710558932082
0.291	83969381-83969415	0.760436710913399	6.74E-116	ENSG00000165119	83969381	83969415	35	9.73E-06	0.001710558932082
0.291	17953124-17953186	0.77760184743153	6.44E-92	ENSG00000078674	17953124	17953186	63	9.73E-06	0.001710558932082
0.291	68656414-68656449	0.872821486107613	6.48E-74	ENSG00000127314	68656414	68656449	36	9.73E-06	0.001710558932082
0.291	2894988-2895025	0.769198838060106	1.81E-168	ENSG00000170542	2894988	2895025	38	9.73E-06	0.001710558932082
0.291	67254874-67254996	0.804511442648327	2.62E-65	ENSG00000173120	67254874	67254996	123	9.73E-06	0.001710558932082
0.292	35056652-35056657	0.779792369447312	7.32E-109	ENSG00000165280	35056652	35056657	6	9.06E-06	0.001613747248949
0.292	108646646-108646988	0.723865932286468	3.12E-95	ENSG00000110880	108646646	108646988	343	9.06E-06	0.001613747248949
0.292	69675931-69675945	0.76477263387427	2.31E-51	ENSG00000168216	69675931	69675945	15	9.06E-06	0.001613747248949
0.292	29149227-29149244	0.76739222901663	8.58E-62	ENSG00000116350	29149227	29149244	18	9.06E-06	0.001613747248949
0.292	10996494-10996496	0.781938144025217	2.23E-51	ENSG00000127616	10996494	10996496	3	9.06E-06	0.001613747248949
0.292	61393122-61393679	0.895262853353555	1.21E-125	ENSG00000130449	61393122	61393679	558	9.06E-06	0.001613747248949
0.293	203454-203618	0.809430561543271	2.56E-68	ENSG00000177951	203454	203618	165	8.45E-06	0.001526098126278
0.293	108684138-108684448	0.847676601239287	1.91E-284	ENSG00000169756	108684138	108684448	311	8.45E-06	0.001526098126278
0.293	71533123-71533127	0.829472568255144	9.98E-86	ENSG00000147162	71533123	71533127	5	8.45E-06	0.001526098126278
0.294	15682893-15682972	0.803537140534828	3.50E-94	ENSG00000151491	15682893	15682972	80	7.87E-06	0.001434146583276
0.294	85640976-85641054	0.8430570569283	3.09E-65	ENSG00000168883	85640976	85641054	79	7.87E-06	0.001434146583276
0.294	17955470-17955653	0.770729710371167	2.43E-89	ENSG00000078674	17955470	17955653	184	7.87E-06	0.001434146583276
0.294	33123237-33127211	0.736355437599538	7.28E-103	ENSG00000086062	33123237	33127211	3975	7.87E-06	0.001434146583276
0.294	1752991-1752998	0.743432231282108	5.30E-204	ENSG00000117984	1752991	1752998	8	7.87E-06	0.001434146583276
0.294	68656395-68656398	0.875499035119698	6.52E-75	ENSG00000127314	68656395	68656398	4	7.87E-06	0.001434146583276
0.295	28832516-28832567	0.862278973633114	5.15E-77	ENSG00000168488	28832516	28832567	52	7.33E-06	0.001352684064934
0.295	6089034-6089053	0.717688163380914	2.88E-66	ENSG00000134453	6089034	6089053	20	7.33E-06	0.001352684064934
0.295	100334493-100334926	0.747264077116257	1.20E-80	ENSG00000140105	100334493	100334926	434	7.33E-06	0.001352684064934
0.295	2895039-2895088	0.774092087600687	6.16E-172	ENSG00000170542	2895039	2895088	50	7.33E-06	0.001352684064934
0.295	128568772-128568897	0.754116072992655	4.99E-40	ENSG00000197694	128568772	128568897	126	7.33E-06	0.001352684064934
0.296	82248910-82248980	0.863566542882347	4.31E-151	ENSG00000141551	82248910	82248980	71	6.82E-06	0.00127741852385
0.296	82248875-82248909	0.865633448133533	1.24E-152	ENSG00000141551	82248875	82248909	35	6.82E-06	0.00127741852385
0.297	61392469-61392694	0.819324769705582	4.71E-87	ENSG00000130449	61392469	61392694	226	6.35E-06	0.001204739446071
0.297	57721433-57721437	0.783391539510869	1.51E-135	ENSG00000135506	57721433	57721437	5	6.35E-06	0.001204739446071
0.297	96287867-96287969	0.820145081659283	3.31E-84	ENSG00000144028	96287867	96287969	103	6.35E-06	0.001204739446071
0.297	154962298-154962594	0.848937798567816	5.05E-62	ENSG00000160691	154962298	154962594	297	6.35E-06	0.001204739446071
0.297	38971676-38971693	0.839779823016262	1.52E-60	ENSG00000169499	38971676	38971693	18	6.35E-06	0.001204739446071
0.297	42471203-42471205	0.798055929929739	2.78E-99	ENSG00000033627	42471203	42471205	3	6.35E-06	0.001204739446071
0.297	57721396-57721432	0.790727887192449	8.25E-140	ENSG00000135506	57721396	57721432	37	6.35E-06	0.001204739446071
0.297	2895026-2895034	0.772924287786253	4.22E-171	ENSG00000170542	2895026	2895034	9	6.35E-06	0.001204739446071
0.298	29149773-29150102	0.760848619712943	3.59E-60	ENSG00000116350	29149773	29150102	330	5.91E-06	0.001143711784864
0.298	17960104-17960165	0.764349732348171	4.98E-87	ENSG00000078674	17960104	17960165	62	5.91E-06	0.001143711784864
0.298	68656399-68656413	0.875656311571559	5.69E-75	ENSG00000127314	68656399	68656413	15	5.91E-06	0.001143711784864
0.298	28832502-28832515	0.862080299175604	6.10E-77	ENSG00000168488	28832502	28832515	14	5.91E-06	0.001143711784864
0.299	85641055-85641118	0.836194915223693	3.07E-63	ENSG00000168883	85641055	85641118	64	5.50E-06	0.001074276212565
0.299	68656365-68656394	0.879812582737401	1.44E-76	ENSG00000127314	68656365	68656394	30	5.50E-06	0.001074276212565
0.299	96289799-96289855	0.839569133692757	7.54E-92	ENSG00000144028	96289799	96289855	57	5.50E-06	0.001074276212565
0.3	42501197-42501241	0.826047599827602	3.90E-112	ENSG00000033627	42501197	42501241	45	5.12E-06	0.00100755276207
0.3	50258698-50258737	0.739240699600495	7.92E-161	ENSG00000114353	50258698	50258737	40	5.12E-06	0.00100755276207
0.3	224504540-224504562	0.762331875345198	9.61E-42	ENSG00000036257	224504540	224504562	23	5.12E-06	0.00100755276207
0.3	14749172-14749227	0.757088636479558	1.10E-66	ENSG00000154122	14749172	14749227	56	5.12E-06	0.00100755276207
0.3	42471184-42471202	0.800053787267107	3.94E-100	ENSG00000033627	42471184	42471202	19	5.12E-06	0.00100755276207
0.301	57721438-57721503	0.793018384073914	3.55E-141	ENSG00000135506	57721438	57721503	66	4.76E-06	0.000951333425882
0.301	35056634-35056651	0.780186239917925	4.85E-109	ENSG00000165280	35056634	35056651	18	4.76E-06	0.000951333425882
0.301	28832831-28832887	0.875983675388865	2.13E-82	ENSG00000168488	28832831	28832887	57	4.76E-06	0.000951333425882
0.301	100333828-100334478	0.754115792409797	6.40E-83	ENSG00000140105	100333828	100334478	651	4.76E-06	0.000951333425882
0.301	4363942-4363954	0.765501745803186	2.24E-79	ENSG00000262246	4363942	4363954	13	4.76E-06	0.000951333425882
0.302	161231186-161231551	0.84266246039221	1.23E-75	ENSG00000136560	161231186	161231551	366	4.43E-06	0.000900777431569
0.302	244853982-244853986	0.7812882231928	2.17E-111	ENSG00000153187	244853982	244853986	5	4.43E-06	0.000900777431569
0.302	48467877-48467910	0.764995308194388	4.00E-58	ENSG00000164054	48467877	48467910	34	4.43E-06	0.000900777431569
0.302	85648854-85649016	0.792369533305457	2.37E-52	ENSG00000168883	85648854	85649016	163	4.43E-06	0.000900777431569
0.302	24670140-24670280	0.801388390565333	3.08E-191	ENSG00000133226	24670140	24670280	141	4.43E-06	0.000900777431569
0.303	17179306-17179316	0.811007030971222	2.50E-103	ENSG00000093072	17179306	17179316	11	4.12E-06	0.000849362121482
0.303	71533104-71533122	0.849397969105443	6.86E-94	ENSG00000147162	71533104	71533122	19	4.12E-06	0.000849362121482
0.303	17923028-17923188	0.719447465349877	1.31E-72	ENSG00000078674	17923028	17923188	161	4.12E-06	0.000849362121482
0.303	10264922-10264925	0.751945446888787	8.96E-59	ENSG00000150753	10264922	10264925	4	4.12E-06	0.000849362121482
0.304	17922999-17923005	0.730124992619493	8.98E-76	ENSG00000078674	17922999	17923005	7	3.82E-06	0.000799711699027
0.304	244853992-244854043	0.791825109319053	1.95E-116	ENSG00000153187	244853992	244854043	52	3.82E-06	0.000799711699027
0.304	42468010-42468035	0.819843434023904	4.28E-109	ENSG00000033627	42468010	42468035	26	3.82E-06	0.000799711699027
0.305	17923010-17923027	0.71467174172861	3.06E-71	ENSG00000078674	17923010	17923027	18	3.55E-06	0.000754023744301
0.305	96283813-96284004	0.738669991078413	4.98E-60	ENSG00000144028	96283813	96284004	192	3.55E-06	0.000754023744301
0.305	137716927-137716953	0.761021983214361	3.80E-41	ENSG00000181090	137716927	137716953	27	3.55E-06	0.000754023744301
0.305	42501242-42501304	0.831345257194218	7.90E-115	ENSG00000033627	42501242	42501304	63	3.55E-06	0.000754023744301
0.306	17923006-17923009	0.719632399304685	1.16E-72	ENSG00000078674	17923006	17923009	4	3.30E-06	0.000714118503335
0.306	4363906-4363916	0.772557782568527	1.04E-81	ENSG00000262246	4363906	4363916	11	3.30E-06	0.000714118503335
0.306	13616248-13616259	0.831444840632582	2.96E-87	ENSG00000162493	13616248	13616259	12	3.30E-06	0.000714118503335
0.306	63194314-63196039	0.848219796419198	6.64E-86	ENSG00000185728	63194314	63196039	1726	3.30E-06	0.000714118503335
0.307	35879911-35879915	0.844669489135453	2.64E-91	ENSG00000122545	35879911	35879915	5	3.07E-06	0.00067437895992
0.307	35056621-35056633	0.780639580953277	3.01E-109	ENSG00000165280	35056621	35056633	13	3.07E-06	0.00067437895992
0.307	63176937-63176976	0.767258399230314	1.34E-60	ENSG00000185728	63176937	63176976	40	3.07E-06	0.00067437895992
0.307	4363917-4363941	0.762508469280346	2.06E-78	ENSG00000262246	4363917	4363941	25	3.07E-06	0.00067437895992
0.307	61940183-61940399	0.821926207375798	2.94E-185	ENSG00000150347	61940183	61940399	217	3.07E-06	0.00067437895992
0.308	35229165-35229180	0.797731191779029	2.02E-161	ENSG00000026508	35229165	35229180	16	2.85E-06	0.000635906365126
0.308	130118489-130118522	0.760758246039827	2.84E-48	ENSG00000153317	130118489	130118522	34	2.85E-06	0.000635906365126
0.308	26731559-26731568	0.812429292591089	5.66E-65	ENSG00000117713	26731559	26731568	10	2.85E-06	0.000635906365126
0.308	68828932-68829475	0.711471666532447	8.52E-39	ENSG00000135679	68828932	68829475	544	2.85E-06	0.000635906365126
0.309	35229129-35229164	0.790750259134122	1.10E-156	ENSG00000026508	35229129	35229164	36	2.64E-06	0.000597769155458
0.309	42471059-42471183	0.792500804899293	5.68E-97	ENSG00000033627	42471059	42471183	125	2.64E-06	0.000597769155458
0.309	180795430-180795671	0.796078963466622	2.13E-166	ENSG00000131446	180795430	180795671	242	2.64E-06	0.000597769155458
0.31	17956604-17956777	0.789693559189122	1.11E-96	ENSG00000078674	17956604	17956777	174	2.46E-06	0.000562769072557
0.31	35905178-35905305	0.705979609359528	3.17E-51	ENSG00000122545	35905178	35905305	128	2.46E-06	0.000562769072557
0.31	244853987-244853991	0.791643685743986	2.39E-116	ENSG00000153187	244853987	244853991	5	2.46E-06	0.000562769072557
0.31	42514691-42515186	0.775567776397717	2.41E-90	ENSG00000033627	42514691	42515186	496	2.46E-06	0.000562769072557
0.31	29149245-29149411	0.766473671986491	1.46E-61	ENSG00000116350	29149245	29149411	167	2.46E-06	0.000562769072557
0.31	42466429-42466507	0.809658082731875	2.38E-104	ENSG00000033627	42466429	42466507	79	2.46E-06	0.000562769072557
0.31	108684099-108684137	0.835176627256422	2.15E-268	ENSG00000169756	108684099	108684137	39	2.46E-06	0.000562769072557
0.31	63170811-63172652	0.778364854249829	2.03E-63	ENSG00000185728	63170811	63172652	1842	2.46E-06	0.000562769072557
0.311	54636494-54636496	0.72028033073787	2.89E-45	ENSG00000104972	54636494	54636496	3	2.28E-06	0.000531511092163
0.312	42514289-42514460	0.79884292055598	1.29E-99	ENSG00000033627	42514289	42514460	172	2.11E-06	0.000497959649614
0.312	17179317-17179321	0.797902749958967	1.12E-97	ENSG00000093072	17179317	17179321	5	2.11E-06	0.000497959649614
0.312	4363782-4363905	0.790052219137058	7.01E-88	ENSG00000262246	4363782	4363905	124	2.11E-06	0.000497959649614
0.312	7178014-7178108	0.732599923005222	9.06E-37	ENSG00000124782	7178014	7178108	95	2.11E-06	0.000497959649614
0.312	96289856-96289996	0.847560641278134	2.70E-95	ENSG00000144028	96289856	96289996	141	2.11E-06	0.000497959649614
0.312	191695965-191696542	0.715723657859662	8.69E-50	ENSG00000173559	191695965	191696542	578	2.11E-06	0.000497959649614
0.312	96289227-96289379	0.836097875536872	2.07E-90	ENSG00000144028	96289227	96289379	153	2.11E-06	0.000497959649614
0.312	67254415-67254418	0.809626906750395	9.47E-67	ENSG00000173120	67254415	67254418	4	2.11E-06	0.000497959649614
0.313	35229309-35229322	0.787554479254766	1.40E-154	ENSG00000026508	35229309	35229322	14	1.96E-06	0.00047266545849
0.313	35879916-35879940	0.841692526253024	4.61E-90	ENSG00000122545	35879916	35879940	25	1.96E-06	0.00047266545849
0.313	1684808-1684837	0.759576518518598	1.74E-65	ENSG00000174231	1684808	1684837	30	1.96E-06	0.00047266545849
0.314	50294726-50294744	0.862023862591224	8.74E-94	ENSG00000196576	50294726	50294744	19	1.82E-06	0.00044576654261
0.314	24670281-24670315	0.810846005998096	2.97E-199	ENSG00000133226	24670281	24670315	35	1.82E-06	0.00044576654261
0.314	244853939-244853981	0.79820433680658	1.23E-119	ENSG00000153187	244853939	244853981	43	1.82E-06	0.00044576654261
0.315	68652015-68652028	0.789658371558388	6.52E-51	ENSG00000127314	68652015	68652028	14	1.69E-06	0.000420424791159
0.315	57530311-57530353	0.777184023498054	9.03E-49	ENSG00000175203	57530311	57530353	43	1.69E-06	0.000420424791159
0.315	82246318-82246433	0.85839890965428	2.39E-147	ENSG00000141551	82246318	82246433	116	1.69E-06	0.000420424791159
0.315	137834773-137834895	0.835047842745991	3.84E-56	ENSG00000181090	137834773	137834895	123	1.69E-06	0.000420424791159
0.315	63170743-63170810	0.823209305090445	1.01E-76	ENSG00000185728	63170743	63170810	68	1.69E-06	0.000420424791159
0.316	17922990-17922998	0.752563452504368	6.05E-83	ENSG00000078674	17922990	17922998	9	1.56E-06	0.000397246984187
0.316	26731569-26731604	0.818020541150937	1.45E-66	ENSG00000117713	26731569	26731604	36	1.56E-06	0.000397246984187
0.316	26732676-26732792	0.814877083842746	1.16E-65	ENSG00000117713	26732676	26732792	117	1.56E-06	0.000397246984187
0.316	71816526-71816538	0.800620593503406	0	ENSG00000197746	71816526	71816538	13	1.56E-06	0.000397246984187
0.316	35219316-35219339	0.790523919396585	1.55E-156	ENSG00000026508	35219316	35219339	24	1.56E-06	0.000397246984187
0.316	42460848-42461011	0.814503335663541	1.43E-106	ENSG00000033627	42460848	42461011	164	1.56E-06	0.000397246984187
0.317	35229323-35229333	0.788945142703165	1.71E-155	ENSG00000026508	35229323	35229333	11	1.45E-06	0.00037406673406
0.317	96289037-96289117	0.830395594136095	4.05E-88	ENSG00000144028	96289037	96289117	81	1.45E-06	0.00037406673406
0.318	39862869-39862985	0.728097514101923	1.90E-37	ENSG00000121892	39862869	39862985	117	1.34E-06	0.000351615149177
0.318	82246198-82246317	0.859049518777828	8.24E-148	ENSG00000141551	82246198	82246317	120	1.34E-06	0.000351615149177
0.318	63176977-63182325	0.80249496638541	3.76E-70	ENSG00000185728	63176977	63182325	5349	1.34E-06	0.000351615149177
0.318	58994170-58994221	0.765174744919783	6.08E-54	ENSG00000101160	58994170	58994221	52	1.34E-06	0.000351615149177
0.319	130187236-130187285	0.756186856011329	2.14E-47	ENSG00000153317	130187236	130187285	50	1.24E-06	0.000331112834624
0.319	67252694-67252857	0.822573700267971	1.32E-70	ENSG00000173120	67252694	67252857	164	1.24E-06	0.000331112834624
0.319	99345886-99345890	0.708687077589686	3.63E-106	ENSG00000134882	99345886	99345890	5	1.24E-06	0.000331112834624
0.319	96298284-96298420	0.818861939077705	9.80E-84	ENSG00000144028	96298284	96298420	137	1.24E-06	0.000331112834624
0.319	35221717-35221731	0.80409090063477	6.75E-166	ENSG00000026508	35221717	35221731	15	1.24E-06	0.000331112834624
0.319	202926-203025	0.854903470505689	8.75E-84	ENSG00000177951	202926	203025	100	1.24E-06	0.000331112834624
0.32	35219340-35219343	0.794385087904425	3.96E-159	ENSG00000026508	35219340	35219343	4	1.15E-06	0.00031182154555
0.32	24671386-24671469	0.804483772596756	8.19E-194	ENSG00000133226	24671386	24671469	84	1.15E-06	0.00031182154555
0.321	161231176-161231185	0.859959623215077	5.09E-82	ENSG00000136560	161231176	161231185	10	1.07E-06	0.000290365685945
0.321	4363648-4363781	0.784352137438906	8.30E-86	ENSG00000262246	4363648	4363781	134	1.07E-06	0.000290365685945
0.322	13616565-13616782	0.868402488416606	8.92E-104	ENSG00000162493	13616565	13616782	218	9.87E-07	0.000273429890244
0.323	13616783-13617957	0.89351341701091	3.55E-118	ENSG00000162493	13616783	13617957	1175	9.14E-07	0.000256504312283
0.323	99345891-99345944	0.711305994315253	2.75E-107	ENSG00000134882	99345891	99345944	54	9.14E-07	0.000256504312283
0.323	33516645-33516693	0.871500886428464	2.77E-102	ENSG00000152689	33516645	33516693	49	9.14E-07	0.000256504312283
0.323	67254203-67254414	0.820864950422065	4.44E-70	ENSG00000173120	67254203	67254414	212	9.14E-07	0.000256504312283
0.324	96287863-96287866	0.830773387932639	2.87E-88	ENSG00000144028	96287863	96287866	4	8.46E-07	0.00024108962297
0.324	35056588-35056595	0.786508872669193	5.74E-112	ENSG00000165280	35056588	35056595	8	8.46E-07	0.00024108962297
0.324	71816463-71816525	0.808207802256144	0	ENSG00000197746	71816463	71816525	63	8.46E-07	0.00024108962297
0.324	130118161-130118246	0.766759982146729	1.86E-49	ENSG00000153317	130118161	130118246	86	8.46E-07	0.00024108962297
0.324	35221732-35221732	0.819540949143548	1.70E-177	ENSG00000026508	35221732	35221732	1	8.46E-07	0.00024108962297
0.324	15681226-15681302	0.801508979480103	2.27E-93	ENSG00000151491	15681226	15681302	77	8.46E-07	0.00024108962297
0.326	35221685-35221716	0.780653147500914	3.75E-150	ENSG00000026508	35221685	35221716	32	7.24E-07	0.000211286358487
0.326	42495626-42495716	0.825716580570706	5.70E-112	ENSG00000033627	42495626	42495716	91	7.24E-07	0.000211286358487
0.326	61940400-61940406	0.818818698515978	1.01E-182	ENSG00000150347	61940400	61940406	7	7.24E-07	0.000211286358487
0.326	35056596-35056620	0.792603224086901	6.95E-115	ENSG00000165280	35056596	35056620	25	7.24E-07	0.000211286358487
0.326	50294719-50294725	0.858816625914092	2.39E-92	ENSG00000196576	50294719	50294725	7	7.24E-07	0.000211286358487
0.326	35219344-35219387	0.802823889315343	5.43E-165	ENSG00000026508	35219344	35219387	44	7.24E-07	0.000211286358487
0.326	7626959-7627001	0.908206546743616	2.46E-147	ENSG00000141504	7626959	7627001	43	7.24E-07	0.000211286358487
0.326	203141-203453	0.828810293296593	2.39E-74	ENSG00000177951	203141	203453	313	7.24E-07	0.000211286358487
0.327	42516772-42516897	0.846109915555072	7.37E-123	ENSG00000033627	42516772	42516897	126	6.69E-07	0.000200219574826
0.327	67253453-67253611	0.827644349791797	3.34E-72	ENSG00000173120	67253453	67253611	159	6.69E-07	0.000200219574826
0.327	4363635-4363647	0.746383325473155	1.91E-73	ENSG00000262246	4363635	4363647	13	6.69E-07	0.000200219574826
0.328	68652029-68652051	0.801795255912205	1.46E-53	ENSG00000127314	68652029	68652051	23	6.19E-07	0.000187038298173
0.328	39837012-39837084	0.761125353980089	1.12E-42	ENSG00000121892	39837012	39837084	73	6.19E-07	0.000187038298173
0.329	35229181-35229244	0.807354983028831	2.93E-168	ENSG00000026508	35229181	35229244	64	5.72E-07	0.000174704760561
0.33	67875556-67875744	0.716534731382949	1.26E-38	ENSG00000171634	67875556	67875744	189	5.29E-07	0.000162131284703
0.33	68061747-68061810	0.773618247553153	1.90E-113	ENSG00000110721	68061747	68061810	64	5.29E-07	0.000162131284703
0.33	99345945-99345948	0.70970966218182	1.33E-106	ENSG00000134882	99345945	99345948	4	5.29E-07	0.000162131284703
0.331	35221674-35221684	0.778568209407285	7.59E-149	ENSG00000026508	35221674	35221684	11	4.88E-07	0.000151720313023
0.332	61940407-61940408	0.820656864018803	3.24E-184	ENSG00000150347	61940407	61940408	2	4.51E-07	0.000141051688615
0.333	29166867-29166912	0.818151324320076	1.74E-76	ENSG00000116350	29166867	29166912	46	4.17E-07	0.000131968247529
0.334	35221654-35221673	0.779173202907141	3.18E-149	ENSG00000026508	35221654	35221673	20	3.85E-07	0.000122112568498
0.334	7177934-7178013	0.722045586156037	2.77E-35	ENSG00000124782	7177934	7178013	80	3.85E-07	0.000122112568498
0.334	42515187-42515235	0.769966766376963	2.80E-88	ENSG00000033627	42515187	42515235	49	3.85E-07	0.000122112568498
0.335	7626946-7626958	0.897184420257025	2.34E-138	ENSG00000141504	7626946	7626958	13	3.55E-07	0.000114220650379
0.335	63182326-63182663	0.761952964196314	2.64E-59	ENSG00000185728	63182326	63182663	338	3.55E-07	0.000114220650379
0.336	67100084-67100093	0.732912514969403	1.01E-44	ENSG00000067955	67100084	67100093	10	3.28E-07	0.00010611840424
0.336	82245976-82246017	0.837737460847665	9.80E-134	ENSG00000141551	82245976	82246017	42	3.28E-07	0.00010611840424
0.336	39837575-39837855	0.799500381736016	6.20E-50	ENSG00000121892	39837575	39837855	281	3.28E-07	0.00010611840424
0.337	5231424-5231470	0.706962103448194	1.45E-43	ENSG00000157954	5231424	5231470	47	3.02E-07	9.88E-05
0.338	24672182-24672184	0.776150926857809	8.10E-172	ENSG00000133226	24672182	24672184	3	2.79E-07	9.20E-05
0.338	68654233-68654252	0.848796114715627	7.17E-66	ENSG00000127314	68654233	68654252	20	2.79E-07	9.20E-05
0.338	35229245-35229308	0.802934249762498	4.53E-165	ENSG00000026508	35229245	35229308	64	2.79E-07	9.20E-05
0.339	85649112-85649207	0.806870938935358	1.21E-55	ENSG00000168883	85649112	85649207	96	2.57E-07	8.56E-05
0.339	1661906-1662038	0.767266867689418	1.44E-67	ENSG00000174231	1661906	1662038	133	2.57E-07	8.56E-05
0.34	33386980-33387023	0.796902972028585	3.42E-67	ENSG00000124299	33386980	33387023	44	2.37E-07	8.00E-05
0.34	38971672-38971675	0.854790743912444	6.98E-65	ENSG00000169499	38971672	38971675	4	2.37E-07	8.00E-05
0.34	1661611-1661778	0.764454061771872	8.48E-67	ENSG00000174231	1661611	1661778	168	2.37E-07	8.00E-05
0.341	50117250-50117379	0.73384404140303	7.95E-54	ENSG00000003756	50117250	50117379	130	2.19E-07	7.46E-05
0.342	50294777-50294778	0.862900288612264	3.49E-94	ENSG00000196576	50294777	50294778	2	2.01E-07	6.96E-05
0.342	161230971-161231017	0.85952040383847	7.56E-82	ENSG00000136560	161230971	161231017	47	2.01E-07	6.96E-05
0.342	161231018-161231175	0.85785561707811	3.37E-81	ENSG00000136560	161231018	161231175	158	2.01E-07	6.96E-05
0.343	15507417-15508186	0.842199905244708	5.63E-79	ENSG00000008083	15507417	15508186	770	1.86E-07	6.48E-05
0.343	42515568-42516771	0.844891259666299	3.65E-122	ENSG00000033627	42515568	42516771	1204	1.86E-07	6.48E-05
0.343	17960094-17960103	0.790405994712959	5.68E-97	ENSG00000078674	17960094	17960103	10	1.86E-07	6.48E-05
0.343	7626943-7626945	0.895958870997516	2.01E-137	ENSG00000141504	7626943	7626945	3	1.86E-07	6.48E-05
0.344	42515236-42515248	0.777605848579323	4.13E-91	ENSG00000033627	42515236	42515248	13	1.71E-07	6.08E-05
0.344	42618853-42618874	0.812832785590676	3.31E-67	ENSG00000100243	42618853	42618874	22	1.71E-07	6.08E-05
0.345	68061600-68061725	0.7793015267991	3.65E-116	ENSG00000110721	68061600	68061725	126	1.58E-07	5.64E-05
0.345	82246018-82246034	0.84322710948517	3.70E-137	ENSG00000141551	82246018	82246034	17	1.58E-07	5.64E-05
0.345	96286688-96286785	0.808909330714346	3.39E-80	ENSG00000144028	96286688	96286785	98	1.58E-07	5.64E-05
0.345	1684838-1684852	0.790977213108018	1.57E-74	ENSG00000174231	1684838	1684852	15	1.58E-07	5.64E-05
0.345	137716954-137717037	0.784605302334075	2.85E-45	ENSG00000181090	137716954	137717037	84	1.58E-07	5.64E-05
0.345	63193343-63194313	0.798320287581874	6.39E-69	ENSG00000185728	63193343	63194313	971	1.58E-07	5.64E-05
0.345	96284358-96284521	0.754357498600712	6.20E-64	ENSG00000144028	96284358	96284521	164	1.58E-07	5.64E-05
0.345	13616438-13616564	0.868481032798501	8.13E-104	ENSG00000162493	13616438	13616564	127	1.58E-07	5.64E-05
0.345	137834896-137834912	0.840820640210627	1.28E-57	ENSG00000181090	137834896	137834912	17	1.58E-07	5.64E-05
0.346	35831492-35831494	0.807502095942162	2.05E-77	ENSG00000122545	35831492	35831494	3	1.45E-07	5.34E-05
0.346	1661330-1661406	0.76766430524595	1.12E-67	ENSG00000174231	1661330	1661406	77	1.45E-07	5.34E-05
0.347	17957396-17957421	0.773529577048773	2.22E-90	ENSG00000078674	17957396	17957421	26	1.34E-07	4.94E-05
0.347	68654223-68654232	0.847590258572607	1.67E-65	ENSG00000127314	68654223	68654232	10	1.34E-07	4.94E-05
0.348	42498924-42499042	0.845305278592211	2.12E-122	ENSG00000033627	42498924	42499042	119	1.23E-07	4.58E-05
0.349	4363382-4363469	0.745605304310133	3.24E-73	ENSG00000262246	4363382	4363469	88	1.13E-07	4.23E-05
0.35	38971616-38971667	0.867647881726668	5.24E-69	ENSG00000169499	38971616	38971667	52	1.04E-07	3.93E-05
0.35	13616260-13616364	0.859869148133868	1.51E-99	ENSG00000162493	13616260	13616364	105	1.04E-07	3.93E-05
0.35	68654220-68654222	0.847846914574415	1.39E-65	ENSG00000127314	68654220	68654222	3	1.04E-07	3.93E-05
0.351	68654208-68654219	0.85124341695139	1.26E-66	ENSG00000127314	68654208	68654219	12	9.57E-08	3.67E-05
0.352	67100094-67101035	0.737793879963821	1.36E-45	ENSG00000067955	67100094	67101035	942	8.80E-08	3.41E-05
0.352	85649208-85649253	0.816017549931451	7.26E-58	ENSG00000168883	85649208	85649253	46	8.80E-08	3.41E-05
0.353	68654191-68654207	0.854112560916771	1.59E-67	ENSG00000127314	68654191	68654207	17	8.09E-08	3.18E-05
0.353	1662039-1662153	0.778731614174687	7.92E-71	ENSG00000174231	1662039	1662153	115	8.09E-08	3.18E-05
0.354	154962595-154963328	0.799476301093652	6.28E-50	ENSG00000160691	154962595	154963328	734	7.44E-08	2.96E-05
0.355	1661779-1661790	0.769025147522226	4.68E-68	ENSG00000174231	1661779	1661790	12	6.84E-08	2.75E-05
0.357	10996335-10996380	0.762615723692092	1.70E-47	ENSG00000127616	10996335	10996380	46	5.77E-08	2.32E-05
0.358	50117170-50117171	0.752994021015377	4.13E-58	ENSG00000003756	50117170	50117171	2	5.30E-08	2.15E-05
0.358	130116880-130116995	0.762559566157133	1.26E-48	ENSG00000153317	130116880	130116995	116	5.30E-08	2.15E-05
0.358	137835742-137836081	0.797552234509291	9.17E-48	ENSG00000181090	137835742	137836081	340	5.30E-08	2.15E-05
0.359	4363599-4363634	0.765865217676953	1.70E-79	ENSG00000262246	4363599	4363634	36	4.86E-08	2.00E-05
0.359	17957264-17957395	0.775768569734531	3.20E-91	ENSG00000078674	17957264	17957395	132	4.86E-08	2.00E-05
0.359	68654183-68654190	0.851713293228346	9.03E-67	ENSG00000127314	68654183	68654190	8	4.86E-08	2.00E-05
0.359	130115628-130115735	0.75294271108404	8.77E-47	ENSG00000153317	130115628	130115735	108	4.86E-08	2.00E-05
0.359	14716706-14716835	0.849533768241169	3.07E-99	ENSG00000154122	14716706	14716835	130	4.86E-08	2.00E-05
0.359	20002321-20002456	0.766690178400848	6.48E-103	ENSG00000132669	20002321	20002456	136	4.86E-08	2.00E-05
0.36	10996497-10996544	0.78310991328101	1.26E-51	ENSG00000127616	10996497	10996544	48	4.46E-08	1.88E-05
0.36	137728349-137728400	0.852948152218485	6.34E-61	ENSG00000181090	137728349	137728400	52	4.46E-08	1.88E-05
0.361	17957540-17957657	0.773694395679152	1.93E-90	ENSG00000078674	17957540	17957657	118	4.10E-08	1.74E-05
0.361	15620191-15620194	0.778291033490353	1.10E-84	ENSG00000151491	15620191	15620194	4	4.10E-08	1.74E-05
0.362	17960014-17960093	0.78572136433839	4.40E-95	ENSG00000078674	17960014	17960093	80	3.76E-08	1.62E-05
0.362	42458941-42458963	0.846995240117962	2.29E-123	ENSG00000033627	42458941	42458963	23	3.76E-08	1.62E-05
0.363	10996317-10996334	0.749458509444919	4.67E-45	ENSG00000127616	10996317	10996334	18	3.45E-08	1.51E-05
0.363	39837085-39837574	0.760568577907594	1.40E-42	ENSG00000121892	39837085	39837574	490	3.45E-08	1.51E-05
0.364	7177004-7177008	0.75179584188005	1.16E-39	ENSG00000124782	7177004	7177008	5	3.16E-08	1.40E-05
0.364	38970735-38970968	0.830711236687521	3.91E-58	ENSG00000169499	38970735	38970968	234	3.16E-08	1.40E-05
0.364	68654112-68654182	0.858536366590335	5.94E-69	ENSG00000127314	68654112	68654182	71	3.16E-08	1.40E-05
0.365	42515249-42515567	0.821427546971057	7.34E-110	ENSG00000033627	42515249	42515567	319	2.90E-08	1.31E-05
0.365	68061811-68061830	0.779019674689363	5.00E-116	ENSG00000110721	68061811	68061830	20	2.90E-08	1.31E-05
0.365	83968909-83969197	0.831393611118491	5.02E-157	ENSG00000165119	83968909	83969197	289	2.90E-08	1.31E-05
0.365	4363480-4363598	0.753397843194991	1.47E-75	ENSG00000262246	4363480	4363598	119	2.90E-08	1.31E-05
0.366	42458904-42458940	0.846818623614867	2.89E-123	ENSG00000033627	42458904	42458940	37	2.66E-08	1.23E-05
0.367	4363470-4363479	0.765973535198801	1.57E-79	ENSG00000262246	4363470	4363479	10	2.44E-08	1.13E-05
0.369	62308368-62308470	0.850405009671603	7.01E-102	ENSG00000130706	62308368	62308470	103	2.05E-08	9.60E-06
0.369	137834913-137834992	0.842293674786946	5.25E-58	ENSG00000181090	137834913	137834992	80	2.05E-08	9.60E-06
0.37	46387677-46387831	0.74977593289147	1.32E-40	ENSG00000102445	46387677	46387831	155	1.87E-08	8.91E-06
0.371	96287439-96287464	0.811294218816635	5.03E-81	ENSG00000144028	96287439	96287464	26	1.72E-08	8.19E-06
0.372	82246035-82246039	0.851505434198394	1.41E-142	ENSG00000141551	82246035	82246039	5	1.57E-08	7.54E-06
0.372	11010394-11010531	0.808465218927711	2.08E-57	ENSG00000127616	11010394	11010531	138	1.57E-08	7.54E-06
0.372	180795672-180795837	0.83464974770059	3.15E-197	ENSG00000131446	180795672	180795837	166	1.57E-08	7.54E-06
0.372	24671470-24671595	0.809457793124536	4.76E-198	ENSG00000133226	24671470	24671595	126	1.57E-08	7.54E-06
0.373	46387832-46387879	0.773194692694456	1.32E-44	ENSG00000102445	46387832	46387879	48	1.44E-08	7.02E-06
0.374	38971668-38971668	0.87249614980142	1.12E-70	ENSG00000169499	38971668	38971668	1	1.32E-08	6.49E-06
0.375	10989425-10989443	0.71890500833533	6.12E-40	ENSG00000127616	10989425	10989443	19	1.20E-08	5.98E-06
0.376	21477233-21477237	0.860711706779442	1.96E-81	ENSG00000092203	21477233	21477237	5	1.10E-08	5.52E-06
0.376	15620983-15621202	0.785054438840278	4.21E-87	ENSG00000151491	15620983	15621202	220	1.10E-08	5.52E-06
0.377	20000748-20001006	0.855792025463567	4.16E-152	ENSG00000132669	20000748	20001006	259	1.01E-08	5.11E-06
0.377	1684853-1684867	0.80417469709561	8.22E-79	ENSG00000174231	1684853	1684867	15	1.01E-08	5.11E-06
0.378	17957658-17957775	0.776999137480167	1.09E-91	ENSG00000078674	17957658	17957775	118	9.20E-09	4.73E-06
0.378	14704800-14711087	0.891888733375057	1.16E-122	ENSG00000154122	14704800	14711087	6288	9.20E-09	4.73E-06
0.379	10996303-10996316	0.737899019467166	4.89E-43	ENSG00000127616	10996303	10996316	14	8.41E-09	4.36E-06
0.381	42458888-42458903	0.866428566678438	2.08E-135	ENSG00000033627	42458888	42458903	16	7.02E-09	3.69E-06
0.381	68061732-68061746	0.782454256027736	1.05E-117	ENSG00000110721	68061732	68061746	15	7.02E-09	3.69E-06
0.381	96298603-96298702	0.800894921668148	1.71E-77	ENSG00000144028	96298603	96298702	100	7.02E-09	3.69E-06
0.382	10991150-10991174	0.714795119851439	2.65E-39	ENSG00000127616	10991150	10991174	25	6.41E-09	3.41E-06
0.382	180795838-180795858	0.847660382107994	1.77E-209	ENSG00000131446	180795838	180795858	21	6.41E-09	3.41E-06
0.382	137717051-137717182	0.810158058562757	2.26E-50	ENSG00000181090	137717051	137717182	132	6.41E-09	3.41E-06
0.383	137834993-137835082	0.825068129254636	1.02E-53	ENSG00000181090	137834993	137835082	90	5.86E-09	3.17E-06
0.384	20001007-20001348	0.853822559771499	1.10E-150	ENSG00000132669	20001007	20001348	342	5.35E-09	2.94E-06
0.385	7176774-7176956	0.807288324184753	9.24E-50	ENSG00000124782	7176774	7176956	183	4.88E-09	2.69E-06
0.385	180795859-180795872	0.85631162303847	2.80E-218	ENSG00000131446	180795859	180795872	14	4.88E-09	2.69E-06
0.386	83968197-83968908	0.787093749637767	1.76E-129	ENSG00000165119	83968197	83968908	712	4.45E-09	2.50E-06
0.386	20001349-20002320	0.78826979154085	1.37E-112	ENSG00000132669	20001349	20002320	972	4.45E-09	2.50E-06
0.386	14741827-14741922	0.82790610953717	6.49E-90	ENSG00000154122	14741827	14741922	96	4.45E-09	2.50E-06
0.388	14745870-14745962	0.826347656807586	2.71E-89	ENSG00000154122	14745870	14745962	93	3.71E-09	2.15E-06
0.389	130167536-130167622	0.81834332565539	2.39E-61	ENSG00000153317	130167536	130167622	87	3.38E-09	1.97E-06
0.392	10991175-10991259	0.712383699250621	6.19E-39	ENSG00000127616	10991175	10991259	85	2.56E-09	1.54E-06
0.392	180795873-180795875	0.844409116811374	2.59E-206	ENSG00000131446	180795873	180795875	3	2.56E-09	1.54E-06
0.393	130168992-130169067	0.825698753756844	2.37E-63	ENSG00000153317	130168992	130169067	76	2.33E-09	1.42E-06
0.394	137716626-137716926	0.782015603714573	8.56E-45	ENSG00000181090	137716626	137716926	301	2.13E-09	1.30E-06
0.394	137717046-137717050	0.812474853430803	7.16E-51	ENSG00000181090	137717046	137717050	5	2.13E-09	1.30E-06
0.395	50117148-50117169	0.770806633780948	1.83E-62	ENSG00000003756	50117148	50117169	22	1.94E-09	1.20E-06
0.395	39849520-39849652	0.827467868556334	2.66E-56	ENSG00000121892	39849520	39849652	133	1.94E-09	1.20E-06
0.396	24672185-24672626	0.817631408860471	2.74E-205	ENSG00000133226	24672185	24672626	442	1.76E-09	1.10E-06
0.396	137717038-137717045	0.808850658445563	4.31E-50	ENSG00000181090	137717038	137717045	8	1.76E-09	1.10E-06
0.397	10996274-10996302	0.728999240069763	1.49E-41	ENSG00000127616	10996274	10996302	29	1.60E-09	1.02E-06
0.397	130116678-130116737	0.769407837828947	5.44E-50	ENSG00000153317	130116678	130116737	60	1.60E-09	1.02E-06
0.398	11010381-11010393	0.805545360610385	1.06E-56	ENSG00000127616	11010381	11010393	13	1.46E-09	9.38E-07
0.398	179336410-179337836	0.849592439702009	7.41E-115	ENSG00000057252	179336410	179337836	1427	1.46E-09	9.38E-07
0.398	68061726-68061731	0.800078764051866	7.97E-127	ENSG00000110721	68061726	68061731	6	1.46E-09	9.38E-07
0.398	4354544-4354600	0.824545868434528	5.70E-102	ENSG00000262246	4354544	4354600	57	1.46E-09	9.38E-07
0.4	96285090-96285179	0.80930229805231	2.48E-80	ENSG00000144028	96285090	96285179	90	1.21E-09	8.23E-07
0.401	10991260-10991323	0.720848628214241	3.03E-40	ENSG00000127616	10991260	10991323	64	1.10E-09	7.56E-07
0.401	137835083-137835160	0.812184124215448	8.28E-51	ENSG00000181090	137835083	137835160	78	1.10E-09	7.56E-07
0.401	4415715-4415852	0.790179060957516	6.29E-88	ENSG00000262246	4415715	4415852	138	1.10E-09	7.56E-07
0.403	15620412-15620982	0.76332980527258	1.26E-79	ENSG00000151491	15620412	15620982	571	9.09E-10	6.43E-07
0.404	24672627-24673262	0.826382188532606	1.87E-213	ENSG00000133226	24672627	24673262	636	8.26E-10	5.93E-07
0.405	10994998-10995001	0.726552323968989	3.73E-41	ENSG00000127616	10994998	10995001	4	7.51E-10	5.45E-07
0.405	11003029-11003109	0.792828661682468	9.54E-54	ENSG00000127616	11003029	11003109	81	7.51E-10	5.45E-07
0.405	96298815-96298967	0.806884699106263	1.68E-79	ENSG00000144028	96298815	96298967	153	7.51E-10	5.45E-07
0.406	17924744-17924780	0.755870151271717	4.56E-84	ENSG00000078674	17924744	17924780	37	6.82E-10	5.07E-07
0.406	7157240-7157577	0.758814712817866	8.73E-41	ENSG00000124782	7157240	7157577	338	6.82E-10	5.07E-07
0.407	170395487-170395579	0.910741113682705	3.79E-89	ENSG00000112584	170395487	170395579	93	6.19E-10	4.71E-07
0.407	46125923-46125956	0.89308707993979	1.53E-249	ENSG00000136167	46125923	46125956	34	6.19E-10	4.71E-07
0.408	7176957-7177003	0.756937098663671	1.76E-40	ENSG00000124782	7176957	7177003	47	5.62E-10	4.39E-07
0.409	10994921-10994997	0.729023480117146	1.48E-41	ENSG00000127616	10994921	10994997	77	5.11E-10	4.00E-07
0.41	10996213-10996263	0.727301950808417	2.82E-41	ENSG00000127616	10996213	10996263	51	4.63E-10	3.70E-07
0.41	10996264-10996264	0.725142132684687	6.29E-41	ENSG00000127616	10996264	10996264	1	4.63E-10	3.70E-07
0.41	10996265-10996273	0.726084312059804	4.43E-41	ENSG00000127616	10996265	10996273	9	4.63E-10	3.70E-07
0.41	137619013-137619049	0.82956374523969	8.61E-55	ENSG00000181090	137619013	137619049	37	4.63E-10	3.70E-07
0.41	14713544-14713667	0.838069526722622	4.00E-94	ENSG00000154122	14713544	14713667	124	4.63E-10	3.70E-07
0.411	5231471-5231524	0.759976277115151	9.25E-54	ENSG00000157954	5231471	5231524	54	4.21E-10	3.49E-07
0.412	38972444-38972460	0.700153440786862	3.53E-34	ENSG00000169499	38972444	38972460	17	3.82E-10	3.20E-07
0.412	5231525-5231723	0.776627883418543	1.58E-57	ENSG00000157954	5231525	5231723	199	3.82E-10	3.20E-07
0.412	137835161-137835741	0.802753990523081	8.12E-49	ENSG00000181090	137835161	137835741	581	3.82E-10	3.20E-07
0.414	14712874-14712973	0.861645054323894	3.98E-105	ENSG00000154122	14712874	14712973	100	3.14E-10	2.69E-07
0.414	21477224-21477232	0.867874734490103	2.55E-84	ENSG00000092203	21477224	21477232	9	3.14E-10	2.69E-07
0.414	4415853-4415897	0.799675154290923	1.57E-91	ENSG00000262246	4415853	4415897	45	3.14E-10	2.69E-07
0.416	96284920-96285089	0.813264616255498	1.02E-81	ENSG00000144028	96284920	96285089	170	2.58E-10	2.28E-07
0.417	11007902-11007904	0.803274774061587	3.72E-56	ENSG00000127616	11007902	11007904	3	2.34E-10	2.09E-07
0.417	11007905-11008023	0.80608239650705	7.90E-57	ENSG00000127616	11007905	11008023	119	2.34E-10	2.09E-07
0.419	11003110-11003152	0.78627387370175	2.64E-52	ENSG00000127616	11003110	11003152	43	1.92E-10	1.77E-07
0.419	96299329-96299427	0.805743781737168	4.10E-79	ENSG00000144028	96299329	96299427	99	1.92E-10	1.77E-07
0.421	130116738-130116745	0.771028998801906	2.54E-50	ENSG00000153317	130116738	130116745	8	1.57E-10	1.52E-07
0.423	14711088-14711310	0.827186189238497	1.26E-89	ENSG00000154122	14711088	14711310	223	1.29E-10	1.27E-07
0.425	11003153-11003159	0.790172276550269	3.72E-53	ENSG00000127616	11003153	11003159	7	1.05E-10	1.08E-07
0.425	4415898-4415933	0.822876504276245	3.22E-101	ENSG00000262246	4415898	4415933	36	1.05E-10	1.08E-07
0.426	38971669-38971671	0.891274526825864	7.49E-78	ENSG00000169499	38971669	38971671	3	9.54E-11	1.00E-07
0.427	11003340-11003397	0.800399631520605	1.77E-55	ENSG00000127616	11003340	11003397	58	8.63E-11	9.27E-08
0.427	47806042-47806751	0.708795986949797	1.65E-42	ENSG00000138081	47806042	47806751	710	8.63E-11	9.27E-08
0.427	96288663-96288746	0.822104056528287	6.18E-85	ENSG00000144028	96288663	96288746	84	8.63E-11	9.27E-08
0.428	10994828-10994851	0.741338414663789	1.26E-43	ENSG00000127616	10994828	10994851	24	7.80E-11	8.64E-08
0.428	96284875-96284919	0.816016050661383	1.06E-82	ENSG00000144028	96284875	96284919	45	7.80E-11	8.64E-08
0.434	10994905-10994920	0.735343615221191	1.32E-42	ENSG00000127616	10994905	10994920	16	4.24E-11	5.00E-08
0.434	96284815-96284874	0.813117142498276	1.15E-81	ENSG00000144028	96284815	96284874	60	4.24E-11	5.00E-08
0.435	10994852-10994904	0.73581907582886	1.10E-42	ENSG00000127616	10994852	10994904	53	3.82E-11	4.66E-08
0.436	38970969-38970983	0.864509609251306	5.82E-68	ENSG00000169499	38970969	38970983	15	3.45E-11	4.28E-08
0.437	96300998-96301053	0.792289537042657	9.97E-75	ENSG00000144028	96300998	96301053	56	3.11E-11	4.00E-08
0.438	7226467-7226656	0.753913784228288	5.37E-40	ENSG00000124782	7226467	7226656	190	2.81E-11	3.70E-08
0.438	20002457-20002457	0.829665878228026	9.23E-135	ENSG00000132669	20002457	20002457	1	2.81E-11	3.70E-08
0.443	63168562-63168620	0.834789648661314	8.81E-81	ENSG00000185728	63168562	63168620	59	1.67E-11	2.31E-08
0.444	7250530-7250563	0.725772045534395	8.44E-36	ENSG00000124782	7250530	7250563	34	1.50E-11	2.14E-08
0.451	17924713-17924743	0.755502909255502	6.09E-84	ENSG00000078674	17924713	17924743	31	7.19E-12	1.11E-08
0.456	96305545-96305546	0.835879251689992	2.54E-90	ENSG00000144028	96305545	96305546	2	4.21E-12	6.79E-09
0.459	203026-203140	0.855915105116317	3.46E-84	ENSG00000177951	203026	203140	115	3.05E-12	4.97E-09
0.46	96301524-96301716	0.787839890217424	2.39E-73	ENSG00000144028	96301524	96301716	193	2.74E-12	4.51E-09
0.462	96284675-96284723	0.81220836460605	2.40E-81	ENSG00000144028	96284675	96284723	49	2.20E-12	3.72E-09
0.472	96305393-96305544	0.799134198681465	6.44E-77	ENSG00000144028	96305393	96305544	152	7.34E-13	1.30E-09
0.473	38970984-38971347	0.858386566795817	5.39E-66	ENSG00000169499	38970984	38971347	364	6.57E-13	1.18E-09
0.474	96303159-96303330	0.778737054176774	1.26E-70	ENSG00000144028	96303159	96303330	172	5.88E-13	1.07E-09
0.476	15620195-15620233	0.81609743869277	1.93E-99	ENSG00000151491	15620195	15620233	39	4.70E-13	8.75E-10
0.478	96304705-96304868	0.783772745860517	4.08E-72	ENSG00000144028	96304705	96304868	164	3.76E-13	7.08E-10
0.481	96284724-96284814	0.811300135944276	5.00E-81	ENSG00000144028	96284724	96284814	91	2.68E-13	5.12E-10
0.483	21477218-21477223	0.913905653426521	4.10E-108	ENSG00000092203	21477218	21477223	6	2.14E-13	4.30E-10
0.485	38971614-38971615	0.862879163174484	1.99E-67	ENSG00000169499	38971614	38971615	2	1.70E-13	3.48E-10
0.485	179335658-179335898	0.774668992912206	7.96E-83	ENSG00000057252	179335658	179335898	241	1.70E-13	3.48E-10
0.485	15620377-15620411	0.809109122735423	1.82E-96	ENSG00000151491	15620377	15620411	35	1.70E-13	3.48E-10
0.487	137711001-137711004	0.866055799830669	7.56E-65	ENSG00000181090	137711001	137711004	4	1.35E-13	2.89E-10
0.487	137711022-137711030	0.868001555945069	1.82E-65	ENSG00000181090	137711022	137711030	9	1.35E-13	2.89E-10
0.488	38971348-38971613	0.852932812803211	2.55E-64	ENSG00000169499	38971348	38971613	266	1.21E-13	2.65E-10
0.489	137711005-137711006	0.870454256430698	2.94E-66	ENSG00000181090	137711005	137711006	2	1.08E-13	2.40E-10
0.49	137710994-137711000	0.863128449842656	6.16E-64	ENSG00000181090	137710994	137711000	7	9.60E-14	2.18E-10
0.492	21477203-21477217	0.924148550702772	2.94E-115	ENSG00000092203	21477203	21477217	15	7.62E-14	1.76E-10
0.494	15620349-15620376	0.814527899997257	9.22E-99	ENSG00000151491	15620349	15620376	28	6.04E-14	1.41E-10
0.495	15620234-15620348	0.821056105252354	1.25E-101	ENSG00000151491	15620234	15620348	115	5.38E-14	1.28E-10
0.497	137711007-137711018	0.875072357205576	8.51E-68	ENSG00000181090	137711007	137711018	12	4.26E-14	1.07E-10
0.5	39837932-39838208	0.836451266512336	1.36E-58	ENSG00000121892	39837932	39838208	277	3.00E-14	7.64E-11
0.503	96284522-96284585	0.784131177619445	3.19E-72	ENSG00000144028	96284522	96284585	64	2.11E-14	5.56E-11
0.507	137710970-137710993	0.820887901742569	9.49E-53	ENSG00000181090	137710970	137710993	24	1.31E-14	3.59E-11
0.507	137711019-137711021	0.880103687125795	1.53E-69	ENSG00000181090	137711019	137711021	3	1.31E-14	3.59E-11
0.508	39845818-39845880	0.850567916422287	1.71E-62	ENSG00000121892	39845818	39845880	63	1.17E-14	3.32E-11
0.511	137710967-137710969	0.819710699253542	1.76E-52	ENSG00000181090	137710967	137710969	3	8.14E-15	2.36E-11
0.511	39848851-39848903	0.812015792368867	1.19E-52	ENSG00000121892	39848851	39848903	53	8.14E-15	2.36E-11
0.518	39848904-39848970	0.822363769408324	4.68E-55	ENSG00000121892	39848904	39848970	67	3.50E-15	1.13E-11
0.528	39841948-39842056	0.846799596722207	2.05E-61	ENSG00000121892	39841948	39842056	109	1.03E-15	3.82E-12
0.545	39837856-39837931	0.846964220143455	1.84E-61	ENSG00000121892	39837856	39837931	76	1.21E-16	4.75E-13
0.559	10556966-10558362	0.906571121883927	4.98E-108	ENSG00000133800	10556966	10558362	1397	1.99E-17	8.24E-14
0.572	39844656-39844801	0.856315818005217	3.37E-64	ENSG00000121892	39844656	39844801	146	3.56E-18	1.57E-14
