# Supplementary material for: ELLIPSIS: robust quantification of splicing in scRNA-seq
Source: Bioinformatics. 2025 Feb 12;41(2):btaf028. doi: 10.1093/bioinformatics/btaf028 (PMC11878791; doi:10.1093/bioinformatics/btaf028)
Supplement: btaf028_Supplementary_Data [file btaf028_supplementary_data.zip › 427f3_SupplementaryTableF.xlsx]

## Sheet: Sheet1
ID	Description	GeneRatio	BgRatio	pvalue	p.adjust	qvalue	geneID	Count
GO:0006882	intracellular zinc ion homeostasis	7/177	35/16768	6.8e-08	9.05e-05	8.03e-05	SLC39A14/MT1G/MT2A/S100A8/S100A9/MT1X/MT1H	7
GO:0071276	cellular response to cadmium ion	7/177	35/16768	6.8e-08	9.05e-05	8.03e-05	HMOX1/MT1G/MT2A/FOS/JUN/MT1X/MT1H	7
GO:0044403	biological process involved in symbiotic interaction	16/177	308/16768	1.75e-07	0.000155718	0.000138019	PIK3C3/SIGLEC1/CCL8/HSPA8/GAPDH/FN1/CXCR4/CH25H/ANPEP/CX3CR1/JUN/IFIT1/CD55/HSPA1A/CCL5/CCL4	16
GO:0071621	granulocyte chemotaxis	10/177	126/16768	8.93e-07	0.000543738	0.000481939	CCL8/ANXA1/THBS1/S100A8/MCU/JAML/S100A9/CXCL3/CCL5/CCL4	10
GO:0030595	leukocyte chemotaxis	13/177	230/16768	1.02e-06	0.000543738	0.000481939	CCL8/CXCR4/ANXA1/THBS1/CH25H/S100A8/MCU/JAML/S100A9/CXCL3/CX3CR1/CCL5/CCL4	13
GO:0046686	response to cadmium ion	7/177	55/16768	1.72e-06	0.000762578	0.000675906	HMOX1/MT1G/MT2A/FOS/JUN/MT1X/MT1H	7
GO:0051702	biological process involved in interaction with symbiont	9/177	112/16768	2.87e-06	0.00109294	0.000968721	PIK3C3/CCL8/HSPA8/GAPDH/FN1/CX3CR1/JUN/CCL5/CCL4	9
GO:0060326	cell chemotaxis	14/177	305/16768	4.53e-06	0.00133312	0.0011816	CCL8/LOX/CXCR4/ANXA1/THBS1/CH25H/S100A8/MCU/JAML/S100A9/CXCL3/CX3CR1/CCL5/CCL4	14
GO:0097530	granulocyte migration	10/177	151/16768	4.63e-06	0.00133312	0.0011816	CCL8/ANXA1/THBS1/S100A8/MCU/JAML/S100A9/CXCL3/CCL5/CCL4	10
GO:0006935	chemotaxis	17/177	446/16768	5.19e-06	0.00133312	0.0011816	CCL8/LOX/CXCR4/ANXA1/GPNMB/THBS1/CH25H/SEMA7A/S100A8/MCU/JAML/S100A9/CXCL3/CX3CR1/P2RY12/CCL5/CCL4	17
GO:0042330	taxis	17/177	448/16768	5.5e-06	0.00133312	0.0011816	CCL8/LOX/CXCR4/ANXA1/GPNMB/THBS1/CH25H/SEMA7A/S100A8/MCU/JAML/S100A9/CXCL3/CX3CR1/P2RY12/CCL5/CCL4	17
GO:0097529	myeloid leukocyte migration	12/177	231/16768	6.41e-06	0.00142352	0.00126173	CCL8/ANXA1/THBS1/S100A8/MCU/JAML/S100A9/CXCL3/CX3CR1/P2RY12/CCL5/CCL4	12
GO:0010043	response to zinc ion	6/177	48/16768	1.08e-05	0.00221335	0.00196179	MT1G/MT2A/S100A8/PAM/MT1X/MT1H	6
GO:0050900	leukocyte migration	15/177	381/16768	1.3e-05	0.00234499	0.00207846	HMOX1/CCL8/CXCR4/ANXA1/THBS1/CH25H/S100A8/MCU/JAML/S100A9/CXCL3/CX3CR1/P2RY12/CCL5/CCL4	15
GO:0030593	neutrophil chemotaxis	8/177	103/16768	1.33e-05	0.00234499	0.00207846	CCL8/S100A8/MCU/JAML/S100A9/CXCL3/CCL5/CCL4	8
GO:0010273	detoxification of copper ion	4/177	15/16768	1.5e-05	0.00234499	0.00207846	MT1G/MT2A/MT1X/MT1H	4
GO:1990169	stress response to copper ion	4/177	15/16768	1.5e-05	0.00234499	0.00207846	MT1G/MT2A/MT1X/MT1H	4
GO:0010038	response to metal ion	14/177	346/16768	1.89e-05	0.00251027	0.00222496	HMOX1/MT1G/MT2A/SYT6/THBS1/S100A8/PAM/FBP1/FOS/CD14/JUN/MT1X/MT1H/TXNIP	14
GO:0017014	protein nitrosylation	4/177	16/16768	1.98e-05	0.00251027	0.00222496	GAPDH/S100A8/S100A9/DMD	4
GO:0018119	peptidyl-cysteine S-nitrosylation	4/177	16/16768	1.98e-05	0.00251027	0.00222496	GAPDH/S100A8/S100A9/DMD	4
GO:0090083	regulation of inclusion body assembly	4/177	16/16768	1.98e-05	0.00251027	0.00222496	CLU/DNAJB1/DNAJA4/HSPA1A	4
GO:0051851	modulation by host of symbiont process	7/177	83/16768	2.74e-05	0.00332025	0.00294288	PIK3C3/CCL8/HSPA8/CX3CR1/JUN/CCL5/CCL4	7
GO:0002544	chronic inflammatory response	4/177	18/16768	3.27e-05	0.00377046	0.00334192	THBS1/S100A8/S100A9/CCL5	4
GO:0048545	response to steroid hormone	13/177	318/16768	3.4e-05	0.00377046	0.00334192	AREG/HSPA8/LOX/FLT3/PTGER2/ANXA1/THBS1/CYP1B1/DDIT4/FOS/SSTR2/HSPA1A/TXNIP	13
GO:0009636	response to toxic substance	11/177	236/16768	4.27e-05	0.00455278	0.00403533	IPCEF1/MT1G/MT2A/CYP1B1/S100A9/FOS/NUPR1/MT1X/MT1H/CCL5/CCL4	11
GO:0001819	positive regulation of cytokine production	16/177	477/16768	4.72e-05	0.00483553	0.00428594	BTN3A1/HMOX1/RGCC/GAPDH/CLU/ANXA1/HILPDA/THBS1/CYP1B1/SEMA7A/GBP5/CD14/HPSE/CD55/HSPA1A/RAB7B	16
GO:0097501	stress response to metal ion	4/177	20/16768	5.09e-05	0.00486887	0.00431549	MT1G/MT2A/MT1X/MT1H	4
GO:1990266	neutrophil migration	8/177	124/16768	5.12e-05	0.00486887	0.00431549	CCL8/S100A8/MCU/JAML/S100A9/CXCL3/CCL5/CCL4	8
GO:0032570	response to progesterone	5/177	39/16768	5.33e-05	0.00489927	0.00434243	PTGER2/THBS1/CYP1B1/FOS/TXNIP	5
GO:0051897	positive regulation of phosphatidylinositol 3-kinase/protein kinase B signal transduction	9/177	163/16768	5.9e-05	0.00524128	0.00464557	FN1/FLT3/HIP1/SPRY2/THBS1/CX3CR1/P2RY12/HPSE/CCL5	9
GO:0061687	detoxification of inorganic compound	4/177	21/16768	6.24e-05	0.00536594	0.00475606	MT1G/MT2A/MT1X/MT1H	4
GO:1990868	response to chemokine	7/177	96/16768	7.01e-05	0.00566451	0.0050207	CCL8/LOX/CXCR4/CXCL3/CX3CR1/CCL5/CCL4	7
GO:1990869	cellular response to chemokine	7/177	96/16768	7.01e-05	0.00566451	0.0050207	CCL8/LOX/CXCR4/CXCL3/CX3CR1/CCL5/CCL4	7
GO:0070841	inclusion body assembly	4/177	23/16768	9.08e-05	0.00691674	0.00613061	CLU/DNAJB1/DNAJA4/HSPA1A	4
GO:0071294	cellular response to zinc ion	4/177	23/16768	9.08e-05	0.00691674	0.00613061	MT1G/MT2A/MT1X/MT1H	4
GO:0071280	cellular response to copper ion	4/177	25/16768	0.000127649	0.00944955	0.00837555	MT1G/MT2A/MT1X/MT1H	4
GO:0019058	viral life cycle	12/177	316/16768	0.000137387	0.00989559	0.00877089	PIK3C3/SIGLEC1/CCL8/HSPA8/CXCR4/TOP2A/CH25H/ANPEP/IFIT1/CD55/HSPA1A/CCL5	12
GO:1905523	positive regulation of macrophage migration	4/177	26/16768	0.00014962	0.0104931	0.00930048	THBS1/CX3CR1/P2RY12/CCL5	4
GO:0016032	viral process	14/177	422/16768	0.000159449	0.0108033	0.0095754	PIK3C3/SIGLEC1/CCL8/HSPA8/CXCR4/TOP2A/CH25H/ANPEP/JUN/IFIT1/CD55/HSPA1A/CCL5/CCL4	14
GO:0071385	cellular response to glucocorticoid stimulus	5/177	49/16768	0.00016215	0.0108033	0.0095754	FLT3/ANXA1/CYP1B1/DDIT4/SSTR2	5
GO:0090084	negative regulation of inclusion body assembly	3/177	11/16768	0.000179282	0.0116533	0.0103289	DNAJB1/DNAJA4/HSPA1A	3
GO:0006090	pyruvate metabolic process	7/177	112/16768	0.000185116	0.0117461	0.0104111	GAPDH/LDHA/SDS/SLC2A6/FBP1/DDIT4/NUPR1	7
GO:0071248	cellular response to metal ion	9/177	192/16768	0.000205447	0.0125119	0.0110899	HMOX1/MT1G/MT2A/SYT6/FBP1/FOS/JUN/MT1X/MT1H	9
GO:0071346	cellular response to type II interferon	7/177	114/16768	0.000206576	0.0125119	0.0110899	VIM/CCL8/GAPDH/GBP5/CCL5/CCL4/RAB7B	7
GO:0042063	gliogenesis	12/177	334/16768	0.000229388	0.0135848	0.0120408	VIM/VCAN/PHGDH/AREG/CLU/CXCR4/ANXA1/S100A8/S100A9/CX3CR1/P2RY12/P2RY1	12
GO:0071674	mononuclear cell migration	9/177	196/16768	0.00023956	0.0138789	0.0123014	CCL8/CXCR4/ANXA1/THBS1/CH25H/JAML/CX3CR1/CCL5/CCL4	9
GO:0006096	glycolytic process	6/177	84/16768	0.000261393	0.0148215	0.013137	GAPDH/LDHA/SLC2A6/FBP1/DDIT4/NUPR1	6
GO:0051384	response to glucocorticoid	7/177	121/16768	0.000298031	0.0165469	0.0146662	AREG/FLT3/ANXA1/CYP1B1/DDIT4/FOS/SSTR2	7
GO:0043922	negative regulation by host of viral transcription	3/177	13/16768	0.000305956	0.0166403	0.014749	JUN/CCL5/CCL4	3
GO:0070098	chemokine-mediated signaling pathway	6/177	88/16768	0.000336603	0.0179409	0.0159018	CCL8/CXCR4/CXCL3/CX3CR1/CCL5/CCL4	6
GO:0070374	positive regulation of ERK1 and ERK2 cascade	9/177	206/16768	0.000345895	0.0180747	0.0160204	NDRG4/CCL8/SPRY2/GPNMB/SEMA7A/P2RY1/TNFAIP8L3/CCL5/CCL4	9
GO:0071384	cellular response to corticosteroid stimulus	5/177	59/16768	0.000391021	0.0198122	0.0175604	FLT3/ANXA1/CYP1B1/DDIT4/SSTR2	5
GO:0042060	wound healing	13/177	407/16768	0.000394014	0.0198122	0.0175604	HMOX1/TIMP1/FN1/CXCR4/ANXA1/THBS1/JAML/P2RY12/P2RY1/LRG1/HPSE/MYOZ1/F5	13
GO:0043491	phosphatidylinositol 3-kinase/protein kinase B signal transduction	10/177	266/16768	0.000537914	0.0263103	0.0233199	LOX/FN1/FLT3/HIP1/SPRY2/THBS1/CX3CR1/P2RY12/HPSE/CCL5	10
GO:0046688	response to copper ion	4/177	36/16768	0.000542989	0.0263103	0.0233199	MT1G/MT2A/MT1X/MT1H	4
GO:0071241	cellular response to inorganic substance	9/177	220/16768	0.000557719	0.0265415	0.0235249	HMOX1/MT1G/MT2A/SYT6/FBP1/FOS/JUN/MT1X/MT1H	9
GO:0051345	positive regulation of hydrolase activity	14/177	481/16768	0.000597191	0.0279213	0.0247478	CCL8/CTSD/HIP1/GARNL3/RGS16/S100A8/RASGEF1C/S100A9/SGSM1/P2RY12/PIDD1/HSPA1A/CCL5/CCL4	14
GO:0002548	monocyte chemotaxis	5/177	65/16768	0.000613111	0.0281714	0.0249695	CCL8/ANXA1/CX3CR1/CCL5/CCL4	5
GO:0034341	response to type II interferon	7/177	137/16768	0.000630629	0.0281925	0.0249883	VIM/CCL8/GAPDH/GBP5/CCL5/CCL4/RAB7B	7
GO:0051896	regulation of phosphatidylinositol 3-kinase/protein kinase B signal transduction	9/177	224/16768	0.000634729	0.0281925	0.0249883	FN1/FLT3/HIP1/SPRY2/THBS1/CX3CR1/P2RY12/HPSE/CCL5	9
GO:0060192	negative regulation of lipase activity	3/177	17/16768	0.000705184	0.0308084	0.0273068	APOC1/ANXA1/ANGPTL4	3
GO:0050921	positive regulation of chemotaxis	7/177	142/16768	0.000779983	0.0335267	0.0297162	CXCR4/THBS1/MCU/CX3CR1/P2RY12/CCL5/CCL4	7
GO:0001666	response to hypoxia	10/177	280/16768	0.000798866	0.0337933	0.0299525	HMOX1/RGCC/SLC2A1/CXCR4/HILPDA/THBS1/PLOD2/ANGPTL4/DDIT4/FOS	10
GO:0031960	response to corticosteroid	7/177	143/16768	0.000812957	0.033852	0.0300045	AREG/FLT3/ANXA1/CYP1B1/DDIT4/FOS/SSTR2	7
GO:0045820	negative regulation of glycolytic process	3/177	18/16768	0.000839678	0.0344268	0.030514	FBP1/DDIT4/NUPR1	3
GO:0051092	positive regulation of NF-kappaB transcription factor activity	7/177	147/16768	0.000956028	0.0386033	0.0342157	CLU/S100A8/S100A9/CX3CR1/PIDD1/HSPA1A/RAB7B	7
GO:0032026	response to magnesium ion	3/177	19/16768	0.000989412	0.039355	0.034882	THBS1/FBP1/CD14	3
GO:0045926	negative regulation of growth	9/177	240/16768	0.00103477	0.0405539	0.0359447	CAPRIN2/MT1G/MT2A/SEMA7A/FBP1/MYOZ1/MT1X/HSPA1A/MT1H	9
GO:0070372	regulation of ERK1 and ERK2 cascade	10/177	294/16768	0.00115624	0.0429715	0.0380875	NDRG4/CCL8/FN1/SPRY2/GPNMB/SEMA7A/P2RY1/TNFAIP8L3/CCL5/CCL4	10
GO:0018198	peptidyl-cysteine modification	4/177	44/16768	0.00117192	0.0429715	0.0380875	GAPDH/S100A8/S100A9/DMD	4
GO:0050832	defense response to fungus	4/177	44/16768	0.00117192	0.0429715	0.0380875	GAPDH/S100A8/S100A9/CX3CR1	4
GO:1905521	regulation of macrophage migration	4/177	44/16768	0.00117192	0.0429715	0.0380875	THBS1/CX3CR1/P2RY12/CCL5	4
GO:0060191	regulation of lipase activity	5/177	75/16768	0.00117708	0.0429715	0.0380875	APOC1/ANXA1/ANGPTL4/P2RY12/CCL5	5
GO:0036293	response to decreased oxygen levels	10/177	297/16768	0.00124769	0.0443414	0.0393017	HMOX1/RGCC/SLC2A1/CXCR4/HILPDA/THBS1/PLOD2/ANGPTL4/DDIT4/FOS	10
GO:1901654	response to ketone	8/177	199/16768	0.00126096	0.0443414	0.0393017	PTGER2/THBS1/CYP1B1/FBP1/DDIT4/FOS/F5/TXNIP	8
GO:0034612	response to tumor necrosis factor	9/177	247/16768	0.00126452	0.0443414	0.0393017	CCL8/THBS1/CYP1B1/CX3CR1/FOS/CD14/HSPA1A/CCL5/CCL4	9
GO:0009615	response to virus	12/177	406/16768	0.00128679	0.0445362	0.0394744	CCL8/HSPA8/STMN1/CLU/CXCR4/GBP5/DDIT4/MLKL/IFIT1/CCL5/CCL4/RAB7B	12
GO:0045765	regulation of angiogenesis	10/177	299/16768	0.00131188	0.0448225	0.0397281	HMOX1/RGCC/CXCR4/SPRY2/GPNMB/THBS1/CYP1B1/ANGPTL4/CX3CR1/LRG1	10
GO:0016052	carbohydrate catabolic process	7/177	156/16768	0.00135056	0.0455599	0.0403817	PYGM/GAPDH/LDHA/SLC2A6/FBP1/DDIT4/NUPR1	7
GO:1901342	regulation of vasculature development	10/177	302/16768	0.00141319	0.0470767	0.0417262	HMOX1/RGCC/CXCR4/SPRY2/GPNMB/THBS1/CYP1B1/ANGPTL4/CX3CR1/LRG1	10
