# Supplementary material for: ELLIPSIS: robust quantification of splicing in scRNA-seq
Source: Bioinformatics. 2025 Feb 12;41(2):btaf028. doi: 10.1093/bioinformatics/btaf028 (PMC11878791; doi:10.1093/bioinformatics/btaf028)
Supplement: btaf028_Supplementary_Data [file btaf028_supplementary_data.zip › bf9a0_SupplementaryTableB.xlsx]

## Sheet: Sheet1
ID	Description	GeneRatio	BgRatio	pvalue	p.adjust	qvalue	geneID	Count
GO:0006338	chromatin remodeling	62/762	226/4815	3.69E-06	0.005687248519595	0.0054553327615	JARID2/BAZ1B/UBR2/TPR/HDAC7/MBD3/SRCAP/YTHDC1/ZMPSTE24/ATRX/HUWE1/SUPT16H/HDAC6/BTAF1/WAC/SETD1A/TRIM37/KAT2A/SUPT6H/SUDS3/ARB2A/SF3B1/ASH1L/PRDM2/ARID1A/KMT2A/UBN1/KDM3B/CHD6/KDM4B/MAP3K7/SMARCC2/RB1/TP53/SETDB1/NFKBIZ/DCAF1/SHPRH/OGT/SSRP1/CHEK1/TRIP12/PRKCA/USP16/YEATS2/PBRM1/RAD54L2/NUDT5/NSD1/HDGFL2/SETD5/SIN3A/CHD7/BPTF/HCFC1/SMARCC1/CHD2/DDX23/TSPYL1/MPHOSPH8/BAZ1A/EHMT2	62
GO:0034329	cell junction assembly	36/762	108/4815	4.21E-06	0.005687248519595	0.0054553327615	SLC39A9/HDAC7/LIMCH1/CDC42/MAP4K4/ACTN2/COL16A1/ITGA6/ADNP/ARHGEF7/EPB41L5/RAP1A/ITGB4/LRP4/APC/ADGRB3/TLN1/PIP5K1A/OGT/PTPRJ/PTPRD/PRKCA/HIPK1/PTPN13/PLXNB1/DLC1/TSC1/SETD5/NLGN1/CLSTN1/TLN2/PLEC/RCC2/SEMA4A/PLXNB2/CTNND1	36
GO:0030030	cell projection organization	108/762	464/4815	6.55E-06	0.005687248519595	0.0054553327615	PAFAH1B1/RUFY3/CNTN1/IFT88/LIMA1/PUM2/SEZ6/CDC42/MAP4K4/RAP1GAP/ACTN2/CDC14A/CDC14B/SEMA5B/ITGA6/SEMA6A/HDAC6/IFT74/ABLIM1/MYH9/DICER1/ADNP/ARHGEF7/SPG11/SPAG1/COBL/KANK1/SETX/KAT2A/ZPR1/SLC11A2/CEP70/GORASP1/TANC1/TNR/RAP1A/DOCK7/IFT81/PREX1/OMG/DYNC2I1/AIF1L/EIF2AK4/PALLD/ITGB4/NOTCH2/EMP1/LRP4/APC/ADGRB3/CEP350/ARMC9/ARHGEF4/PARP6/PLCE1/ABI2/RB1/TPM1/IQGAP1/PTPRF/PIP5K1A/VPS54/GOLGA4/DAAM2/NCA…	108
GO:0120036	plasma membrane bounded cell projection organization	106/762	454/4815	6.96E-06	0.005687248519595	0.0054553327615	PAFAH1B1/RUFY3/CNTN1/IFT88/LIMA1/PUM2/SEZ6/CDC42/MAP4K4/RAP1GAP/ACTN2/CDC14A/CDC14B/SEMA5B/ITGA6/SEMA6A/HDAC6/IFT74/ABLIM1/MYH9/DICER1/ADNP/ARHGEF7/SPG11/SPAG1/COBL/KANK1/SETX/ZPR1/SLC11A2/CEP70/GORASP1/TANC1/TNR/RAP1A/DOCK7/IFT81/PREX1/OMG/DYNC2I1/AIF1L/EIF2AK4/PALLD/ITGB4/NOTCH2/EMP1/LRP4/APC/ADGRB3/CEP350/ARMC9/ARHGEF4/PARP6/PLCE1/ABI2/RB1/TPM1/IQGAP1/PTPRF/PIP5K1A/VPS54/GOLGA4/DAAM2/NCAM1/ITG…	106
GO:0007155	cell adhesion	86/762	353/4815	1.01E-05	0.006605929942216	0.006336552009251	CNTN1/LIMCH1/LRP6/CDC42/MAP4K4/ACTN2/ITCH/COL16A1/ITGA6/SEMA6A/TRPM7/IFT74/MYH9/ARHGAP5/CD99L2/FNDC3A/ARHGEF7/DNAJB6/KANK1/THBS4/EPB41L5/TNR/CD46/ARID1A/FOXO3/CTNNAL1/GPAM/SSPN/PREX1/OMG/PALLD/TIMM10B/ITGB4/RIN2/CRB1/PDGFRA/APC/ITGA7/TLN1/ITGAV/SMARCC2/TPM1/PTPRF/PIP5K1A/ITPKB/NFKBIZ/RASA1/MEGF10/ASTN2/PTPRJ/NCAM1/ITGB1/ASTN1/PTPRD/ANGPT1/PRKCA/MIA3/TIAM1/JAK1/NTNG1/NFASC/PBRM1/PLXNB1/AGGF1/DLC1/…	86
GO:0022604	regulation of cell morphogenesis	28/762	81/4815	2.31E-05	0.012602374105631	0.01208847197274	PAFAH1B1/ZMPSTE24/HDAC6/MYH9/ARHGEF7/KANK1/RHOJ/DIAPH1/ITGA7/PARP6/TPM1/STRIP1/RASA1/ZMYM4/ZMYM3/PTPRD/MOV10/TIAM1/FMNL2/DVL3/FMNL3/NTNG1/PLXNB1/DLC1/SEMA4A/PLXNB2/PLXNB3/PRKDC	28
GO:0043547	positive regulation of GTPase activity	21/762	54/4815	3.33E-05	0.015533777656479	0.014900338163047	EVI5/MAP4K4/SNX13/RAP1GAP/ITGA6/ARHGEF7/ARHGEF10/RAP1A/DOCK7/PREX1/TBC1D5/RALGPS1/RAP1GDS1/PIP5K1A/ITGB1/TIAM1/RAPGEF6/DVL3/PLXNB1/TSC1/RALGAPA2	21
GO:0034330	cell junction organization	54/762	204/4815	4.77E-05	0.01790526595062	0.017175121433018	PAFAH1B1/SLC39A9/HDAC7/SEZ6/LIMCH1/CDC42/MAP4K4/ACTN2/ERC1/COL16A1/ITGA6/HDAC6/SEZ6L/ADNP/ARHGEF7/SPG11/EPB41L5/TANC1/TNR/RAP1A/ITGB4/LRP4/APC/ADGRB3/TLN1/ABI2/PTPRF/PIP5K1A/OGT/PTPRJ/ITGB1/ASAP1/PTPRD/PRKCA/TIAM1/SLC6A1/APPL1/NTNG1/HIPK1/PTPN13/PLXNB1/DLC1/TSC1/SETD5/NLGN1/CLSTN1/TLN2/LAMB2/HEG1/PLEC/RCC2/SEMA4A/PLXNB2/CTNND1	54
GO:0051056	regulation of small GTPase mediated signal transduction	28/762	84/4815	4.93E-05	0.01790526595062	0.017175121433018	MAP4K4/ARHGEF10L/RAP1GAP/LZTR1/ARHGAP5/ARHGEF10/KANK1/MADD/PREX1/ARFGEF2/NOTCH2/ARHGEF4/RALGPS1/DENND4C/PLCE1/ITGAV/FAM13A/ITPKB/OGT/ITGB1/RASA2/TIAM1/DLC1/HEG1/SPATA13/RASA3/RALGAPA2/NUP62	28
GO:0000902	cell morphogenesis	70/762	286/4815	6.11E-05	0.019786113844656	0.018979271735292	PAFAH1B1/RUFY3/CNTN1/CDC42/MAP4K4/SEMA5B/ZMPSTE24/SEMA6A/HDAC6/MYH9/DICER1/ADNP/ARHGEF7/SPG11/COBL/KANK1/SLC11A2/GORASP1/EPB41L5/TNR/DOCK7/RHOJ/EIF2AK4/PALLD/DIAPH1/NOTCH2/CRB1/LRP4/ADGRB3/ITGA7/PARP6/ABI2/RB1/TPM1/IQGAP1/STRIP1/VPS54/GOLGA4/RASA1/ZMYM4/ZMYM3/NCAM1/ITGB1/NR4A2/PTPRD/MOV10/TIAM1/WDR19/FMNL2/DVL3/FMNL3/NTNG1/NFASC/PLXNB1/DLC1/NSMF/SIN3A/NLGN1/KIF5B/FEZ2/LAMB2/HEG1/PLEC/SEMA4A/SIAH1…	70
GO:0009791	post-embryonic development	14/762	30/4815	6.66E-05	0.019786113844656	0.018979271735292	ERCC1/ATRX/ERCC2/ASH1L/KMT2A/CRB1/VPS54/NR4A2/MORC3/STK36/HEG1/SZT2/GIGYF2/HMGN1	14
GO:0016477	cell migration	89/762	387/4815	7.54E-05	0.020263821990409	0.019437499802692	PAFAH1B1/RUFY3/MAP2K3/LIMA1/ATP2B4/CCAR1/HDAC7/ELMO2/LIMCH1/KIF2A/CDC42/MAP4K4/SEMA5B/OSBPL8/ITGA6/SEMA6A/HDAC6/MYH9/ARHGAP5/NFATC2/CD99L2/ARHGEF7/KANK1/SUDS3/THBS4/FOXP1/EPB41L5/IGFBP5/TNR/DOCK7/FOXO3/PREX1/PLCG1/RHOJ/SIN3B/PALLD/MTUS1/ITGB4/RIN2/NAV1/PDGFRA/APC/MAP3K7/ITGA7/IL33/SULF1/SORL1/ABI2/ITGAV/TPM1/IQGAP1/KIAA0319L/PTPRF/PIP5K1A/CDC42BPA/MEGF10/DAAM2/OGT/ASTN2/PTPRJ/ITGB1/TMEM18/ASTN1/N…	89
GO:0048870	cell motility	96/762	425/4815	8.06E-05	0.020263821990409	0.019437499802692	PAFAH1B1/RUFY3/MAP2K3/LIMA1/ATP2B4/CCAR1/HDAC7/ELMO2/LIMCH1/KIF2A/CDC42/MAP4K4/SEMA5B/KIF9/OSBPL8/ITGA6/SEMA6A/HDAC6/MYH9/ARHGAP5/NFATC2/CD99L2/ARHGEF7/KANK1/SUDS3/THBS4/FOXP1/EPB41L5/IGFBP5/TNR/ASH1L/DOCK7/FOXO3/IFT81/PREX1/PLCG1/RHOJ/SIN3B/PALLD/MTUS1/ITGB4/RIN2/NAV1/PDGFRA/APC/MAP3K7/ITGA7/IL33/SULF1/SORL1/ABI2/ITGAV/TPM1/IQGAP1/KIAA0319L/PTPRF/PIP5K1A/CDC42BPA/MEGF10/DAAM2/OGT/ASTN2/PTPRJ/ITG…	96
GO:0043279	response to alkaloid	12/762	24/4815	9.67E-05	0.022581424094622	0.02166059426457	CAD/RECQL5/DHX15/CHEK1/TIAM1/SLC6A1/SELENON/BCL2L1/NQO1/ABAT/RYR3/EHMT2	12
GO:0006325	chromatin organization	67/762	276/4815	0.000115392971643	0.025087988681821	0.024064945659494	JARID2/BAZ1B/UBR2/TPR/USP36/HDAC7/PSME4/MBD3/SRCAP/YTHDC1/ZMPSTE24/ATRX/HUWE1/SUPT16H/HDAC6/BTAF1/WAC/SETD1A/TRIM37/KAT2A/SUPT6H/SUDS3/ARB2A/SF3B1/ASH1L/PRDM2/ARID1A/KMT2A/UBN1/KDM3B/CHD6/KDM4B/MAP3K7/SMARCC2/RB1/TP53/SETDB1/NFKBIZ/DCAF1/SHPRH/OGT/SSRP1/CHEK1/TRIP12/PRKCA/USP16/YEATS2/PBRM1/RAD54L2/NUDT5/NSD1/HDGFL2/SETD5/SIN3A/BRD3/CHD7/BPTF/HCFC1/SMARCC1/CHD2/DDX23/TSPYL1/MPHOSPH8/TLK1/BAZ1A/EH…	67
GO:0007044	cell-substrate junction assembly	15/762	35/4815	0.000122829809948	0.025087988681821	0.024064945659494	LIMCH1/MAP4K4/ACTN2/COL16A1/ITGA6/ARHGEF7/EPB41L5/ITGB4/TLN1/PIP5K1A/PTPRJ/DLC1/TSC1/PLEC/RCC2	15
GO:0071824	protein-DNA complex organization	74/762	314/4815	0.000140423695051	0.025525257874964	0.024484383801985	JARID2/BAZ1B/UBR2/TPR/USP36/HDAC7/MED29/PSME4/MBD3/SRCAP/YTHDC1/ZMPSTE24/ATRX/HUWE1/SUPT16H/HDAC6/BTAF1/WAC/SETD1A/UBTF/TRIM37/KAT2A/SUPT6H/SUDS3/SENP6/ARB2A/SF3B1/ASH1L/PRDM2/ARID1A/KMT2A/UBN1/KDM3B/CHD6/KDM4B/MAP3K7/SMARCC2/RB1/TP53/SETDB1/NFKBIZ/DCAF1/BDP1/SHPRH/OGT/TERF1/SSRP1/CHEK1/TRIP12/PRKCA/USP16/MED19/YEATS2/PBRM1/RAD54L2/NUDT5/NSD1/HDGFL2/SETD5/SIN3A/BRD3/CHD7/BPTF/HCFC1/SMARCC1/CHD2/D…	74
GO:0120031	plasma membrane bounded cell projection assembly	49/762	187/4815	0.000140591995639	0.025525257874964	0.024484383801985	IFT88/CDC42/RAP1GAP/ACTN2/CDC14A/CDC14B/HDAC6/IFT74/ABLIM1/ARHGEF7/SPAG1/COBL/KANK1/CEP70/IFT81/DYNC2I1/AIF1L/ITGB4/EMP1/APC/CEP350/ARMC9/ARHGEF4/PLCE1/ABI2/PIP5K1A/DAAM2/ITGB1/SCLT1/ASAP1/WDR19/RAPGEF6/FMNL3/STK36/IFT122/IQUB/DNAAF5/TMEM67/NLGN1/FAM161A/CEP83/RCC2/CCDC66/SPATA13/SEPTIN9/CPLANE1/PLXNB3/CFAP44/DYNLT2B	49
GO:0030334	regulation of cell migration	61/762	248/4815	0.000158798385274	0.026610723879063	0.025525586456178	RUFY3/MAP2K3/ATP2B4/CCAR1/HDAC7/LIMCH1/KIF2A/CDC42/MAP4K4/SEMA5B/OSBPL8/ITGA6/SEMA6A/HDAC6/ARHGAP5/CD99L2/ARHGEF7/KANK1/SUDS3/THBS4/FOXP1/EPB41L5/IGFBP5/TNR/DOCK7/FOXO3/PREX1/PLCG1/RHOJ/SIN3B/MTUS1/RIN2/PDGFRA/APC/MAP3K7/IL33/SULF1/SORL1/ITGAV/TPM1/DAAM2/OGT/PTPRJ/ITGB1/ANGPT1/PRKCA/MIA3/TIAM1/APPL1/NTNG1/PLXNB1/DLC1/NSMF/SIN3A/RCC2/RNF41/SPATA13/SEMA4A/LAMA2/PLXNB2/PLXNB3	61
GO:0007010	cytoskeleton organization	101/762	460/4815	0.000167700033805	0.026610723879063	0.025525586456178	PAFAH1B1/RUFY3/TPR/LIMA1/ELMO2/LIMCH1/KIF2A/MAST4/CDC42/FBXW11/ARHGEF10L/ACTN2/CDC14A/CDC14B/ATRX/SEMA6A/TRPM7/HDAC6/ABLIM1/MYH9/ARHGEF7/SPAG1/ARHGEF10/CLIP3/DNAJB6/COBL/KANK1/CCSER2/TRIM37/KAT2A/ZPR1/CHORDC1/SENP6/CEP70/KLHL24/EPB41L5/DOCK7/TTLL5/PREX1/RHOJ/AIF1L/PALLD/PLD2/DIAPH1/NAV1/PDGFRA/APC/CEP350/GCC2/WASHC4/TLN1/NUSAP1/HAUS2/PLCE1/ABI2/RAP1GDS1/TPM1/IQGAP1/STRIP1/PIP5K1A/CDC42BPA/VPS54/R…	101
GO:0007160	cell-matrix adhesion	23/762	68/4815	0.000179602018103	0.026610723879063	0.025525586456178	LIMCH1/MAP4K4/ACTN2/COL16A1/ITGA6/TRPM7/ARHGEF7/EPB41L5/TIMM10B/ITGB4/RIN2/ITGA7/TLN1/ITGAV/PIP5K1A/RASA1/PTPRJ/ITGB1/TIAM1/DLC1/TSC1/THBS3/RCC2	23
GO:0032989	cellular component morphogenesis	58/762	234/4815	0.000184879471904	0.026610723879063	0.025525586456178	PAFAH1B1/RUFY3/CNTN1/CDC42/MAP4K4/ACTN2/SEMA5B/SEMA6A/HDAC6/DICER1/ADNP/ARHGEF7/SPG11/ERCC2/COBL/KANK1/SLC11A2/GORASP1/TNR/DOCK7/EIF2AK4/PALLD/ITGB4/NOTCH2/LRP4/PDGFRA/ADGRB3/PARP6/ABI2/TPM1/IQGAP1/VPS54/GOLGA4/NCAM1/ITGB1/NR4A2/PTPRD/MOV10/TIAM1/DVL3/NTNG1/NFASC/PLXNB1/NSMF/SIN3A/NLGN1/KIF5B/FEZ2/MTM1/BCL2L1/LAMB2/PLEC/SEMA4A/SIAH1/LAMA2/PLXNB2/SZT2/PLXNB3	58
GO:0008340	determination of adult lifespan	7/762	4815-10-01	0.000187284776383	0.026610723879063	0.025525586456178	ERCC1/ZMPSTE24/ERCC2/MSH6/PRDM2/TP53/COQ7	7
GO:0032990	cell part morphogenesis	53/762	210/4815	0.000215553886463	0.028688054518376	0.027518207291028	PAFAH1B1/RUFY3/CNTN1/CDC42/MAP4K4/SEMA5B/SEMA6A/HDAC6/DICER1/ADNP/ARHGEF7/SPG11/COBL/KANK1/SLC11A2/GORASP1/TNR/DOCK7/EIF2AK4/PALLD/NOTCH2/LRP4/ADGRB3/PARP6/ABI2/IQGAP1/VPS54/GOLGA4/NCAM1/ITGB1/NR4A2/PTPRD/MOV10/TIAM1/DVL3/NTNG1/NFASC/PLXNB1/NSMF/SIN3A/NLGN1/KIF5B/FEZ2/MTM1/BCL2L1/LAMB2/PLEC/SEMA4A/SIAH1/LAMA2/PLXNB2/SZT2/PLXNB3	53
GO:0048812	neuron projection morphogenesis	48/762	186/4815	0.000243637156504	0.028688054518376	0.027518207291028	PAFAH1B1/RUFY3/CNTN1/CDC42/MAP4K4/SEMA5B/SEMA6A/HDAC6/DICER1/ADNP/SPG11/COBL/SLC11A2/GORASP1/TNR/DOCK7/EIF2AK4/PALLD/NOTCH2/LRP4/ADGRB3/PARP6/ABI2/IQGAP1/VPS54/GOLGA4/NCAM1/ITGB1/NR4A2/PTPRD/MOV10/TIAM1/DVL3/NTNG1/NFASC/PLXNB1/NSMF/SIN3A/NLGN1/KIF5B/FEZ2/LAMB2/SEMA4A/SIAH1/LAMA2/PLXNB2/SZT2/PLXNB3	48
GO:0030031	cell projection assembly	49/762	191/4815	0.000244995248238	0.028688054518376	0.027518207291028	IFT88/CDC42/RAP1GAP/ACTN2/CDC14A/CDC14B/HDAC6/IFT74/ABLIM1/ARHGEF7/SPAG1/COBL/KANK1/CEP70/IFT81/DYNC2I1/AIF1L/ITGB4/EMP1/APC/CEP350/ARMC9/ARHGEF4/PLCE1/ABI2/PIP5K1A/DAAM2/ITGB1/SCLT1/ASAP1/WDR19/RAPGEF6/FMNL3/STK36/IFT122/IQUB/DNAAF5/TMEM67/NLGN1/FAM161A/CEP83/RCC2/CCDC66/SPATA13/SEPTIN9/CPLANE1/PLXNB3/CFAP44/DYNLT2B	49
GO:0048589	developmental growth	50/762	196/4815	0.000245797284735	0.028688054518376	0.027518207291028	PAFAH1B1/JARID2/ERCC1/RUFY3/PUM2/SEMA5B/ZMPSTE24/ATRX/ATRN/SEMA6A/HDAC6/ADNP/SALL1/SPG11/ERCC2/COBL/KAT2A/ZPR1/UBE3A/FOXP1/EPB41L5/BCL9/TNR/GPAM/RBBP6/PTPN12/EIF2AK4/NOTCH2/LRP4/IQGAP1/TP53/VPS54/VGLL4/GOLGA4/CHEK1/ITGB1/TIAM1/SELENON/HDGFL2/THBS3/SIN3A/MTM1/CHD7/LAMB2/HEG1/PLEC/STK40/SEMA4A/GIGYF2/EHMT2	50
GO:0120039	plasma membrane bounded cell projection morphogenesis	50/762	196/4815	0.000245797284735	0.028688054518376	0.027518207291028	PAFAH1B1/RUFY3/CNTN1/CDC42/MAP4K4/SEMA5B/SEMA6A/HDAC6/DICER1/ADNP/ARHGEF7/SPG11/COBL/KANK1/SLC11A2/GORASP1/TNR/DOCK7/EIF2AK4/PALLD/NOTCH2/LRP4/ADGRB3/PARP6/ABI2/IQGAP1/VPS54/GOLGA4/NCAM1/ITGB1/NR4A2/PTPRD/MOV10/TIAM1/DVL3/NTNG1/NFASC/PLXNB1/NSMF/SIN3A/NLGN1/KIF5B/FEZ2/LAMB2/SEMA4A/SIAH1/LAMA2/PLXNB2/SZT2/PLXNB3	50
GO:0043087	regulation of GTPase activity	24/762	74/4815	0.000271381560209	0.030581894440159	0.029334819829541	EVI5/MAP4K4/SNX13/RAP1GAP/ITGA6/ARHGEF7/ARHGEF10/RAP1A/DOCK7/PREX1/TBC1D5/RALGPS1/RAP1GDS1/PIP5K1A/ITGB1/TIAM1/RAPGEF6/DVL3/PLXNB1/TSC1/RCC2/RALGAPA2/PLXNB2/PLXNB3	24
GO:0048858	cell projection morphogenesis	50/762	198/4815	0.000319777433428	0.034834421748089	0.03341393672802	PAFAH1B1/RUFY3/CNTN1/CDC42/MAP4K4/SEMA5B/SEMA6A/HDAC6/DICER1/ADNP/ARHGEF7/SPG11/COBL/KANK1/SLC11A2/GORASP1/TNR/DOCK7/EIF2AK4/PALLD/NOTCH2/LRP4/ADGRB3/PARP6/ABI2/IQGAP1/VPS54/GOLGA4/NCAM1/ITGB1/NR4A2/PTPRD/MOV10/TIAM1/DVL3/NTNG1/NFASC/PLXNB1/NSMF/SIN3A/NLGN1/KIF5B/FEZ2/LAMB2/SEMA4A/SIAH1/LAMA2/PLXNB2/SZT2/PLXNB3	50
GO:0022603	regulation of anatomical structure morphogenesis	59/762	244/4815	0.000332111876843	0.035011019791079	0.033583333420677	PAFAH1B1/RUFY3/PUM2/ATP2B4/CDC42/EPN2/SEMA5B/ZMPSTE24/HUWE1/SEMA6A/AGO1/HDAC6/MYH9/ADNP/ARHGEF7/KANK1/THBS4/GORASP1/FOXP1/TNR/ADGRB2/PLCG1/RHOJ/DIAPH1/LRP4/ADGRB3/ITGA7/SULF1/PARP6/ABI2/TPM1/STRIP1/GOLGA4/RASA1/ZMYM4/ZMYM3/MTDH/ITGB1/PTPRD/PRKCA/MOV10/TIAM1/FMNL2/DVL3/FMNL3/JAK1/NTNG1/HIPK1/PLXNB1/AGGF1/DLC1/NSMF/NLGN1/STAT2/ZNRF3/SEMA4A/PLXNB2/PLXNB3/PRKDC	59
GO:0150115	cell-substrate junction organization	15/762	38/4815	0.000366988331845	0.037316566633853	0.035794864212979	LIMCH1/MAP4K4/ACTN2/COL16A1/ITGA6/ARHGEF7/EPB41L5/ITGB4/TLN1/PIP5K1A/PTPRJ/DLC1/TSC1/PLEC/RCC2	15
GO:0061053	somite development	10/762	20/4815	0.000376819675311	0.037316566633853	0.035794864212979	NUP133/LRP6/DLL3/COBL/KAT2A/EPB41L5/RBBP6/TP53/WDR19/PRKDC	10
GO:2000145	regulation of cell motility	62/762	261/4815	0.000393815547308	0.037852623782426	0.036309061915888	RUFY3/MAP2K3/ATP2B4/CCAR1/HDAC7/LIMCH1/KIF2A/CDC42/MAP4K4/SEMA5B/KIF9/OSBPL8/ITGA6/SEMA6A/HDAC6/ARHGAP5/CD99L2/ARHGEF7/KANK1/SUDS3/THBS4/FOXP1/EPB41L5/IGFBP5/TNR/DOCK7/FOXO3/PREX1/PLCG1/RHOJ/SIN3B/MTUS1/RIN2/PDGFRA/APC/MAP3K7/IL33/SULF1/SORL1/ITGAV/TPM1/DAAM2/OGT/PTPRJ/ITGB1/ANGPT1/PRKCA/MIA3/TIAM1/APPL1/NTNG1/PLXNB1/DLC1/NSMF/SIN3A/RCC2/RNF41/SPATA13/SEMA4A/LAMA2/PLXNB2/PLXNB3	62
GO:1901888	regulation of cell junction assembly	19/762	55/4815	0.000478093159869	0.044640241327227	0.042819892634311	LIMCH1/MAP4K4/COL16A1/ADNP/EPB41L5/RAP1A/ADGRB3/TLN1/OGT/PTPRJ/PTPRD/PTPN13/DLC1/TSC1/SETD5/NLGN1/CLSTN1/RCC2/SEMA4A	19
